# Supplementary material for: Immune-Activated B Cells Are Dominant in Prostate Cancer
Source: Cancers (Basel). 2023 Feb 1;15(3):920. doi: 10.3390/cancers15030920 (PMC9913271; doi:10.3390/cancers15030920)
Supplement: Supplementary file 1 [file cancers-15-00920-s001.zip]

Archive with 5 entries (5 files):
- Supp Table 1.xlsx
- Supp Table 2.xlsx
- Suppl Figure S1.pptx
- Suppl Figure S2.pptx
- Suppl Figure S3.pptx
