# Supplementary material for: Immune-Activated B Cells Are Dominant in Prostate Cancer
Source: Cancers (Basel). 2023 Feb 1;15(3):920. doi: 10.3390/cancers15030920 (PMC9913271; doi:10.3390/cancers15030920)
Supplement: Supplementary file 1 [file cancers-15-00920-s001.zip › Supp Table 1.xlsx]

## Sheet: BCR_v1_mig_cdr3_mapping_stats
sample type	total read	total MIG	UMI threshold	number of reads after MIG collapse	aligned	pair-read overlap	overlapped and aligned	clonotype count	IgG	IgM	IgK	IgL	IgA	IgD	IgE	IgH(lack constant region)
N1_IGG	398950	12095	8	2329	1722	2121	1700	615	605	0	0	0	0	0	3	7
N1_IGM	318751	11607	6	3324	2888	2810	2474	2134	0	2126	0	0	0	0	0	8
N1_IGK	308266	15990	4	7964	7725	7856	7689	3779	0	0	3779	0	0	0	0	0
N1_IGL	433072	18265	6	6321	5890	6165	5756	3243	0	0	0	3243	0	0	0	0
P1_IGG	910854	20685	16	2200	624	1959	600	436	426	0	0	0	0	0	2	8
P1_IGM	539352	36069	4	18181	15857	14331	12283	12463	0	12311	0	0	0	0	0	152
P1_IGK	418846	44940	3	28418	27828	28164	27631	9846	0	0	9846	0	0	0	0	0
P1_IGL	526344	39348	3	23312	21469	22058	20371	8441	0	0	0	8440	0	0	0	1
S1_IGG	578093	14965	11	2483	2296	2439	2284	319	313	0	0	0	0	0	1	5
S1_IGM	513686	14208	16	1434	1168	1307	1072	961	0	946	0	0	0	0	0	15
S1_IGK	508095	15419	8	4647	4513	4619	4501	1323	0	0	1323	0	0	0	0	0
S1_IGL	750759	20154	11	3965	3720	3897	3669	1080	0	0	0	1080	0	0	0	0
N3_IGG	386573	12480	8	3188	2921	3025	2814	500	493	0	0	0	0	0	4	3
N3_IGM	451697	11347	11	1593	1380	1326	1165	1011	0	1008	0	0	0	0	0	3
N3_IGK	413243	19404	4	8940	8787	8882	8763	2367	0	0	2367	0	0	0	0	0
N3_IGL	566362	22879	6	7419	7033	7348	6973	2014	0	0	0	2013	0	0	0	1
P3_IGG	523728	11724	11	1537	774	1324	748	451	439	0	0	0	0	0	3	9
P3_IGM	417605	30257	3	17614	15572	12359	10742	11827	0	11766	0	0	0	0	0	61
P3_IGK	507807	36224	3	23720	23229	23487	23093	7641	0	0	7641	0	0	0	0	0
P3_IGL	619933	35374	4	17933	16062	17200	15447	5835	0	0	0	5835	0	0	0	0
S3_IGG	646580	33611	4	16586	14606	15329	13619	1622	1589	0	0	0	0	0	7	26
S3_IGM	529613	31557	4	16271	14693	13017	11724	10846	0	10782	0	0	0	0	0	64
S3_IGK	538337	46273	3	29884	28686	29692	28586	5730	0	0	5730	0	0	0	0	0
S3_IGL	717231	55292	4	29982	27277	29430	26882	4904	0	0	0	4904	0	0	0	0
N4_IGG	413826	12302	8	2605	2295	2457	2214	366	360	0	0	0	0	0	3	3
N4_IGM	453005	14297	8	2709	2467	2310	2144	1469	0	1462	0	0	0	0	0	7
N4_IGK	462971	20724	4	9032	8903	8966	8873	2647	0	0	2647	0	0	0	0	0
N4_IGL	579512	27102	6	8524	8113	8375	7981	2210	0	0	0	2210	0	0	0	0
P4_IGG	607216	9551	32	439	97	388	97	30	29	0	0	0	0	0	0	1
P4_IGM	540815	16460	8	4091	3594	3470	3116	2698	0	2684	0	0	0	0	0	14
P4_IGK	486238	15586	8	4434	4300	4392	4281	1956	0	0	1956	0	0	0	0	0
P4_IGL	604287	17173	11	2869	2615	2792	2545	1240	0	0	0	1240	0	0	0	0
S4_IGG	281403	8975	8	1638	1253	1502	1217	243	238	0	0	0	0	0	2	3
S4_IGM	338123	11626	6	3236	2910	2723	2481	1423	0	1411	0	0	0	0	0	12
S4_IGK	293949	16201	4	8240	8091	8192	8072	2934	0	0	2934	0	0	0	0	0
S4_IGL	378518	19130	4	7390	7056	7270	6950	2283	0	0	0	2283	0	0	0	0
