# Supplementary material for: Immune-Activated B Cells Are Dominant in Prostate Cancer
Source: Cancers (Basel). 2023 Feb 1;15(3):920. doi: 10.3390/cancers15030920 (PMC9913271; doi:10.3390/cancers15030920)
Supplement: Supplementary file 1 [file cancers-15-00920-s001.zip › Supp Table 2.xlsx]

## Sheet: pr_aav
CDR3.aa	V.name	Samples	N1_IGG	N1_IGK	N1_IGL	N1_IGM	N3_IGG	N3_IGK	N3_IGL	N3_IGM	N4_IGG	N4_IGK	N4_IGL	N4_IGM	P1_IGG	P1_IGK	P1_IGL	P1_IGM	P3_IGG	P3_IGK	P3_IGL	P3_IGM	P4_IGG	P4_IGK	P4_IGL	P4_IGM	S1_IGG	S1_IGK	S1_IGL	S1_IGM	S3_IGG	S3_IGK	S3_IGL	S3_IGM	S4_IGG	S4_IGK	S4_IGL	S4_IGM
CAAWDDSLNGLYVF	IGLV1-44, IGLV1-47	9	NA	NA	2	NA	NA	NA	4	NA	NA	NA	2	NA	NA	NA	11	NA	NA	NA	10	NA	NA	NA	1	NA	NA	NA	4	NA	NA	NA	8	NA	NA	NA	2	NA
CAAWDDSLNGPVF	IGLV1-44, IGLV1-47	9	NA	NA	23	NA	NA	NA	17	NA	NA	NA	17	NA	NA	NA	96	NA	NA	NA	104	NA	NA	NA	1	NA	NA	NA	4	NA	NA	NA	63	NA	NA	NA	18	NA
CAAWDDSLNGVVF	IGLV1-44, IGLV1-47	9	NA	NA	10	NA	NA	NA	16	NA	NA	NA	27	NA	NA	NA	118	NA	NA	NA	90	NA	NA	NA	34	NA	NA	NA	6	NA	NA	NA	79	NA	NA	NA	33	NA
CAAWDDSLSGPWVF	IGLV1-47, IGLV1-44	9	NA	NA	2	NA	NA	NA	1	NA	NA	NA	4	NA	NA	NA	21	NA	NA	NA	15	NA	NA	NA	1	NA	NA	NA	1	NA	NA	NA	7	NA	NA	NA	3	NA
CAAWDDSLSGRVF	IGLV1-47, IGLV1-44	9	NA	NA	5	NA	NA	NA	11	NA	NA	NA	11	NA	NA	NA	71	NA	NA	NA	81	NA	NA	NA	4	NA	NA	NA	4	NA	NA	NA	48	NA	NA	NA	12	NA
CAAWDDSLSGVVF	IGLV1-47, IGLV1-44	9	NA	NA	13	NA	NA	NA	9	NA	NA	NA	36	NA	NA	NA	55	NA	NA	NA	77	NA	NA	NA	23	NA	NA	NA	12	NA	NA	NA	146	NA	NA	NA	35	NA
CAAWDDSLSGWVF	IGLV1-47, IGLV1-44	9	NA	NA	27	NA	NA	NA	25	NA	NA	NA	26	NA	NA	NA	140	NA	NA	NA	184	NA	NA	NA	21	NA	NA	NA	3	NA	NA	NA	144	NA	NA	NA	54	NA
CCSYAGSSTWVF	IGLV2-23	9	NA	NA	68	NA	NA	NA	45	NA	NA	NA	33	NA	NA	NA	274	NA	NA	NA	260	NA	NA	NA	17	NA	NA	NA	4	NA	NA	NA	562	NA	NA	NA	36	NA
CCSYAGSSTYVF	IGLV2-23	9	NA	NA	16	NA	NA	NA	16	NA	NA	NA	35	NA	NA	NA	109	NA	NA	NA	156	NA	NA	NA	9	NA	NA	NA	68	NA	NA	NA	222	NA	NA	NA	15	NA
CCSYAGSYTFVVF	IGLV2-11, IGLV2-8	9	NA	NA	4	NA	NA	NA	3	NA	NA	NA	34	NA	NA	NA	2	NA	NA	NA	11	NA	NA	NA	2	NA	NA	NA	2	NA	NA	NA	14	NA	NA	NA	7	NA
CCSYAGSYTLVF	IGLV2-11, IGLV2-8	9	NA	NA	7	NA	NA	NA	3	NA	NA	NA	6	NA	NA	NA	6	NA	NA	NA	34	NA	NA	NA	8	NA	NA	NA	2	NA	NA	NA	1	NA	NA	NA	8	NA
CGADHGSGSNFVYVF	IGLV9-49	9	NA	NA	1	NA	NA	NA	1	NA	NA	NA	3	NA	NA	NA	14	NA	NA	NA	19	NA	NA	NA	4	NA	NA	NA	2	NA	NA	NA	10	NA	NA	NA	2	NA
CGTWDSSLSAGVF	IGLV1-51	9	NA	NA	10	NA	NA	NA	5	NA	NA	NA	15	NA	NA	NA	122	NA	NA	NA	107	NA	NA	NA	9	NA	NA	NA	1	NA	NA	NA	99	NA	NA	NA	28	NA
CGTWDSSLSAVVF	IGLV1-51	9	NA	NA	11	NA	NA	NA	2	NA	NA	NA	25	NA	NA	NA	126	NA	NA	NA	49	NA	NA	NA	31	NA	NA	NA	2	NA	NA	NA	57	NA	NA	NA	11	NA
CLQHNSYPRTF	IGKV1-17, IGKV1-6, IGKV1-9	9	NA	2	NA	NA	NA	15	NA	NA	NA	6	NA	NA	NA	23	NA	NA	NA	20	NA	NA	NA	2	NA	NA	NA	5	NA	NA	NA	23	NA	NA	NA	2	NA	NA
CLQHNSYPWTF	IGKV1-17, IGKV1-6, IGKV1-9	9	NA	2	NA	NA	NA	2	NA	NA	NA	7	NA	NA	NA	9	NA	NA	NA	35	NA	NA	NA	2	NA	NA	NA	1	NA	NA	NA	20	NA	NA	NA	7	NA	NA
CMIWHSSAWVF	IGLV5-45	9	NA	NA	26	NA	NA	NA	4	NA	NA	NA	1	NA	NA	NA	76	NA	NA	NA	85	NA	NA	NA	2	NA	NA	NA	1	NA	NA	NA	62	NA	NA	NA	5	NA
CMQALQTPITF	IGKV2-28	9	NA	6	NA	NA	NA	5	NA	NA	NA	5	NA	NA	NA	46	NA	NA	NA	32	NA	NA	NA	4	NA	NA	NA	3	NA	NA	NA	26	NA	NA	NA	9	NA	NA
CMQALQTPLTF	IGKV2-28	9	NA	29	NA	NA	NA	12	NA	NA	NA	23	NA	NA	NA	129	NA	NA	NA	84	NA	NA	NA	29	NA	NA	NA	11	NA	NA	NA	98	NA	NA	NA	53	NA	NA
CMQALQTPPTF	IGKV2-28	9	NA	9	NA	NA	NA	3	NA	NA	NA	18	NA	NA	NA	84	NA	NA	NA	50	NA	NA	NA	20	NA	NA	NA	2	NA	NA	NA	59	NA	NA	NA	10	NA	NA
CMQALQTPRTF	IGKV2-28	9	NA	20	NA	NA	NA	2	NA	NA	NA	36	NA	NA	NA	97	NA	NA	NA	58	NA	NA	NA	17	NA	NA	NA	2	NA	NA	NA	47	NA	NA	NA	129	NA	NA
CMQALQTPTF	IGKV2-28	9	NA	3	NA	NA	NA	4	NA	NA	NA	7	NA	NA	NA	36	NA	NA	NA	17	NA	NA	NA	7	NA	NA	NA	3	NA	NA	NA	20	NA	NA	NA	10	NA	NA
CMQALQTPWTF	IGKV2-28	9	NA	11	NA	NA	NA	8	NA	NA	NA	22	NA	NA	NA	70	NA	NA	NA	51	NA	NA	NA	27	NA	NA	NA	14	NA	NA	NA	208	NA	NA	NA	24	NA	NA
CMQALQTPYTF	IGKV2-28	9	NA	14	NA	NA	NA	6	NA	NA	NA	478	NA	NA	NA	67	NA	NA	NA	60	NA	NA	NA	22	NA	NA	NA	15	NA	NA	NA	41	NA	NA	NA	26	NA	NA
CMQGTHWPLTF	IGKV2-30	9	NA	4	NA	NA	NA	2	NA	NA	NA	6	NA	NA	NA	20	NA	NA	NA	21	NA	NA	NA	5	NA	NA	NA	69	NA	NA	NA	9	NA	NA	NA	9	NA	NA
CMQGTHWPWTF	IGKV2-30	9	NA	2	NA	NA	NA	11	NA	NA	NA	4	NA	NA	NA	27	NA	NA	NA	25	NA	NA	NA	3	NA	NA	NA	2	NA	NA	NA	20	NA	NA	NA	18	NA	NA
CNSRDSSGNHLGVF	IGLV3-19	9	NA	NA	9	NA	NA	NA	2	NA	NA	NA	1	NA	NA	NA	42	NA	NA	NA	31	NA	NA	NA	3	NA	NA	NA	1	NA	NA	NA	30	NA	NA	NA	4	NA
CNSRDSSGNHLVF	IGLV3-19	9	NA	NA	5	NA	NA	NA	6	NA	NA	NA	14	NA	NA	NA	95	NA	NA	NA	60	NA	NA	NA	8	NA	NA	NA	3	NA	NA	NA	90	NA	NA	NA	14	NA
CNSRDSSGNHWVF	IGLV3-19	9	NA	NA	7	NA	NA	NA	8	NA	NA	NA	1	NA	NA	NA	36	NA	NA	NA	38	NA	NA	NA	2	NA	NA	NA	1	NA	NA	NA	35	NA	NA	NA	1	NA
CQAWDSSTAVF	IGLV3-1	9	NA	NA	13	NA	NA	NA	2	NA	NA	NA	19	NA	NA	NA	88	NA	NA	NA	28	NA	NA	NA	10	NA	NA	NA	6	NA	NA	NA	22	NA	NA	NA	13	NA
CQAWDSSTGVF	IGLV3-1	9	NA	NA	6	NA	NA	NA	5	NA	NA	NA	9	NA	NA	NA	62	NA	NA	NA	30	NA	NA	NA	1	NA	NA	NA	1	NA	NA	NA	46	NA	NA	NA	9	NA
CQAWDSSTVVF	IGLV3-1	9	NA	NA	46	NA	NA	NA	13	NA	NA	NA	80	NA	NA	NA	337	NA	NA	NA	72	NA	NA	NA	24	NA	NA	NA	18	NA	NA	NA	46	NA	NA	NA	25	NA
CQKYNSAPLTF	IGKV1-27	9	NA	6	NA	NA	NA	1	NA	NA	NA	5	NA	NA	NA	32	NA	NA	NA	24	NA	NA	NA	9	NA	NA	NA	1	NA	NA	NA	21	NA	NA	NA	5	NA	NA
CQKYNSAPWTF	IGKV1-27	9	NA	2	NA	NA	NA	1	NA	NA	NA	7	NA	NA	NA	31	NA	NA	NA	26	NA	NA	NA	5	NA	NA	NA	1	NA	NA	NA	33	NA	NA	NA	26	NA	NA
CQQANSFPFTF	IGKV1-12	9	NA	1	NA	NA	NA	1	NA	NA	NA	2	NA	NA	NA	34	NA	NA	NA	13	NA	NA	NA	13	NA	NA	NA	1	NA	NA	NA	15	NA	NA	NA	4	NA	NA
CQQANSFPLTF	IGKV1-12	9	NA	17	NA	NA	NA	11	NA	NA	NA	32	NA	NA	NA	141	NA	NA	NA	119	NA	NA	NA	19	NA	NA	NA	2	NA	NA	NA	83	NA	NA	NA	51	NA	NA
CQQANSFPWTF	IGKV1-12	9	NA	3	NA	NA	NA	7	NA	NA	NA	18	NA	NA	NA	27	NA	NA	NA	23	NA	NA	NA	2	NA	NA	NA	7	NA	NA	NA	47	NA	NA	NA	9	NA	NA
CQQANSFPYTF	IGKV1-12	9	NA	12	NA	NA	NA	5	NA	NA	NA	5	NA	NA	NA	42	NA	NA	NA	29	NA	NA	NA	4	NA	NA	NA	6	NA	NA	NA	16	NA	NA	NA	12	NA	NA
CQQLNSYPLTF	IGKV1-9	9	NA	9	NA	NA	NA	2	NA	NA	NA	74	NA	NA	NA	47	NA	NA	NA	25	NA	NA	NA	10	NA	NA	NA	2	NA	NA	NA	27	NA	NA	NA	34	NA	NA
CQQRSNWPITF	IGKV3-11	9	NA	11	NA	NA	NA	19	NA	NA	NA	16	NA	NA	NA	58	NA	NA	NA	54	NA	NA	NA	2	NA	NA	NA	1	NA	NA	NA	101	NA	NA	NA	4	NA	NA
CQQRSNWPLTF	IGKV3-11	9	NA	48	NA	NA	NA	36	NA	NA	NA	153	NA	NA	NA	286	NA	NA	NA	297	NA	NA	NA	41	NA	NA	NA	11	NA	NA	NA	378	NA	NA	NA	68	NA	NA
CQQRSNWPPITF	IGKV3-11	9	NA	11	NA	NA	NA	16	NA	NA	NA	17	NA	NA	NA	120	NA	NA	NA	122	NA	NA	NA	15	NA	NA	NA	5	NA	NA	NA	74	NA	NA	NA	22	NA	NA
CQQRSNWPPLTF	IGKV3-11	9	NA	28	NA	NA	NA	9	NA	NA	NA	25	NA	NA	NA	178	NA	NA	NA	159	NA	NA	NA	24	NA	NA	NA	9	NA	NA	NA	193	NA	NA	NA	14	NA	NA
CQQRSNWPPTF	IGKV3-11	9	NA	12	NA	NA	NA	12	NA	NA	NA	8	NA	NA	NA	132	NA	NA	NA	121	NA	NA	NA	7	NA	NA	NA	7	NA	NA	NA	88	NA	NA	NA	8	NA	NA
CQQRSNWPPTF	IGKV3-11, IGKV3-20	9	NA	6	NA	NA	NA	6	NA	NA	NA	4	NA	NA	NA	5	NA	NA	NA	4	NA	NA	NA	4	NA	NA	NA	4	NA	NA	NA	12	NA	NA	NA	1	NA	NA
CQQRSNWPPYTF	IGKV3-11	9	NA	20	NA	NA	NA	13	NA	NA	NA	7	NA	NA	NA	115	NA	NA	NA	114	NA	NA	NA	11	NA	NA	NA	25	NA	NA	NA	79	NA	NA	NA	14	NA	NA
CQQRSNWPQTF	IGKV3-11	9	NA	6	NA	NA	NA	3	NA	NA	NA	5	NA	NA	NA	18	NA	NA	NA	23	NA	NA	NA	2	NA	NA	NA	3	NA	NA	NA	13	NA	NA	NA	2	NA	NA
CQQRSNWPRTF	IGKV3-11	9	NA	5	NA	NA	NA	3	NA	NA	NA	32	NA	NA	NA	68	NA	NA	NA	78	NA	NA	NA	12	NA	NA	NA	2	NA	NA	NA	40	NA	NA	NA	9	NA	NA
CQQSYSTLLTF	IGKV1-39	9	NA	4	NA	NA	NA	1	NA	NA	NA	101	NA	NA	NA	33	NA	NA	NA	21	NA	NA	NA	7	NA	NA	NA	1	NA	NA	NA	16	NA	NA	NA	1	NA	NA
CQQSYSTPFTF	IGKV1-39	9	NA	15	NA	NA	NA	5	NA	NA	NA	56	NA	NA	NA	92	NA	NA	NA	68	NA	NA	NA	10	NA	NA	NA	1	NA	NA	NA	28	NA	NA	NA	11	NA	NA
CQQSYSTPITF	IGKV1-39	9	NA	11	NA	NA	NA	4	NA	NA	NA	7	NA	NA	NA	63	NA	NA	NA	53	NA	NA	NA	12	NA	NA	NA	1	NA	NA	NA	435	NA	NA	NA	8	NA	NA
CQQSYSTPLTF	IGKV1-39	9	NA	33	NA	NA	NA	101	NA	NA	NA	124	NA	NA	NA	263	NA	NA	NA	229	NA	NA	NA	40	NA	NA	NA	6	NA	NA	NA	112	NA	NA	NA	44	NA	NA
CQQSYSTPPTF	IGKV1-39	9	NA	12	NA	NA	NA	8	NA	NA	NA	70	NA	NA	NA	123	NA	NA	NA	111	NA	NA	NA	13	NA	NA	NA	4	NA	NA	NA	70	NA	NA	NA	18	NA	NA
CQQSYSTPPYTF	IGKV1-39	9	NA	3	NA	NA	NA	5	NA	NA	NA	25	NA	NA	NA	46	NA	NA	NA	42	NA	NA	NA	5	NA	NA	NA	4	NA	NA	NA	27	NA	NA	NA	8	NA	NA
CQQSYSTPQTF	IGKV1-39	9	NA	9	NA	NA	NA	2	NA	NA	NA	13	NA	NA	NA	52	NA	NA	NA	57	NA	NA	NA	7	NA	NA	NA	2	NA	NA	NA	20	NA	NA	NA	200	NA	NA
CQQSYSTPRTF	IGKV1-39	9	NA	45	NA	NA	NA	26	NA	NA	NA	38	NA	NA	NA	343	NA	NA	NA	308	NA	NA	NA	47	NA	NA	NA	28	NA	NA	NA	171	NA	NA	NA	65	NA	NA
CQQSYSTPWTF	IGKV1-39	9	NA	18	NA	NA	NA	9	NA	NA	NA	64	NA	NA	NA	180	NA	NA	NA	185	NA	NA	NA	31	NA	NA	NA	6	NA	NA	NA	147	NA	NA	NA	39	NA	NA
CQQSYSTPYTF	IGKV1-39	9	NA	32	NA	NA	NA	19	NA	NA	NA	28	NA	NA	NA	217	NA	NA	NA	179	NA	NA	NA	28	NA	NA	NA	4	NA	NA	NA	206	NA	NA	NA	54	NA	NA
CQQYDNLPFTF	IGKV1-33	9	NA	8	NA	NA	NA	2	NA	NA	NA	26	NA	NA	NA	28	NA	NA	NA	65	NA	NA	NA	3	NA	NA	NA	1	NA	NA	NA	12	NA	NA	NA	2	NA	NA
CQQYDNLPITF	IGKV1-33	9	NA	8	NA	NA	NA	6	NA	NA	NA	13	NA	NA	NA	39	NA	NA	NA	35	NA	NA	NA	10	NA	NA	NA	1	NA	NA	NA	131	NA	NA	NA	3	NA	NA
CQQYDNLPLTF	IGKV1-33	9	NA	19	NA	NA	NA	14	NA	NA	NA	43	NA	NA	NA	159	NA	NA	NA	140	NA	NA	NA	31	NA	NA	NA	10	NA	NA	NA	277	NA	NA	NA	30	NA	NA
CQQYDNLPPLTF	IGKV1-33	9	NA	1	NA	NA	NA	1	NA	NA	NA	5	NA	NA	NA	16	NA	NA	NA	30	NA	NA	NA	2	NA	NA	NA	2	NA	NA	NA	7	NA	NA	NA	4	NA	NA
CQQYDNLPRTF	IGKV1-33	9	NA	3	NA	NA	NA	1	NA	NA	NA	6	NA	NA	NA	19	NA	NA	NA	18	NA	NA	NA	1	NA	NA	NA	4	NA	NA	NA	74	NA	NA	NA	1	NA	NA
CQQYDNLPWTF	IGKV1-33	9	NA	1	NA	NA	NA	1	NA	NA	NA	1	NA	NA	NA	10	NA	NA	NA	12	NA	NA	NA	4	NA	NA	NA	1	NA	NA	NA	122	NA	NA	NA	1	NA	NA
CQQYDNLPYTF	IGKV1-33	9	NA	5	NA	NA	NA	8	NA	NA	NA	26	NA	NA	NA	49	NA	NA	NA	63	NA	NA	NA	7	NA	NA	NA	4	NA	NA	NA	57	NA	NA	NA	9	NA	NA
CQQYGSSLTF	IGKV3-20	9	NA	11	NA	NA	NA	6	NA	NA	NA	3	NA	NA	NA	54	NA	NA	NA	46	NA	NA	NA	7	NA	NA	NA	3	NA	NA	NA	36	NA	NA	NA	12	NA	NA
CQQYGSSPLTF	IGKV3-20	9	NA	30	NA	NA	NA	24	NA	NA	NA	29	NA	NA	NA	123	NA	NA	NA	183	NA	NA	NA	18	NA	NA	NA	6	NA	NA	NA	181	NA	NA	NA	29	NA	NA
CQQYGSSPPYTF	IGKV3-20	9	NA	8	NA	NA	NA	6	NA	NA	NA	9	NA	NA	NA	73	NA	NA	NA	58	NA	NA	NA	11	NA	NA	NA	1	NA	NA	NA	64	NA	NA	NA	16	NA	NA
CQQYGSSPQTF	IGKV3-20	9	NA	18	NA	NA	NA	14	NA	NA	NA	5	NA	NA	NA	39	NA	NA	NA	67	NA	NA	NA	6	NA	NA	NA	1	NA	NA	NA	42	NA	NA	NA	7	NA	NA
CQQYGSSPQTF	IGKV3-20, IGKV3-11	9	NA	2	NA	NA	NA	3	NA	NA	NA	4	NA	NA	NA	1	NA	NA	NA	2	NA	NA	NA	1	NA	NA	NA	1	NA	NA	NA	2	NA	NA	NA	1	NA	NA
CQQYGSSPRTF	IGKV3-20	9	NA	22	NA	NA	NA	20	NA	NA	NA	58	NA	NA	NA	222	NA	NA	NA	174	NA	NA	NA	30	NA	NA	NA	9	NA	NA	NA	96	NA	NA	NA	12	NA	NA
CQQYGSSPRTF	IGKV3-20, IGKV3-11	9	NA	10	NA	NA	NA	24	NA	NA	NA	5	NA	NA	NA	10	NA	NA	NA	21	NA	NA	NA	3	NA	NA	NA	1	NA	NA	NA	15	NA	NA	NA	10	NA	NA
CQQYGSSPTF	IGKV3-20	9	NA	6	NA	NA	NA	2	NA	NA	NA	3	NA	NA	NA	30	NA	NA	NA	40	NA	NA	NA	2	NA	NA	NA	49	NA	NA	NA	33	NA	NA	NA	2	NA	NA
CQQYGSSPYTF	IGKV3-20	9	NA	15	NA	NA	NA	8	NA	NA	NA	99	NA	NA	NA	136	NA	NA	NA	108	NA	NA	NA	25	NA	NA	NA	14	NA	NA	NA	64	NA	NA	NA	15	NA	NA
CQQYNNWPITF	IGKV3-15	9	NA	7	NA	NA	NA	2	NA	NA	NA	1	NA	NA	NA	15	NA	NA	NA	20	NA	NA	NA	2	NA	NA	NA	9	NA	NA	NA	21	NA	NA	NA	2	NA	NA
CQQYNNWPLTF	IGKV3-15	9	NA	26	NA	NA	NA	76	NA	NA	NA	34	NA	NA	NA	121	NA	NA	NA	210	NA	NA	NA	21	NA	NA	NA	2	NA	NA	NA	91	NA	NA	NA	28	NA	NA
CQQYNNWPPITF	IGKV3-15	9	NA	23	NA	NA	NA	32	NA	NA	NA	27	NA	NA	NA	98	NA	NA	NA	144	NA	NA	NA	22	NA	NA	NA	2	NA	NA	NA	106	NA	NA	NA	17	NA	NA
CQQYNNWPPLTF	IGKV3-15	9	NA	35	NA	NA	NA	23	NA	NA	NA	33	NA	NA	NA	216	NA	NA	NA	229	NA	NA	NA	38	NA	NA	NA	6	NA	NA	NA	270	NA	NA	NA	59	NA	NA
CQQYNNWPPWTF	IGKV3-15	9	NA	331	NA	NA	NA	37	NA	NA	NA	60	NA	NA	NA	1576	NA	NA	NA	387	NA	NA	NA	44	NA	NA	NA	94	NA	NA	NA	223	NA	NA	NA	38	NA	NA
CQQYNNWPPYTF	IGKV3-15	9	NA	35	NA	NA	NA	42	NA	NA	NA	22	NA	NA	NA	224	NA	NA	NA	236	NA	NA	NA	46	NA	NA	NA	8	NA	NA	NA	192	NA	NA	NA	42	NA	NA
CQQYNNWPRTF	IGKV3-15	9	NA	51	NA	NA	NA	18	NA	NA	NA	48	NA	NA	NA	230	NA	NA	NA	236	NA	NA	NA	33	NA	NA	NA	12	NA	NA	NA	132	NA	NA	NA	23	NA	NA
CQQYNNWPWTF	IGKV3-15	9	NA	3	NA	NA	NA	1	NA	NA	NA	10	NA	NA	NA	56	NA	NA	NA	40	NA	NA	NA	5	NA	NA	NA	2	NA	NA	NA	19	NA	NA	NA	46	NA	NA
CQQYNNWPYTF	IGKV3-15	9	NA	5	NA	NA	NA	7	NA	NA	NA	28	NA	NA	NA	53	NA	NA	NA	73	NA	NA	NA	13	NA	NA	NA	1	NA	NA	NA	99	NA	NA	NA	7	NA	NA
CQQYNNWWTF	IGKV3-15	9	NA	2	NA	NA	NA	2	NA	NA	NA	2	NA	NA	NA	22	NA	NA	NA	25	NA	NA	NA	1	NA	NA	NA	1	NA	NA	NA	24	NA	NA	NA	1	NA	NA
CQQYNSYPLTF	IGKV1-16	9	NA	11	NA	NA	NA	4	NA	NA	NA	21	NA	NA	NA	47	NA	NA	NA	19	NA	NA	NA	15	NA	NA	NA	3	NA	NA	NA	60	NA	NA	NA	17	NA	NA
CQQYNSYPLTF	IGKV1-5	9	NA	5	NA	NA	NA	2	NA	NA	NA	6	NA	NA	NA	15	NA	NA	NA	30	NA	NA	NA	5	NA	NA	NA	3	NA	NA	NA	27	NA	NA	NA	3	NA	NA
CQQYNSYPWTF	IGKV1-5	9	NA	20	NA	NA	NA	7	NA	NA	NA	15	NA	NA	NA	130	NA	NA	NA	129	NA	NA	NA	21	NA	NA	NA	14	NA	NA	NA	59	NA	NA	NA	133	NA	NA
CQQYNSYPYTF	IGKV1-5	9	NA	30	NA	NA	NA	11	NA	NA	NA	35	NA	NA	NA	132	NA	NA	NA	102	NA	NA	NA	12	NA	NA	NA	218	NA	NA	NA	139	NA	NA	NA	47	NA	NA
CQQYNSYSGTF	IGKV1-5	9	NA	8	NA	NA	NA	1	NA	NA	NA	7	NA	NA	NA	37	NA	NA	NA	34	NA	NA	NA	3	NA	NA	NA	1	NA	NA	NA	26	NA	NA	NA	8	NA	NA
CQQYNSYSTF	IGKV1-5	9	NA	3	NA	NA	NA	2	NA	NA	NA	5	NA	NA	NA	42	NA	NA	NA	52	NA	NA	NA	6	NA	NA	NA	1	NA	NA	NA	18	NA	NA	NA	2	NA	NA
CQQYNSYSWTF	IGKV1-5	9	NA	24	NA	NA	NA	7	NA	NA	NA	14	NA	NA	NA	96	NA	NA	NA	112	NA	NA	NA	11	NA	NA	NA	5	NA	NA	NA	126	NA	NA	NA	17	NA	NA
CQQYNSYWTF	IGKV1-5	9	NA	142	NA	NA	NA	10	NA	NA	NA	43	NA	NA	NA	93	NA	NA	NA	80	NA	NA	NA	12	NA	NA	NA	5	NA	NA	NA	51	NA	NA	NA	9	NA	NA
CQQYYSFPLTF	IGKV1-8, IGKV1-9	9	NA	4	NA	NA	NA	4	NA	NA	NA	6	NA	NA	NA	17	NA	NA	NA	17	NA	NA	NA	2	NA	NA	NA	2	NA	NA	NA	18	NA	NA	NA	6	NA	NA
CQQYYSTPFTF	IGKV4-1	9	NA	7	NA	NA	NA	19	NA	NA	NA	19	NA	NA	NA	81	NA	NA	NA	102	NA	NA	NA	10	NA	NA	NA	4	NA	NA	NA	48	NA	NA	NA	15	NA	NA
CQQYYSTPGTF	IGKV4-1	9	NA	4	NA	NA	NA	2	NA	NA	NA	1	NA	NA	NA	15	NA	NA	NA	16	NA	NA	NA	1	NA	NA	NA	3	NA	NA	NA	9	NA	NA	NA	2	NA	NA
CQQYYSTPHTF	IGKV4-1	9	NA	3	NA	NA	NA	1	NA	NA	NA	5	NA	NA	NA	23	NA	NA	NA	29	NA	NA	NA	5	NA	NA	NA	4	NA	NA	NA	7	NA	NA	NA	85	NA	NA
CQQYYSTPLTF	IGKV4-1	9	NA	124	NA	NA	NA	81	NA	NA	NA	246	NA	NA	NA	381	NA	NA	NA	527	NA	NA	NA	78	NA	NA	NA	48	NA	NA	NA	482	NA	NA	NA	94	NA	NA
CQQYYSTPPTF	IGKV4-1	9	NA	42	NA	NA	NA	49	NA	NA	NA	20	NA	NA	NA	200	NA	NA	NA	224	NA	NA	NA	24	NA	NA	NA	2	NA	NA	NA	173	NA	NA	NA	59	NA	NA
CQQYYSTPPYTF	IGKV4-1	9	NA	6	NA	NA	NA	5	NA	NA	NA	5	NA	NA	NA	31	NA	NA	NA	54	NA	NA	NA	4	NA	NA	NA	3	NA	NA	NA	34	NA	NA	NA	4	NA	NA
CQQYYSTPRTF	IGKV4-1	9	NA	21	NA	NA	NA	607	NA	NA	NA	97	NA	NA	NA	230	NA	NA	NA	259	NA	NA	NA	37	NA	NA	NA	2	NA	NA	NA	211	NA	NA	NA	58	NA	NA
CQQYYSTPWTF	IGKV4-1	9	NA	28	NA	NA	NA	10	NA	NA	NA	145	NA	NA	NA	180	NA	NA	NA	208	NA	NA	NA	29	NA	NA	NA	292	NA	NA	NA	375	NA	NA	NA	94	NA	NA
CQQYYSTPYTF	IGKV4-1	9	NA	24	NA	NA	NA	38	NA	NA	NA	129	NA	NA	NA	245	NA	NA	NA	326	NA	NA	NA	101	NA	NA	NA	6	NA	NA	NA	232	NA	NA	NA	68	NA	NA
CQQYYSYPLTF	IGKV1-8	9	NA	22	NA	NA	NA	9	NA	NA	NA	3	NA	NA	NA	107	NA	NA	NA	84	NA	NA	NA	8	NA	NA	NA	1	NA	NA	NA	61	NA	NA	NA	6	NA	NA
CQQYYSYPPTF	IGKV1-8	9	NA	5	NA	NA	NA	4	NA	NA	NA	2	NA	NA	NA	48	NA	NA	NA	42	NA	NA	NA	9	NA	NA	NA	1	NA	NA	NA	22	NA	NA	NA	1	NA	NA
CQQYYSYPRTF	IGKV1-8	9	NA	25	NA	NA	NA	4	NA	NA	NA	3	NA	NA	NA	161	NA	NA	NA	87	NA	NA	NA	8	NA	NA	NA	5	NA	NA	NA	70	NA	NA	NA	7	NA	NA
CQSADSSGTWVF	IGLV3-25	9	NA	NA	5	NA	NA	NA	7	NA	NA	NA	8	NA	NA	NA	53	NA	NA	NA	47	NA	NA	NA	4	NA	NA	NA	1	NA	NA	NA	35	NA	NA	NA	1	NA
CQSADSSGTYVVF	IGLV3-25	9	NA	NA	30	NA	NA	NA	12	NA	NA	NA	57	NA	NA	NA	146	NA	NA	NA	144	NA	NA	NA	21	NA	NA	NA	6	NA	NA	NA	73	NA	NA	NA	40	NA
CQSADSSGTYWVF	IGLV3-25	9	NA	NA	8	NA	NA	NA	3	NA	NA	NA	11	NA	NA	NA	45	NA	NA	NA	47	NA	NA	NA	4	NA	NA	NA	2	NA	NA	NA	16	NA	NA	NA	7	NA
CQSYDSSLSAVVF	IGLV1-40, IGLV1-50	9	NA	NA	3	NA	NA	NA	1	NA	NA	NA	1	NA	NA	NA	30	NA	NA	NA	19	NA	NA	NA	1	NA	NA	NA	3	NA	NA	NA	29	NA	NA	NA	1	NA
CQSYDSSLSAWVF	IGLV1-40, IGLV1-50	9	NA	NA	4	NA	NA	NA	3	NA	NA	NA	1	NA	NA	NA	10	NA	NA	NA	1	NA	NA	NA	1	NA	NA	NA	3	NA	NA	NA	6	NA	NA	NA	3	NA
CQSYDSSLSGSRVF	IGLV1-40, IGLV1-50	9	NA	NA	6	NA	NA	NA	1	NA	NA	NA	3	NA	NA	NA	23	NA	NA	NA	20	NA	NA	NA	4	NA	NA	NA	1	NA	NA	NA	8	NA	NA	NA	1	NA
CQSYDSSLSGSVF	IGLV1-40, IGLV1-50	9	NA	NA	9	NA	NA	NA	2	NA	NA	NA	4	NA	NA	NA	17	NA	NA	NA	67	NA	NA	NA	15	NA	NA	NA	5	NA	NA	NA	15	NA	NA	NA	26	NA
CQSYDSSLSGSVVF	IGLV1-40, IGLV1-50	9	NA	NA	3	NA	NA	NA	2	NA	NA	NA	6	NA	NA	NA	1	NA	NA	NA	16	NA	NA	NA	16	NA	NA	NA	4	NA	NA	NA	15	NA	NA	NA	4	NA
CQSYDSSLSGVVF	IGLV1-40, IGLV1-50	9	NA	NA	12	NA	NA	NA	2	NA	NA	NA	1	NA	NA	NA	19	NA	NA	NA	72	NA	NA	NA	2	NA	NA	NA	3	NA	NA	NA	49	NA	NA	NA	3	NA
CQSYDSSLSGWVF	IGLV1-40, IGLV1-50	9	NA	NA	2	NA	NA	NA	1	NA	NA	NA	2	NA	NA	NA	134	NA	NA	NA	144	NA	NA	NA	2	NA	NA	NA	1	NA	NA	NA	87	NA	NA	NA	26	NA
CQSYDSSLSVVF	IGLV1-40, IGLV1-50	9	NA	NA	8	NA	NA	NA	2	NA	NA	NA	10	NA	NA	NA	50	NA	NA	NA	32	NA	NA	NA	4	NA	NA	NA	1	NA	NA	NA	69	NA	NA	NA	6	NA
CQSYDSSNVVF	IGLV6-57	9	NA	NA	1	NA	NA	NA	4	NA	NA	NA	13	NA	NA	NA	10	NA	NA	NA	5	NA	NA	NA	6	NA	NA	NA	1	NA	NA	NA	8	NA	NA	NA	6	NA
CQTWGTGIQVF	IGLV4-69	9	NA	NA	7	NA	NA	NA	3	NA	NA	NA	15	NA	NA	NA	29	NA	NA	NA	52	NA	NA	NA	4	NA	NA	NA	2	NA	NA	NA	224	NA	NA	NA	12	NA
CQTWGTGIRVF	IGLV4-69	9	NA	NA	8	NA	NA	NA	2	NA	NA	NA	22	NA	NA	NA	42	NA	NA	NA	76	NA	NA	NA	5	NA	NA	NA	5	NA	NA	NA	60	NA	NA	NA	13	NA
CQVWDSSSDHPVF	IGLV3-21	9	NA	NA	2	NA	NA	NA	4	NA	NA	NA	2	NA	NA	NA	20	NA	NA	NA	39	NA	NA	NA	10	NA	NA	NA	2	NA	NA	NA	33	NA	NA	NA	5	NA
CQVWDSSSDHVVF	IGLV3-21	9	NA	NA	15	NA	NA	NA	10	NA	NA	NA	48	NA	NA	NA	84	NA	NA	NA	64	NA	NA	NA	37	NA	NA	NA	2	NA	NA	NA	52	NA	NA	NA	31	NA
CQVWDSSSDHWVF	IGLV3-21	9	NA	NA	11	NA	NA	NA	3	NA	NA	NA	13	NA	NA	NA	35	NA	NA	NA	30	NA	NA	NA	9	NA	NA	NA	1	NA	NA	NA	26	NA	NA	NA	8	NA
CQVWDSSSDHYVF	IGLV3-21	9	NA	NA	4	NA	NA	NA	2	NA	NA	NA	47	NA	NA	NA	25	NA	NA	NA	43	NA	NA	NA	8	NA	NA	NA	1	NA	NA	NA	25	NA	NA	NA	10	NA
CSSYTSSSTLF	IGLV2-14, IGLV2-8, IGLV2-23	9	NA	NA	3	NA	NA	NA	2	NA	NA	NA	2	NA	NA	NA	1	NA	NA	NA	11	NA	NA	NA	2	NA	NA	NA	1	NA	NA	NA	3	NA	NA	NA	1	NA
CSSYTSSSTLVF	IGLV2-14, IGLV2-8, IGLV2-23	9	NA	NA	5	NA	NA	NA	16	NA	NA	NA	9	NA	NA	NA	306	NA	NA	NA	25	NA	NA	NA	4	NA	NA	NA	1	NA	NA	NA	54	NA	NA	NA	1	NA
CVLYMGSGISVF	IGLV8-61	9	NA	NA	4	NA	NA	NA	5	NA	NA	NA	81	NA	NA	NA	3	NA	NA	NA	31	NA	NA	NA	3	NA	NA	NA	1	NA	NA	NA	62	NA	NA	NA	9	NA
CVLYMGSGIWVF	IGLV8-61	9	NA	NA	3	NA	NA	NA	38	NA	NA	NA	16	NA	NA	NA	27	NA	NA	NA	35	NA	NA	NA	6	NA	NA	NA	1	NA	NA	NA	57	NA	NA	NA	42	NA
CAAWDDSLNGHVVF	IGLV1-44, IGLV1-47	8	NA	NA	6	NA	NA	NA	1	NA	NA	NA	3	NA	NA	NA	15	NA	NA	NA	13	NA	NA	NA	3	NA	NA	NA	NA	NA	NA	NA	10	NA	NA	NA	1	NA
CAAWDDSLNGLWVF	IGLV1-44, IGLV1-47	8	NA	NA	2	NA	NA	NA	1	NA	NA	NA	1	NA	NA	NA	6	NA	NA	NA	5	NA	NA	NA	1	NA	NA	NA	NA	NA	NA	NA	5	NA	NA	NA	1	NA
CAAWDDSLNGWVF	IGLV1-44, IGLV1-47	8	NA	NA	27	NA	NA	NA	20	NA	NA	NA	58	NA	NA	NA	161	NA	NA	NA	149	NA	NA	NA	15	NA	NA	NA	NA	NA	NA	NA	128	NA	NA	NA	34	NA
CAAWDDSLNGYVF	IGLV1-44, IGLV1-47	8	NA	NA	11	NA	NA	NA	20	NA	NA	NA	9	NA	NA	NA	42	NA	NA	NA	87	NA	NA	NA	11	NA	NA	NA	NA	NA	NA	NA	111	NA	NA	NA	46	NA
CAAWDDSLSGHVVF	IGLV1-47, IGLV1-44	8	NA	NA	3	NA	NA	NA	3	NA	NA	NA	16	NA	NA	NA	19	NA	NA	NA	22	NA	NA	NA	5	NA	NA	NA	NA	NA	NA	NA	8	NA	NA	NA	7	NA
CAAWDDSLSGLF	IGLV1-47, IGLV1-44	8	NA	NA	1	NA	NA	NA	1	NA	NA	NA	2	NA	NA	NA	5	NA	NA	NA	6	NA	NA	NA	3	NA	NA	NA	NA	NA	NA	NA	6	NA	NA	NA	5	NA
CAAWDDSLSGPVF	IGLV1-47, IGLV1-44	8	NA	NA	14	NA	NA	NA	7	NA	NA	NA	336	NA	NA	NA	50	NA	NA	NA	86	NA	NA	NA	5	NA	NA	NA	NA	NA	NA	NA	65	NA	NA	NA	22	NA
CAAWDDSLSGQVF	IGLV1-47, IGLV1-44	8	NA	NA	3	NA	NA	NA	5	NA	NA	NA	6	NA	NA	NA	11	NA	NA	NA	8	NA	NA	NA	1	NA	NA	NA	NA	NA	NA	NA	5	NA	NA	NA	1	NA
CAAWDDSLSGRGVF	IGLV1-47, IGLV1-44	8	NA	NA	2	NA	NA	NA	2	NA	NA	NA	1	NA	NA	NA	1	NA	NA	NA	8	NA	NA	NA	3	NA	NA	NA	NA	NA	NA	NA	2	NA	NA	NA	1	NA
CAAWDDSLSGYVF	IGLV1-47, IGLV1-44	8	NA	NA	9	NA	NA	NA	3	NA	NA	NA	16	NA	NA	NA	14	NA	NA	NA	36	NA	NA	NA	3	NA	NA	NA	NA	NA	NA	NA	55	NA	NA	NA	15	NA
CCSYAGSSTFVF	IGLV2-23	8	NA	NA	7	NA	NA	NA	4	NA	NA	NA	10	NA	NA	NA	31	NA	NA	NA	43	NA	NA	NA	1	NA	NA	NA	NA	NA	NA	NA	13	NA	NA	NA	6	NA
CCSYAGSSTFYVF	IGLV2-23	8	NA	NA	2	NA	NA	NA	NA	NA	NA	NA	11	NA	NA	NA	25	NA	NA	NA	42	NA	NA	NA	2	NA	NA	NA	4	NA	NA	NA	13	NA	NA	NA	4	NA
CCSYAGSSTSWVF	IGLV2-23	8	NA	NA	3	NA	NA	NA	5	NA	NA	NA	1	NA	NA	NA	13	NA	NA	NA	22	NA	NA	NA	1	NA	NA	NA	NA	NA	NA	NA	74	NA	NA	NA	1	NA
CCSYAGSSTYVF	IGLV2-23, IGLV2-14	8	NA	NA	1	NA	NA	NA	1	NA	NA	NA	2	NA	NA	NA	1	NA	NA	NA	1	NA	NA	NA	NA	NA	NA	NA	1	NA	NA	NA	4	NA	NA	NA	5	NA
CCSYAGSSTYVVF	IGLV2-23	8	NA	NA	4	NA	NA	NA	7	NA	NA	NA	6	NA	NA	NA	42	NA	NA	NA	28	NA	NA	NA	NA	NA	NA	NA	1	NA	NA	NA	11	NA	NA	NA	10	NA
CCSYAGSVVF	IGLV2-23	8	NA	NA	NA	NA	NA	NA	5	NA	NA	NA	8	NA	NA	NA	19	NA	NA	NA	18	NA	NA	NA	2	NA	NA	NA	1	NA	NA	NA	8	NA	NA	NA	3	NA
CCSYAGSYTFVF	IGLV2-11, IGLV2-8	8	NA	NA	2	NA	NA	NA	1	NA	NA	NA	7	NA	NA	NA	14	NA	NA	NA	18	NA	NA	NA	NA	NA	NA	NA	1	NA	NA	NA	9	NA	NA	NA	3	NA
CCSYAGSYTVVF	IGLV2-11, IGLV2-8	8	NA	NA	9	NA	NA	NA	NA	NA	NA	NA	8	NA	NA	NA	41	NA	NA	NA	16	NA	NA	NA	4	NA	NA	NA	1	NA	NA	NA	3	NA	NA	NA	3	NA
CHQSSSLPWTF	IGKV6-21	8	NA	1	NA	NA	NA	9	NA	NA	NA	3	NA	NA	NA	7	NA	NA	NA	13	NA	NA	NA	2	NA	NA	NA	NA	NA	NA	NA	7	NA	NA	NA	2	NA	NA
CLLSYSGARVF	IGLV7-46	8	NA	NA	7	NA	NA	NA	1	NA	NA	NA	1	NA	NA	NA	27	NA	NA	NA	30	NA	NA	NA	10	NA	NA	NA	NA	NA	NA	NA	33	NA	NA	NA	5	NA
CLLSYSGAWVF	IGLV7-46	8	NA	NA	5	NA	NA	NA	4	NA	NA	NA	1	NA	NA	NA	17	NA	NA	NA	15	NA	NA	NA	1	NA	NA	NA	NA	NA	NA	NA	12	NA	NA	NA	1	NA
CLLYYGGAWVF	IGLV7-43	8	NA	NA	7	NA	NA	NA	2	NA	NA	NA	1	NA	NA	NA	25	NA	NA	NA	5	NA	NA	NA	NA	NA	NA	NA	3	NA	NA	NA	5	NA	NA	NA	1	NA
CLQHNSYPLTF	IGKV1-17, IGKV1-6, IGKV1-9	8	NA	2	NA	NA	NA	29	NA	NA	NA	7	NA	NA	NA	25	NA	NA	NA	15	NA	NA	NA	2	NA	NA	NA	NA	NA	NA	NA	3	NA	NA	NA	6	NA	NA
CMIWHSSAVVF	IGLV5-45	8	NA	NA	4	NA	NA	NA	1	NA	NA	NA	4	NA	NA	NA	33	NA	NA	NA	13	NA	NA	NA	54	NA	NA	NA	NA	NA	NA	NA	10	NA	NA	NA	12	NA
CMIWHSSAYVF	IGLV5-45	8	NA	NA	1	NA	NA	NA	2	NA	NA	NA	4	NA	NA	NA	2	NA	NA	NA	8	NA	NA	NA	3	NA	NA	NA	NA	NA	NA	NA	5	NA	NA	NA	3	NA
CMQALQTFTF	IGKV2-28	8	NA	5	NA	NA	NA	NA	NA	NA	NA	36	NA	NA	NA	7	NA	NA	NA	6	NA	NA	NA	1	NA	NA	NA	1	NA	NA	NA	3	NA	NA	NA	9	NA	NA
CMQALQTLTF	IGKV2-28	8	NA	2	NA	NA	NA	1	NA	NA	NA	6	NA	NA	NA	18	NA	NA	NA	12	NA	NA	NA	6	NA	NA	NA	NA	NA	NA	NA	9	NA	NA	NA	16	NA	NA
CMQALQTPGTF	IGKV2-28	8	NA	5	NA	NA	NA	1	NA	NA	NA	15	NA	NA	NA	14	NA	NA	NA	9	NA	NA	NA	3	NA	NA	NA	NA	NA	NA	NA	5	NA	NA	NA	2	NA	NA
CMQALQTPHTF	IGKV2-28	8	NA	99	NA	NA	NA	4	NA	NA	NA	16	NA	NA	NA	12	NA	NA	NA	10	NA	NA	NA	1	NA	NA	NA	NA	NA	NA	NA	9	NA	NA	NA	11	NA	NA
CMQALQTPPYTF	IGKV2-28	8	NA	4	NA	NA	NA	1	NA	NA	NA	7	NA	NA	NA	9	NA	NA	NA	1	NA	NA	NA	6	NA	NA	NA	NA	NA	NA	NA	3	NA	NA	NA	9	NA	NA
CMQALQTPQTF	IGKV2-28	8	NA	NA	NA	NA	NA	1	NA	NA	NA	3	NA	NA	NA	19	NA	NA	NA	14	NA	NA	NA	5	NA	NA	NA	1	NA	NA	NA	14	NA	NA	NA	6	NA	NA
CMQALQTPVTF	IGKV2-28	8	NA	5	NA	NA	NA	30	NA	NA	NA	6	NA	NA	NA	9	NA	NA	NA	12	NA	NA	NA	4	NA	NA	NA	NA	NA	NA	NA	2	NA	NA	NA	10	NA	NA
CMQALQTRTF	IGKV2-28	8	NA	1	NA	NA	NA	2	NA	NA	NA	4	NA	NA	NA	21	NA	NA	NA	13	NA	NA	NA	6	NA	NA	NA	NA	NA	NA	NA	9	NA	NA	NA	3	NA	NA
CMQALQTWTF	IGKV2-28	8	NA	3	NA	NA	NA	NA	NA	NA	NA	1	NA	NA	NA	2	NA	NA	NA	8	NA	NA	NA	2	NA	NA	NA	2	NA	NA	NA	3	NA	NA	NA	4	NA	NA
CMQGTHWPPTF	IGKV2-30	8	NA	9	NA	NA	NA	NA	NA	NA	NA	2	NA	NA	NA	30	NA	NA	NA	17	NA	NA	NA	4	NA	NA	NA	2	NA	NA	NA	9	NA	NA	NA	37	NA	NA
CMQGTHWPPYTF	IGKV2-30	8	NA	1	NA	NA	NA	1	NA	NA	NA	8	NA	NA	NA	12	NA	NA	NA	13	NA	NA	NA	4	NA	NA	NA	NA	NA	NA	NA	5	NA	NA	NA	6	NA	NA
CMQGTHWPRTF	IGKV2-30	8	NA	2	NA	NA	NA	2	NA	NA	NA	30	NA	NA	NA	14	NA	NA	NA	14	NA	NA	NA	49	NA	NA	NA	NA	NA	NA	NA	9	NA	NA	NA	1	NA	NA
CMQRIEFPFTF	IGKV2-40	8	NA	NA	NA	NA	NA	1	NA	NA	NA	1	NA	NA	NA	3	NA	NA	NA	1	NA	NA	NA	4	NA	NA	NA	2	NA	NA	NA	2	NA	NA	NA	1	NA	NA
CMQRIEFPYTF	IGKV2-40	8	NA	2	NA	NA	NA	1	NA	NA	NA	9	NA	NA	NA	8	NA	NA	NA	8	NA	NA	NA	4	NA	NA	NA	NA	NA	NA	NA	52	NA	NA	NA	1	NA	NA
CMQSIQLPLTF	IGKV2-29	8	NA	4	NA	NA	NA	5	NA	NA	NA	10	NA	NA	NA	62	NA	NA	NA	41	NA	NA	NA	14	NA	NA	NA	NA	NA	NA	NA	12	NA	NA	NA	2	NA	NA
CNSRDSSGNHLEVF	IGLV3-19	8	NA	NA	2	NA	NA	NA	1	NA	NA	NA	2	NA	NA	NA	4	NA	NA	NA	9	NA	NA	NA	1	NA	NA	NA	NA	NA	NA	NA	13	NA	NA	NA	1	NA
CNSRDSSGNHVVF	IGLV3-19	8	NA	NA	15	NA	NA	NA	3	NA	NA	NA	10	NA	NA	NA	123	NA	NA	NA	66	NA	NA	NA	15	NA	NA	NA	NA	NA	NA	NA	71	NA	NA	NA	16	NA
CNSRDSSGNHYVF	IGLV3-19	8	NA	NA	2	NA	NA	NA	6	NA	NA	NA	7	NA	NA	NA	16	NA	NA	NA	43	NA	NA	NA	1	NA	NA	NA	NA	NA	NA	NA	38	NA	NA	NA	5	NA
CNSRDSSGNLVVF	IGLV3-19	8	NA	NA	3	NA	NA	NA	2	NA	NA	NA	6	NA	NA	NA	18	NA	NA	NA	16	NA	NA	NA	3	NA	NA	NA	NA	NA	NA	NA	4	NA	NA	NA	4	NA
CQKYNSAPRTF	IGKV1-27	8	NA	8	NA	NA	NA	1	NA	NA	NA	5	NA	NA	NA	48	NA	NA	NA	44	NA	NA	NA	6	NA	NA	NA	NA	NA	NA	NA	35	NA	NA	NA	4	NA	NA
CQQANSFPITF	IGKV1-12	8	NA	7	NA	NA	NA	4	NA	NA	NA	67	NA	NA	NA	49	NA	NA	NA	38	NA	NA	NA	2	NA	NA	NA	NA	NA	NA	NA	18	NA	NA	NA	3	NA	NA
CQQANSFPRTF	IGKV1-12	8	NA	7	NA	NA	NA	7	NA	NA	NA	9	NA	NA	NA	42	NA	NA	NA	38	NA	NA	NA	1	NA	NA	NA	NA	NA	NA	NA	56	NA	NA	NA	10	NA	NA
CQQRSNWLTF	IGKV3-11	8	NA	12	NA	NA	NA	10	NA	NA	NA	10	NA	NA	NA	85	NA	NA	NA	111	NA	NA	NA	14	NA	NA	NA	NA	NA	NA	NA	66	NA	NA	NA	13	NA	NA
CQQRSNWPPELTF	IGKV3-11	8	NA	3	NA	NA	NA	1	NA	NA	NA	1	NA	NA	NA	11	NA	NA	NA	5	NA	NA	NA	4	NA	NA	NA	4	NA	NA	NA	5	NA	NA	NA	NA	NA	NA
CQQRSNWPPWTF	IGKV3-11	8	NA	13	NA	NA	NA	16	NA	NA	NA	17	NA	NA	NA	72	NA	NA	NA	75	NA	NA	NA	18	NA	NA	NA	NA	NA	NA	NA	52	NA	NA	NA	14	NA	NA
CQQRSNWPTF	IGKV3-11	8	NA	21	NA	NA	NA	NA	NA	NA	NA	2	NA	NA	NA	75	NA	NA	NA	72	NA	NA	NA	6	NA	NA	NA	3	NA	NA	NA	33	NA	NA	NA	1	NA	NA
CQQRSNWPWTF	IGKV3-11	8	NA	6	NA	NA	NA	1	NA	NA	NA	16	NA	NA	NA	45	NA	NA	NA	36	NA	NA	NA	22	NA	NA	NA	NA	NA	NA	NA	25	NA	NA	NA	2	NA	NA
CQQRSNWPYTF	IGKV3-11	8	NA	7	NA	NA	NA	NA	NA	NA	NA	4	NA	NA	NA	26	NA	NA	NA	27	NA	NA	NA	3	NA	NA	NA	1	NA	NA	NA	42	NA	NA	NA	2	NA	NA
CQQSYSTLITF	IGKV1-39	8	NA	1	NA	NA	NA	1	NA	NA	NA	1	NA	NA	NA	13	NA	NA	NA	11	NA	NA	NA	3	NA	NA	NA	NA	NA	NA	NA	4	NA	NA	NA	3	NA	NA
CQQSYSTLRTF	IGKV1-39	8	NA	3	NA	NA	NA	NA	NA	NA	NA	7	NA	NA	NA	8	NA	NA	NA	8	NA	NA	NA	1	NA	NA	NA	16	NA	NA	NA	28	NA	NA	NA	3	NA	NA
CQQSYSTLTF	IGKV1-39	8	NA	3	NA	NA	NA	1	NA	NA	NA	1	NA	NA	NA	19	NA	NA	NA	18	NA	NA	NA	4	NA	NA	NA	NA	NA	NA	NA	9	NA	NA	NA	11	NA	NA
CQQSYSTLWTF	IGKV1-39	8	NA	6	NA	NA	NA	6	NA	NA	NA	13	NA	NA	NA	48	NA	NA	NA	48	NA	NA	NA	10	NA	NA	NA	NA	NA	NA	NA	35	NA	NA	NA	6	NA	NA
CQQSYSTPMYTF	IGKV1-39	8	NA	3	NA	NA	NA	4	NA	NA	NA	3	NA	NA	NA	23	NA	NA	NA	18	NA	NA	NA	4	NA	NA	NA	NA	NA	NA	NA	9	NA	NA	NA	2	NA	NA
CQQSYSTPPWTF	IGKV1-39	8	NA	2	NA	NA	NA	5	NA	NA	NA	6	NA	NA	NA	32	NA	NA	NA	24	NA	NA	NA	6	NA	NA	NA	NA	NA	NA	NA	15	NA	NA	NA	4	NA	NA
CQQSYSTPTF	IGKV1-39	8	NA	4	NA	NA	NA	3	NA	NA	NA	10	NA	NA	NA	30	NA	NA	NA	38	NA	NA	NA	3	NA	NA	NA	NA	NA	NA	NA	57	NA	NA	NA	6	NA	NA
CQQSYSTPVTF	IGKV1-39	8	NA	2	NA	NA	NA	NA	NA	NA	NA	3	NA	NA	NA	16	NA	NA	NA	22	NA	NA	NA	2	NA	NA	NA	1	NA	NA	NA	6	NA	NA	NA	3	NA	NA
CQQYDNLPPTF	IGKV1-33	8	NA	6	NA	NA	NA	1	NA	NA	NA	6	NA	NA	NA	41	NA	NA	NA	12	NA	NA	NA	6	NA	NA	NA	NA	NA	NA	NA	60	NA	NA	NA	4	NA	NA
CQQYDNLPTF	IGKV1-33	8	NA	1	NA	NA	NA	1	NA	NA	NA	11	NA	NA	NA	10	NA	NA	NA	9	NA	NA	NA	4	NA	NA	NA	NA	NA	NA	NA	5	NA	NA	NA	1	NA	NA
CQQYGSSPETF	IGKV3-20	8	NA	3	NA	NA	NA	1	NA	NA	NA	4	NA	NA	NA	12	NA	NA	NA	20	NA	NA	NA	1	NA	NA	NA	NA	NA	NA	NA	9	NA	NA	NA	2	NA	NA
CQQYGSSPFTF	IGKV3-20, IGKV3-11	8	NA	3	NA	NA	NA	4	NA	NA	NA	3	NA	NA	NA	NA	NA	NA	NA	2	NA	NA	NA	1	NA	NA	NA	1	NA	NA	NA	3	NA	NA	NA	4	NA	NA
CQQYGSSPGTF	IGKV3-20	8	NA	5	NA	NA	NA	9	NA	NA	NA	7	NA	NA	NA	50	NA	NA	NA	60	NA	NA	NA	2	NA	NA	NA	NA	NA	NA	NA	30	NA	NA	NA	2	NA	NA
CQQYGSSPGTF	IGKV3-20, IGKV3-11	8	NA	6	NA	NA	NA	2	NA	NA	NA	9	NA	NA	NA	11	NA	NA	NA	7	NA	NA	NA	2	NA	NA	NA	NA	NA	NA	NA	4	NA	NA	NA	9	NA	NA
CQQYGSSPITF	IGKV3-20	8	NA	2	NA	NA	NA	9	NA	NA	NA	5	NA	NA	NA	41	NA	NA	NA	63	NA	NA	NA	5	NA	NA	NA	NA	NA	NA	NA	56	NA	NA	NA	113	NA	NA
CQQYGSSPITF	IGKV3-20, IGKV3-11	8	NA	5	NA	NA	NA	2	NA	NA	NA	1	NA	NA	NA	3	NA	NA	NA	13	NA	NA	NA	4	NA	NA	NA	NA	NA	NA	NA	3	NA	NA	NA	1	NA	NA
CQQYGSSPLTF	IGKV3-20, IGKV3-11	8	NA	10	NA	NA	NA	NA	NA	NA	NA	2	NA	NA	NA	10	NA	NA	NA	20	NA	NA	NA	5	NA	NA	NA	2	NA	NA	NA	11	NA	NA	NA	1	NA	NA
CQQYGSSPLYTF	IGKV3-20	8	NA	2	NA	NA	NA	1	NA	NA	NA	3	NA	NA	NA	25	NA	NA	NA	40	NA	NA	NA	6	NA	NA	NA	NA	NA	NA	NA	16	NA	NA	NA	5	NA	NA
CQQYGSSPPFTF	IGKV3-20	8	NA	2	NA	NA	NA	5	NA	NA	NA	3	NA	NA	NA	14	NA	NA	NA	13	NA	NA	NA	3	NA	NA	NA	NA	NA	NA	NA	11	NA	NA	NA	7	NA	NA
CQQYGSSPPTF	IGKV3-20	8	NA	4	NA	NA	NA	3	NA	NA	NA	2	NA	NA	NA	17	NA	NA	NA	23	NA	NA	NA	3	NA	NA	NA	NA	NA	NA	NA	18	NA	NA	NA	2	NA	NA
CQQYGSSPRYTF	IGKV3-20	8	NA	2	NA	NA	NA	NA	NA	NA	NA	1	NA	NA	NA	13	NA	NA	NA	21	NA	NA	NA	1	NA	NA	NA	1	NA	NA	NA	11	NA	NA	NA	2	NA	NA
CQQYGSSPTF	IGKV3-20, IGKV3-11	8	NA	6	NA	NA	NA	3	NA	NA	NA	NA	NA	NA	NA	11	NA	NA	NA	3	NA	NA	NA	3	NA	NA	NA	4	NA	NA	NA	5	NA	NA	NA	6	NA	NA
CQQYGSSPVTF	IGKV3-20, IGKV3-11	8	NA	1	NA	NA	NA	2	NA	NA	NA	2	NA	NA	NA	5	NA	NA	NA	2	NA	NA	NA	6	NA	NA	NA	NA	NA	NA	NA	3	NA	NA	NA	1	NA	NA
CQQYGSSPWTF	IGKV3-20	8	NA	26	NA	NA	NA	15	NA	NA	NA	40	NA	NA	NA	150	NA	NA	NA	120	NA	NA	NA	31	NA	NA	NA	NA	NA	NA	NA	83	NA	NA	NA	22	NA	NA
CQQYGSSRTF	IGKV3-20	8	NA	3	NA	NA	NA	4	NA	NA	NA	9	NA	NA	NA	10	NA	NA	NA	21	NA	NA	NA	NA	NA	NA	NA	1	NA	NA	NA	17	NA	NA	NA	2	NA	NA
CQQYGSSRTF	IGKV3-20, IGKV3-11	8	NA	2	NA	NA	NA	NA	NA	NA	NA	4	NA	NA	NA	4	NA	NA	NA	5	NA	NA	NA	2	NA	NA	NA	1	NA	NA	NA	2	NA	NA	NA	2	NA	NA
CQQYNNWPFTF	IGKV3-15	8	NA	3	NA	NA	NA	4	NA	NA	NA	3	NA	NA	NA	26	NA	NA	NA	29	NA	NA	NA	6	NA	NA	NA	NA	NA	NA	NA	14	NA	NA	NA	3	NA	NA
CQQYNNWPGTF	IGKV3-15	8	NA	9	NA	NA	NA	2	NA	NA	NA	7	NA	NA	NA	27	NA	NA	NA	24	NA	NA	NA	3	NA	NA	NA	NA	NA	NA	NA	70	NA	NA	NA	3	NA	NA
CQQYNNWPKTF	IGKV3-15	8	NA	3	NA	NA	NA	2	NA	NA	NA	2	NA	NA	NA	12	NA	NA	NA	11	NA	NA	NA	3	NA	NA	NA	2	NA	NA	NA	61	NA	NA	NA	NA	NA	NA
CQQYNNWPPGTF	IGKV3-15	8	NA	6	NA	NA	NA	3	NA	NA	NA	14	NA	NA	NA	11	NA	NA	NA	17	NA	NA	NA	2	NA	NA	NA	NA	NA	NA	NA	18	NA	NA	NA	57	NA	NA
CQQYNNWPPLFTF	IGKV3-15	8	NA	4	NA	NA	NA	4	NA	NA	NA	3	NA	NA	NA	6	NA	NA	NA	2	NA	NA	NA	1	NA	NA	NA	NA	NA	NA	NA	9	NA	NA	NA	2	NA	NA
CQQYNNWPPMYTF	IGKV3-15	8	NA	9	NA	NA	NA	5	NA	NA	NA	9	NA	NA	NA	25	NA	NA	NA	51	NA	NA	NA	3	NA	NA	NA	NA	NA	NA	NA	19	NA	NA	NA	3	NA	NA
CQQYNNWPPRYTF	IGKV3-15	8	NA	NA	NA	NA	NA	1	NA	NA	NA	17	NA	NA	NA	12	NA	NA	NA	12	NA	NA	NA	1	NA	NA	NA	1	NA	NA	NA	11	NA	NA	NA	6	NA	NA
CQQYNNWPPTF	IGKV3-15	8	NA	3	NA	NA	NA	61	NA	NA	NA	2	NA	NA	NA	39	NA	NA	NA	36	NA	NA	NA	4	NA	NA	NA	NA	NA	NA	NA	32	NA	NA	NA	40	NA	NA
CQQYNNWPPTWTF	IGKV3-15	8	NA	3	NA	NA	NA	1	NA	NA	NA	NA	NA	NA	NA	7	NA	NA	NA	20	NA	NA	NA	3	NA	NA	NA	1	NA	NA	NA	5	NA	NA	NA	1	NA	NA
CQQYNNWPPVTF	IGKV3-15	8	NA	10	NA	NA	NA	4	NA	NA	NA	2	NA	NA	NA	37	NA	NA	NA	35	NA	NA	NA	10	NA	NA	NA	NA	NA	NA	NA	13	NA	NA	NA	4	NA	NA
CQQYNNWPQTF	IGKV3-15	8	NA	15	NA	NA	NA	14	NA	NA	NA	13	NA	NA	NA	40	NA	NA	NA	57	NA	NA	NA	15	NA	NA	NA	NA	NA	NA	NA	19	NA	NA	NA	11	NA	NA
CQQYNNWPRYTF	IGKV3-15	8	NA	2	NA	NA	NA	NA	NA	NA	NA	2	NA	NA	NA	19	NA	NA	NA	11	NA	NA	NA	1	NA	NA	NA	3	NA	NA	NA	10	NA	NA	NA	1	NA	NA
CQQYNSYLYTF	IGKV1-5	8	NA	4	NA	NA	NA	2	NA	NA	NA	5	NA	NA	NA	42	NA	NA	NA	45	NA	NA	NA	9	NA	NA	NA	NA	NA	NA	NA	23	NA	NA	NA	4	NA	NA
CQQYNSYSITF	IGKV1-5	8	NA	3	NA	NA	NA	2	NA	NA	NA	9	NA	NA	NA	11	NA	NA	NA	20	NA	NA	NA	2	NA	NA	NA	NA	NA	NA	NA	155	NA	NA	NA	7	NA	NA
CQQYNSYSLTF	IGKV1-5	8	NA	3	NA	NA	NA	3	NA	NA	NA	2	NA	NA	NA	21	NA	NA	NA	15	NA	NA	NA	5	NA	NA	NA	NA	NA	NA	NA	62	NA	NA	NA	2	NA	NA
CQQYNSYSPTF	IGKV1-5	8	NA	1	NA	NA	NA	15	NA	NA	NA	2	NA	NA	NA	18	NA	NA	NA	23	NA	NA	NA	4	NA	NA	NA	NA	NA	NA	NA	13	NA	NA	NA	5	NA	NA
CQQYNSYSPWTF	IGKV1-5	8	NA	2	NA	NA	NA	2	NA	NA	NA	1	NA	NA	NA	27	NA	NA	NA	46	NA	NA	NA	2	NA	NA	NA	NA	NA	NA	NA	23	NA	NA	NA	6	NA	NA
CQQYNSYSPYTF	IGKV1-5	8	NA	1	NA	NA	NA	3	NA	NA	NA	NA	NA	NA	NA	17	NA	NA	NA	26	NA	NA	NA	1	NA	NA	NA	1	NA	NA	NA	24	NA	NA	NA	1	NA	NA
CQQYNSYSQTF	IGKV1-5	8	NA	1	NA	NA	NA	NA	NA	NA	NA	1	NA	NA	NA	21	NA	NA	NA	16	NA	NA	NA	4	NA	NA	NA	1	NA	NA	NA	12	NA	NA	NA	6	NA	NA
CQQYNSYSRTF	IGKV1-5	8	NA	17	NA	NA	NA	11	NA	NA	NA	12	NA	NA	NA	113	NA	NA	NA	109	NA	NA	NA	14	NA	NA	NA	NA	NA	NA	NA	155	NA	NA	NA	78	NA	NA
CQQYNSYSYTF	IGKV1-5	8	NA	10	NA	NA	NA	8	NA	NA	NA	13	NA	NA	NA	52	NA	NA	NA	62	NA	NA	NA	7	NA	NA	NA	NA	NA	NA	NA	38	NA	NA	NA	14	NA	NA
CQQYYSFPRTF	IGKV1-8, IGKV1-9	8	NA	15	NA	NA	NA	NA	NA	NA	NA	5	NA	NA	NA	40	NA	NA	NA	29	NA	NA	NA	4	NA	NA	NA	2	NA	NA	NA	30	NA	NA	NA	3	NA	NA
CQQYYSFPYTF	IGKV1-8, IGKV1-9	8	NA	6	NA	NA	NA	NA	NA	NA	NA	5	NA	NA	NA	25	NA	NA	NA	21	NA	NA	NA	1	NA	NA	NA	2	NA	NA	NA	16	NA	NA	NA	9	NA	NA
CQQYYSIPLTF	IGKV4-1	8	NA	2	NA	NA	NA	1	NA	NA	NA	2	NA	NA	NA	10	NA	NA	NA	1	NA	NA	NA	1	NA	NA	NA	1	NA	NA	NA	NA	NA	NA	NA	4	NA	NA
CQQYYSSPLTF	IGKV4-1	8	NA	9	NA	NA	NA	2	NA	NA	NA	4	NA	NA	NA	10	NA	NA	NA	13	NA	NA	NA	4	NA	NA	NA	NA	NA	NA	NA	5	NA	NA	NA	2	NA	NA
CQQYYSTLITF	IGKV4-1	8	NA	1	NA	NA	NA	1	NA	NA	NA	2	NA	NA	NA	3	NA	NA	NA	4	NA	NA	NA	1	NA	NA	NA	NA	NA	NA	NA	55	NA	NA	NA	2	NA	NA
CQQYYSTLLTF	IGKV4-1	8	NA	1	NA	NA	NA	4	NA	NA	NA	3	NA	NA	NA	7	NA	NA	NA	15	NA	NA	NA	4	NA	NA	NA	NA	NA	NA	NA	132	NA	NA	NA	1	NA	NA
CQQYYSTLPLTF	IGKV4-1	8	NA	1	NA	NA	NA	3	NA	NA	NA	1	NA	NA	NA	9	NA	NA	NA	7	NA	NA	NA	NA	NA	NA	NA	2	NA	NA	NA	2	NA	NA	NA	1	NA	NA
CQQYYSTPITF	IGKV4-1	8	NA	16	NA	NA	NA	13	NA	NA	NA	8	NA	NA	NA	51	NA	NA	NA	59	NA	NA	NA	4	NA	NA	NA	NA	NA	NA	NA	40	NA	NA	NA	16	NA	NA
CQQYYSTPLYTF	IGKV4-1	8	NA	3	NA	NA	NA	2	NA	NA	NA	4	NA	NA	NA	10	NA	NA	NA	16	NA	NA	NA	2	NA	NA	NA	NA	NA	NA	NA	5	NA	NA	NA	1	NA	NA
CQQYYSTPMYTF	IGKV4-1	8	NA	1	NA	NA	NA	6	NA	NA	NA	9	NA	NA	NA	13	NA	NA	NA	14	NA	NA	NA	3	NA	NA	NA	NA	NA	NA	NA	12	NA	NA	NA	2	NA	NA
CQQYYSTPPAF	IGKV4-1	8	NA	4	NA	NA	NA	3	NA	NA	NA	1	NA	NA	NA	25	NA	NA	NA	40	NA	NA	NA	NA	NA	NA	NA	3	NA	NA	NA	9	NA	NA	NA	1	NA	NA
CQQYYSTPPLTF	IGKV4-1	8	NA	2	NA	NA	NA	4	NA	NA	NA	3	NA	NA	NA	33	NA	NA	NA	24	NA	NA	NA	4	NA	NA	NA	NA	NA	NA	NA	16	NA	NA	NA	6	NA	NA
CQQYYSTPPWTF	IGKV4-1	8	NA	7	NA	NA	NA	7	NA	NA	NA	3	NA	NA	NA	19	NA	NA	NA	38	NA	NA	NA	8	NA	NA	NA	NA	NA	NA	NA	26	NA	NA	NA	4	NA	NA
CQQYYSTPQTF	IGKV4-1	8	NA	13	NA	NA	NA	55	NA	NA	NA	19	NA	NA	NA	72	NA	NA	NA	135	NA	NA	NA	13	NA	NA	NA	NA	NA	NA	NA	58	NA	NA	NA	19	NA	NA
CQQYYSTPSF	IGKV4-1	8	NA	1	NA	NA	NA	NA	NA	NA	NA	2	NA	NA	NA	13	NA	NA	NA	11	NA	NA	NA	1	NA	NA	NA	3	NA	NA	NA	10	NA	NA	NA	2	NA	NA
CQQYYSTPSTF	IGKV4-1	8	NA	NA	NA	NA	NA	7	NA	NA	NA	1	NA	NA	NA	10	NA	NA	NA	7	NA	NA	NA	1	NA	NA	NA	4	NA	NA	NA	33	NA	NA	NA	6	NA	NA
CQQYYSTPTF	IGKV4-1	8	NA	6	NA	NA	NA	10	NA	NA	NA	8	NA	NA	NA	40	NA	NA	NA	63	NA	NA	NA	6	NA	NA	NA	NA	NA	NA	NA	31	NA	NA	NA	14	NA	NA
CQQYYSTPVTF	IGKV4-1	8	NA	3	NA	NA	NA	5	NA	NA	NA	6	NA	NA	NA	11	NA	NA	NA	18	NA	NA	NA	2	NA	NA	NA	NA	NA	NA	NA	21	NA	NA	NA	3	NA	NA
CQQYYSTYTF	IGKV4-1	8	NA	1	NA	NA	NA	1	NA	NA	NA	1	NA	NA	NA	5	NA	NA	NA	2	NA	NA	NA	1	NA	NA	NA	NA	NA	NA	NA	8	NA	NA	NA	1	NA	NA
CQQYYSYPFTF	IGKV1-8	8	NA	4	NA	NA	NA	2	NA	NA	NA	3	NA	NA	NA	16	NA	NA	NA	30	NA	NA	NA	4	NA	NA	NA	NA	NA	NA	NA	10	NA	NA	NA	1	NA	NA
CQQYYSYPYTF	IGKV1-8	8	NA	7	NA	NA	NA	1	NA	NA	NA	5	NA	NA	NA	38	NA	NA	NA	37	NA	NA	NA	4	NA	NA	NA	NA	NA	NA	NA	19	NA	NA	NA	4	NA	NA
CQSADSSGTVVF	IGLV3-25	8	NA	NA	NA	NA	NA	NA	1	NA	NA	NA	2	NA	NA	NA	22	NA	NA	NA	16	NA	NA	NA	2	NA	NA	NA	6	NA	NA	NA	371	NA	NA	NA	3	NA
CQSADSSGTYPVVF	IGLV3-25	8	NA	NA	1	NA	NA	NA	65	NA	NA	NA	10	NA	NA	NA	29	NA	NA	NA	7	NA	NA	NA	NA	NA	NA	NA	2	NA	NA	NA	6	NA	NA	NA	3	NA
CQSYDSSLSGRVF	IGLV1-40, IGLV1-50	8	NA	NA	2	NA	NA	NA	3	NA	NA	NA	83	NA	NA	NA	2	NA	NA	NA	6	NA	NA	NA	1	NA	NA	NA	NA	NA	NA	NA	2	NA	NA	NA	2	NA
CQSYDSSLSGSEVF	IGLV1-40, IGLV1-50	8	NA	NA	4	NA	NA	NA	1	NA	NA	NA	NA	NA	NA	NA	3	NA	NA	NA	11	NA	NA	NA	2	NA	NA	NA	1	NA	NA	NA	8	NA	NA	NA	1	NA
CQSYDSSLSGSGVF	IGLV1-40, IGLV1-50	8	NA	NA	4	NA	NA	NA	2	NA	NA	NA	55	NA	NA	NA	9	NA	NA	NA	15	NA	NA	NA	3	NA	NA	NA	NA	NA	NA	NA	12	NA	NA	NA	4	NA
CQSYDSSLSGSKVF	IGLV1-40, IGLV1-50	8	NA	NA	1	NA	NA	NA	2	NA	NA	NA	1	NA	NA	NA	4	NA	NA	NA	13	NA	NA	NA	5	NA	NA	NA	NA	NA	NA	NA	6	NA	NA	NA	1	NA
CQSYDSSLSGSVF	IGLV1-40	8	NA	NA	6	NA	NA	NA	8	NA	NA	NA	16	NA	NA	NA	120	NA	NA	NA	72	NA	NA	NA	2	NA	NA	NA	1	NA	NA	NA	116	NA	NA	NA	NA	NA
CQSYDSSLSGSWVF	IGLV1-40, IGLV1-50	8	NA	NA	4	NA	NA	NA	NA	NA	NA	NA	3	NA	NA	NA	2	NA	NA	NA	5	NA	NA	NA	5	NA	NA	NA	1	NA	NA	NA	2	NA	NA	NA	1	NA
CQSYDSSLSGYVF	IGLV1-40, IGLV1-50	8	NA	NA	3	NA	NA	NA	17	NA	NA	NA	27	NA	NA	NA	4	NA	NA	NA	2	NA	NA	NA	16	NA	NA	NA	6	NA	NA	NA	NA	NA	NA	NA	1	NA
CQSYDSSLSGYVVF	IGLV1-40, IGLV1-50	8	NA	NA	1	NA	NA	NA	2	NA	NA	NA	NA	NA	NA	NA	17	NA	NA	NA	1	NA	NA	NA	6	NA	NA	NA	1	NA	NA	NA	10	NA	NA	NA	1	NA
CQSYDSSNHVVF	IGLV6-57	8	NA	NA	2	NA	NA	NA	3	NA	NA	NA	5	NA	NA	NA	6	NA	NA	NA	16	NA	NA	NA	1	NA	NA	NA	NA	NA	NA	NA	3	NA	NA	NA	3	NA
CQSYDSSNHWVF	IGLV6-57	8	NA	NA	2	NA	NA	NA	1	NA	NA	NA	5	NA	NA	NA	14	NA	NA	NA	54	NA	NA	NA	1	NA	NA	NA	NA	NA	NA	NA	10	NA	NA	NA	2	NA
CQTWGTGIHVVF	IGLV4-69	8	NA	NA	1	NA	NA	NA	1	NA	NA	NA	2	NA	NA	NA	9	NA	NA	NA	9	NA	NA	NA	NA	NA	NA	NA	1	NA	NA	NA	7	NA	NA	NA	2	NA
CQTWGTGIVVF	IGLV4-69	8	NA	NA	6	NA	NA	NA	NA	NA	NA	NA	3	NA	NA	NA	17	NA	NA	NA	25	NA	NA	NA	6	NA	NA	NA	1	NA	NA	NA	41	NA	NA	NA	3	NA
CQTWGTGTVVF	IGLV4-69	8	NA	NA	1	NA	NA	NA	3	NA	NA	NA	1	NA	NA	NA	4	NA	NA	NA	6	NA	NA	NA	1	NA	NA	NA	NA	NA	NA	NA	6	NA	NA	NA	4	NA
CQVWDSSSDHQVF	IGLV3-21	8	NA	NA	2	NA	NA	NA	1	NA	NA	NA	3	NA	NA	NA	6	NA	NA	NA	4	NA	NA	NA	1	NA	NA	NA	2	NA	NA	NA	2	NA	NA	NA	NA	NA
CQVWDSSSDHRVF	IGLV3-21	8	NA	NA	2	NA	NA	NA	1	NA	NA	NA	1	NA	NA	NA	14	NA	NA	NA	15	NA	NA	NA	5	NA	NA	NA	NA	NA	NA	NA	11	NA	NA	NA	11	NA
CSAWDSSLSAWVF	IGLV10-54	8	NA	NA	2	NA	NA	NA	3	NA	NA	NA	1	NA	NA	NA	13	NA	NA	NA	10	NA	NA	NA	NA	NA	NA	NA	1	NA	NA	NA	130	NA	NA	NA	1	NA
CSSYAGSNNLVF	IGLV2-8, IGLV2-11	8	NA	NA	13	NA	NA	NA	3	NA	NA	NA	NA	NA	NA	NA	25	NA	NA	NA	45	NA	NA	NA	22	NA	NA	NA	1	NA	NA	NA	51	NA	NA	NA	16	NA
CSSYTSSSTRVF	IGLV2-14, IGLV2-8, IGLV2-23	8	NA	NA	10	NA	NA	NA	7	NA	NA	NA	1	NA	NA	NA	24	NA	NA	NA	52	NA	NA	NA	3	NA	NA	NA	NA	NA	NA	NA	10	NA	NA	NA	6	NA
CYSTDSSGNHRVF	IGLV3-10	8	NA	NA	6	NA	NA	NA	1	NA	NA	NA	12	NA	NA	NA	7	NA	NA	NA	37	NA	NA	NA	6	NA	NA	NA	NA	NA	NA	NA	28	NA	NA	NA	22	NA
CAAWDDSLNGLF	IGLV1-44, IGLV1-47	7	NA	NA	2	NA	NA	NA	NA	NA	NA	NA	1	NA	NA	NA	5	NA	NA	NA	3	NA	NA	NA	NA	NA	NA	NA	1	NA	NA	NA	7	NA	NA	NA	3	NA
CAAWDDSLNGLVF	IGLV1-44, IGLV1-47	7	NA	NA	1	NA	NA	NA	NA	NA	NA	NA	8	NA	NA	NA	17	NA	NA	NA	14	NA	NA	NA	4	NA	NA	NA	NA	NA	NA	NA	9	NA	NA	NA	3	NA
CAAWDDSLNGPVF	IGLV1-44, IGLV1-47, IGLV1-36	7	NA	NA	2	NA	NA	NA	1	NA	NA	NA	2	NA	NA	NA	2	NA	NA	NA	1	NA	NA	NA	2	NA	NA	NA	NA	NA	NA	NA	NA	NA	NA	NA	1	NA
CAAWDDSLNGRVF	IGLV1-44, IGLV1-47	7	NA	NA	6	NA	NA	NA	1	NA	NA	NA	7	NA	NA	NA	34	NA	NA	NA	28	NA	NA	NA	NA	NA	NA	NA	NA	NA	NA	NA	31	NA	NA	NA	2	NA
CAAWDDSLNGYVVF	IGLV1-44, IGLV1-47	7	NA	NA	2	NA	NA	NA	NA	NA	NA	NA	5	NA	NA	NA	5	NA	NA	NA	9	NA	NA	NA	1	NA	NA	NA	NA	NA	NA	NA	2	NA	NA	NA	1	NA
CAAWDDSLRVF	IGLV1-47, IGLV1-44	7	NA	NA	1	NA	NA	NA	3	NA	NA	NA	1	NA	NA	NA	2	NA	NA	NA	2	NA	NA	NA	NA	NA	NA	NA	NA	NA	NA	NA	2	NA	NA	NA	1	NA
CAAWDDSLSALF	IGLV1-47, IGLV1-44	7	NA	NA	2	NA	NA	NA	1	NA	NA	NA	NA	NA	NA	NA	12	NA	NA	NA	1	NA	NA	NA	1	NA	NA	NA	NA	NA	NA	NA	2	NA	NA	NA	3	NA
CAAWDDSLSAVVF	IGLV1-47, IGLV1-44	7	NA	NA	NA	NA	NA	NA	NA	NA	NA	NA	1	NA	NA	NA	4	NA	NA	NA	7	NA	NA	NA	2	NA	NA	NA	4	NA	NA	NA	4	NA	NA	NA	1	NA
CAAWDDSLSGAVF	IGLV1-47, IGLV1-44	7	NA	NA	1	NA	NA	NA	1	NA	NA	NA	2	NA	NA	NA	3	NA	NA	NA	4	NA	NA	NA	NA	NA	NA	NA	NA	NA	NA	NA	2	NA	NA	NA	1	NA
CAAWDDSLSGFWVF	IGLV1-47, IGLV1-44	7	NA	NA	4	NA	NA	NA	1	NA	NA	NA	1	NA	NA	NA	6	NA	NA	NA	8	NA	NA	NA	NA	NA	NA	NA	NA	NA	NA	NA	2	NA	NA	NA	2	NA
CAAWDDSLSGLVF	IGLV1-47, IGLV1-44	7	NA	NA	3	NA	NA	NA	NA	NA	NA	NA	10	NA	NA	NA	11	NA	NA	NA	5	NA	NA	NA	3	NA	NA	NA	NA	NA	NA	NA	4	NA	NA	NA	8	NA
CAAWDDSLSGLWVF	IGLV1-47, IGLV1-44	7	NA	NA	4	NA	NA	NA	4	NA	NA	NA	2	NA	NA	NA	9	NA	NA	NA	11	NA	NA	NA	NA	NA	NA	NA	NA	NA	NA	NA	5	NA	NA	NA	1	NA
CAAWDDSLSGPVVF	IGLV1-47, IGLV1-44	7	NA	NA	NA	NA	NA	NA	1	NA	NA	NA	1	NA	NA	NA	4	NA	NA	NA	4	NA	NA	NA	1	NA	NA	NA	NA	NA	NA	NA	7	NA	NA	NA	2	NA
CAAWDDSLSGSWVF	IGLV1-47, IGLV1-44	7	NA	NA	NA	NA	NA	NA	1	NA	NA	NA	4	NA	NA	NA	15	NA	NA	NA	9	NA	NA	NA	NA	NA	NA	NA	2	NA	NA	NA	3	NA	NA	NA	1	NA
CAAWDDSLSGVF	IGLV1-47, IGLV1-44	7	NA	NA	NA	NA	NA	NA	1	NA	NA	NA	NA	NA	NA	NA	9	NA	NA	NA	7	NA	NA	NA	1	NA	NA	NA	124	NA	NA	NA	7	NA	NA	NA	1	NA
CCSYAGSRVF	IGLV2-23, IGLV2-14	7	NA	NA	5	NA	NA	NA	1	NA	NA	NA	1	NA	NA	NA	3	NA	NA	NA	1	NA	NA	NA	1	NA	NA	NA	NA	NA	NA	NA	2	NA	NA	NA	NA	NA
CCSYAGSSTFVF	IGLV2-23, IGLV2-14	7	NA	NA	2	NA	NA	NA	4	NA	NA	NA	196	NA	NA	NA	NA	NA	NA	NA	1	NA	NA	NA	1	NA	NA	NA	1	NA	NA	NA	4	NA	NA	NA	NA	NA
CCSYAGSSTFVVF	IGLV2-23	7	NA	NA	14	NA	NA	NA	8	NA	NA	NA	22	NA	NA	NA	64	NA	NA	NA	67	NA	NA	NA	NA	NA	NA	NA	NA	NA	NA	NA	29	NA	NA	NA	36	NA
CCSYAGSSTFVVF	IGLV2-23, IGLV2-14	7	NA	NA	1	NA	NA	NA	1	NA	NA	NA	2	NA	NA	NA	2	NA	NA	NA	NA	NA	NA	NA	20	NA	NA	NA	NA	NA	NA	NA	1	NA	NA	NA	5	NA
CCSYAGSSTLVF	IGLV2-23	7	NA	NA	19	NA	NA	NA	19	NA	NA	NA	9	NA	NA	NA	118	NA	NA	NA	104	NA	NA	NA	NA	NA	NA	NA	NA	NA	NA	NA	51	NA	NA	NA	32	NA
CCSYAGSSTLYVF	IGLV2-23	7	NA	NA	1	NA	NA	NA	2	NA	NA	NA	NA	NA	NA	NA	5	NA	NA	NA	24	NA	NA	NA	2	NA	NA	NA	NA	NA	NA	NA	3	NA	NA	NA	2	NA
CCSYAGSSTPWVF	IGLV2-23, IGLV2-14	7	NA	NA	1	NA	NA	NA	1	NA	NA	NA	NA	NA	NA	NA	1	NA	NA	NA	1	NA	NA	NA	2	NA	NA	NA	2	NA	NA	NA	2	NA	NA	NA	NA	NA
CCSYAGSSTPYVF	IGLV2-23	7	NA	NA	5	NA	NA	NA	5	NA	NA	NA	13	NA	NA	NA	13	NA	NA	NA	17	NA	NA	NA	NA	NA	NA	NA	NA	NA	NA	NA	32	NA	NA	NA	3	NA
CCSYAGSSTVVF	IGLV2-23	7	NA	NA	14	NA	NA	NA	4	NA	NA	NA	NA	NA	NA	NA	73	NA	NA	NA	67	NA	NA	NA	6	NA	NA	NA	NA	NA	NA	NA	24	NA	NA	NA	31	NA
CCSYAGSYTWVF	IGLV2-11, IGLV2-8	7	NA	NA	12	NA	NA	NA	NA	NA	NA	NA	4	NA	NA	NA	16	NA	NA	NA	70	NA	NA	NA	13	NA	NA	NA	6	NA	NA	NA	46	NA	NA	NA	NA	NA
CCSYAGSYTYVF	IGLV2-11, IGLV2-8	7	NA	NA	14	NA	NA	NA	NA	NA	NA	NA	34	NA	NA	NA	84	NA	NA	NA	3	NA	NA	NA	12	NA	NA	NA	NA	NA	NA	NA	54	NA	NA	NA	2	NA
CCSYAGSYVF	IGLV2-11, IGLV2-8	7	NA	NA	NA	NA	NA	NA	NA	NA	NA	NA	1	NA	NA	NA	5	NA	NA	NA	17	NA	NA	NA	2	NA	NA	NA	1	NA	NA	NA	3	NA	NA	NA	3	NA
CCSYAGSYVVF	IGLV2-11, IGLV2-8	7	NA	NA	1	NA	NA	NA	1	NA	NA	NA	1	NA	NA	NA	11	NA	NA	NA	5	NA	NA	NA	NA	NA	NA	NA	NA	NA	NA	NA	3	NA	NA	NA	1	NA
CHQSSSLPYTF	IGKV6-21	7	NA	1	NA	NA	NA	1	NA	NA	NA	1	NA	NA	NA	5	NA	NA	NA	3	NA	NA	NA	NA	NA	NA	NA	NA	NA	NA	NA	5	NA	NA	NA	1	NA	NA
CLLSYSGARPVF	IGLV7-46	7	NA	NA	2	NA	NA	NA	NA	NA	NA	NA	4	NA	NA	NA	2	NA	NA	NA	4	NA	NA	NA	1	NA	NA	NA	NA	NA	NA	NA	4	NA	NA	NA	2	NA
CLLSYSGAVVF	IGLV7-46	7	NA	NA	NA	NA	NA	NA	1	NA	NA	NA	1	NA	NA	NA	10	NA	NA	NA	2	NA	NA	NA	NA	NA	NA	NA	1	NA	NA	NA	4	NA	NA	NA	1	NA
CLLYYGGAQLVF	IGLV7-43	7	NA	NA	2	NA	NA	NA	1	NA	NA	NA	2	NA	NA	NA	7	NA	NA	NA	5	NA	NA	NA	NA	NA	NA	NA	NA	NA	NA	NA	5	NA	NA	NA	1	NA
CLLYYGGARVF	IGLV7-43	7	NA	NA	2	NA	NA	NA	1	NA	NA	NA	NA	NA	NA	NA	10	NA	NA	NA	7	NA	NA	NA	2	NA	NA	NA	NA	NA	NA	NA	4	NA	NA	NA	4	NA
CLQDYNYPLTF	IGKV1-6	7	NA	1	NA	NA	NA	1	NA	NA	NA	10	NA	NA	NA	14	NA	NA	NA	8	NA	NA	NA	2	NA	NA	NA	NA	NA	NA	NA	10	NA	NA	NA	NA	NA	NA
CLQDYNYPRTF	IGKV1-6	7	NA	1	NA	NA	NA	2	NA	NA	NA	4	NA	NA	NA	36	NA	NA	NA	15	NA	NA	NA	13	NA	NA	NA	NA	NA	NA	NA	36	NA	NA	NA	NA	NA	NA
CLQHNSYPPTF	IGKV1-17, IGKV1-6, IGKV1-9	7	NA	3	NA	NA	NA	NA	NA	NA	NA	1	NA	NA	NA	12	NA	NA	NA	3	NA	NA	NA	1	NA	NA	NA	NA	NA	NA	NA	4	NA	NA	NA	2	NA	NA
CLQHNSYPYTF	IGKV1-17, IGKV1-6, IGKV1-9	7	NA	2	NA	NA	NA	NA	NA	NA	NA	1	NA	NA	NA	4	NA	NA	NA	19	NA	NA	NA	6	NA	NA	NA	NA	NA	NA	NA	2	NA	NA	NA	4	NA	NA
CMQALQTITF	IGKV2-28	7	NA	1	NA	NA	NA	NA	NA	NA	NA	1	NA	NA	NA	2	NA	NA	NA	3	NA	NA	NA	1	NA	NA	NA	NA	NA	NA	NA	70	NA	NA	NA	2	NA	NA
CMQALQTLFTF	IGKV2-28	7	NA	1	NA	NA	NA	NA	NA	NA	NA	2	NA	NA	NA	11	NA	NA	NA	11	NA	NA	NA	4	NA	NA	NA	NA	NA	NA	NA	3	NA	NA	NA	3	NA	NA
CMQALQTLYTF	IGKV2-28	7	NA	5	NA	NA	NA	NA	NA	NA	NA	NA	NA	NA	NA	16	NA	NA	NA	7	NA	NA	NA	7	NA	NA	NA	13	NA	NA	NA	3	NA	NA	NA	6	NA	NA
CMQALQTPFTF	IGKV2-28	7	NA	14	NA	NA	NA	NA	NA	NA	NA	8	NA	NA	NA	41	NA	NA	NA	17	NA	NA	NA	8	NA	NA	NA	NA	NA	NA	NA	21	NA	NA	NA	14	NA	NA
CMQALQTPLFTF	IGKV2-28	7	NA	3	NA	NA	NA	NA	NA	NA	NA	3	NA	NA	NA	5	NA	NA	NA	4	NA	NA	NA	2	NA	NA	NA	NA	NA	NA	NA	6	NA	NA	NA	1	NA	NA
CMQALQTPPAF	IGKV2-28	7	NA	2	NA	NA	NA	NA	NA	NA	NA	3	NA	NA	NA	4	NA	NA	NA	4	NA	NA	NA	1	NA	NA	NA	NA	NA	NA	NA	2	NA	NA	NA	2	NA	NA
CMQALQTPPITF	IGKV2-28	7	NA	5	NA	NA	NA	NA	NA	NA	NA	2	NA	NA	NA	15	NA	NA	NA	3	NA	NA	NA	1	NA	NA	NA	NA	NA	NA	NA	7	NA	NA	NA	2	NA	NA
CMQALQTPPWTF	IGKV2-28	7	NA	4	NA	NA	NA	NA	NA	NA	NA	2	NA	NA	NA	15	NA	NA	NA	15	NA	NA	NA	6	NA	NA	NA	NA	NA	NA	NA	44	NA	NA	NA	7	NA	NA
CMQALQTPSTF	IGKV2-28	7	NA	1	NA	NA	NA	1	NA	NA	NA	NA	NA	NA	NA	11	NA	NA	NA	2	NA	NA	NA	2	NA	NA	NA	NA	NA	NA	NA	1	NA	NA	NA	3	NA	NA
CMQALQTSLTF	IGKV2-28	7	NA	2	NA	NA	NA	NA	NA	NA	NA	2	NA	NA	NA	2	NA	NA	NA	3	NA	NA	NA	1	NA	NA	NA	NA	NA	NA	NA	3	NA	NA	NA	1	NA	NA
CMQGLQTPYTF	IGKV2-28	7	NA	3	NA	NA	NA	1	NA	NA	NA	2	NA	NA	NA	NA	NA	NA	NA	2	NA	NA	NA	NA	NA	NA	NA	3	NA	NA	NA	3	NA	NA	NA	1	NA	NA
CMQGTHWPPGTF	IGKV2-30	7	NA	2	NA	NA	NA	NA	NA	NA	NA	1	NA	NA	NA	3	NA	NA	NA	4	NA	NA	NA	2	NA	NA	NA	1	NA	NA	NA	1	NA	NA	NA	NA	NA	NA
CMQGTHWPPITF	IGKV2-30	7	NA	1	NA	NA	NA	NA	NA	NA	NA	1	NA	NA	NA	4	NA	NA	NA	2	NA	NA	NA	NA	NA	NA	NA	3	NA	NA	NA	2	NA	NA	NA	1	NA	NA
CMQGTHWPPWTF	IGKV2-30	7	NA	NA	NA	NA	NA	2	NA	NA	NA	3	NA	NA	NA	17	NA	NA	NA	14	NA	NA	NA	12	NA	NA	NA	NA	NA	NA	NA	1	NA	NA	NA	26	NA	NA
CMQGTHWPYTF	IGKV2-30	7	NA	4	NA	NA	NA	NA	NA	NA	NA	6	NA	NA	NA	18	NA	NA	NA	19	NA	NA	NA	5	NA	NA	NA	NA	NA	NA	NA	4	NA	NA	NA	5	NA	NA
CMQRIEFPITF	IGKV2-40	7	NA	2	NA	NA	NA	NA	NA	NA	NA	2	NA	NA	NA	2	NA	NA	NA	2	NA	NA	NA	1	NA	NA	NA	1	NA	NA	NA	2	NA	NA	NA	NA	NA	NA
CMQRIEFPWTF	IGKV2-40	7	NA	1	NA	NA	NA	NA	NA	NA	NA	5	NA	NA	NA	9	NA	NA	NA	11	NA	NA	NA	3	NA	NA	NA	NA	NA	NA	NA	51	NA	NA	NA	3	NA	NA
CMQSIQLPPTF	IGKV2-29	7	NA	2	NA	NA	NA	NA	NA	NA	NA	2	NA	NA	NA	5	NA	NA	NA	2	NA	NA	NA	3	NA	NA	NA	NA	NA	NA	NA	4	NA	NA	NA	2	NA	NA
CMQSIQLPRTF	IGKV2-29	7	NA	1	NA	NA	NA	1	NA	NA	NA	1	NA	NA	NA	12	NA	NA	NA	9	NA	NA	NA	1	NA	NA	NA	NA	NA	NA	NA	5	NA	NA	NA	NA	NA	NA
CNSRDSSGNHHVVF	IGLV3-19	7	NA	NA	2	NA	NA	NA	NA	NA	NA	NA	NA	NA	NA	NA	14	NA	NA	NA	4	NA	NA	NA	2	NA	NA	NA	1	NA	NA	NA	4	NA	NA	NA	1	NA
CNSRDSSGNHPVVF	IGLV3-19	7	NA	NA	1	NA	NA	NA	1	NA	NA	NA	NA	NA	NA	NA	15	NA	NA	NA	7	NA	NA	NA	NA	NA	NA	NA	1	NA	NA	NA	6	NA	NA	NA	2	NA
CNSRDSSGNHRVF	IGLV3-19	7	NA	NA	3	NA	NA	NA	NA	NA	NA	NA	1	NA	NA	NA	23	NA	NA	NA	13	NA	NA	NA	1	NA	NA	NA	NA	NA	NA	NA	18	NA	NA	NA	1	NA
CQAWDSSIVVF	IGLV3-1	7	NA	NA	1	NA	NA	NA	1	NA	NA	NA	1	NA	NA	NA	7	NA	NA	NA	4	NA	NA	NA	1	NA	NA	NA	NA	NA	NA	NA	2	NA	NA	NA	NA	NA
CQAWDSSTASYVF	IGLV3-1	7	NA	NA	2	NA	NA	NA	1	NA	NA	NA	2	NA	NA	NA	5	NA	NA	NA	3	NA	NA	NA	NA	NA	NA	NA	NA	NA	NA	NA	32	NA	NA	NA	1	NA
CQAWDSSTAVVF	IGLV3-1	7	NA	NA	5	NA	NA	NA	NA	NA	NA	NA	NA	NA	NA	NA	29	NA	NA	NA	1	NA	NA	NA	2	NA	NA	NA	1	NA	NA	NA	3	NA	NA	NA	3	NA
CQAWDSSTFYVF	IGLV3-1	7	NA	NA	2	NA	NA	NA	NA	NA	NA	NA	1	NA	NA	NA	4	NA	NA	NA	4	NA	NA	NA	4	NA	NA	NA	NA	NA	NA	NA	3	NA	NA	NA	1	NA
CQAWDSSTHVVF	IGLV3-1	7	NA	NA	NA	NA	NA	NA	2	NA	NA	NA	1	NA	NA	NA	14	NA	NA	NA	3	NA	NA	NA	NA	NA	NA	NA	1	NA	NA	NA	1	NA	NA	NA	2	NA
CQAWDSSTLYVF	IGLV3-1	7	NA	NA	NA	NA	NA	NA	1	NA	NA	NA	3	NA	NA	NA	13	NA	NA	NA	4	NA	NA	NA	1	NA	NA	NA	NA	NA	NA	NA	11	NA	NA	NA	2	NA
CQAWDSSTYVF	IGLV3-1	7	NA	NA	3	NA	NA	NA	NA	NA	NA	NA	NA	NA	NA	NA	15	NA	NA	NA	10	NA	NA	NA	4	NA	NA	NA	1	NA	NA	NA	15	NA	NA	NA	1	NA
CQAWDSSTYVVF	IGLV3-1	7	NA	NA	1	NA	NA	NA	NA	NA	NA	NA	4	NA	NA	NA	16	NA	NA	NA	4	NA	NA	NA	1	NA	NA	NA	NA	NA	NA	NA	3	NA	NA	NA	3	NA
CQAWDSSVVF	IGLV3-1	7	NA	NA	1	NA	NA	NA	10	NA	NA	NA	2	NA	NA	NA	22	NA	NA	NA	5	NA	NA	NA	6	NA	NA	NA	NA	NA	NA	NA	4	NA	NA	NA	NA	NA
CQKYNSAPQTF	IGKV1-27	7	NA	1	NA	NA	NA	NA	NA	NA	NA	NA	NA	NA	NA	9	NA	NA	NA	5	NA	NA	NA	4	NA	NA	NA	2	NA	NA	NA	3	NA	NA	NA	2	NA	NA
CQKYNSAPYTF	IGKV1-27	7	NA	NA	NA	NA	NA	NA	NA	NA	NA	5	NA	NA	NA	12	NA	NA	NA	3	NA	NA	NA	4	NA	NA	NA	1	NA	NA	NA	1	NA	NA	NA	3	NA	NA
CQQANSFPHTF	IGKV1-12	7	NA	1	NA	NA	NA	4	NA	NA	NA	NA	NA	NA	NA	4	NA	NA	NA	4	NA	NA	NA	1	NA	NA	NA	NA	NA	NA	NA	2	NA	NA	NA	1	NA	NA
CQQANSFPPTF	IGKV1-12	7	NA	1	NA	NA	NA	NA	NA	NA	NA	2	NA	NA	NA	50	NA	NA	NA	35	NA	NA	NA	3	NA	NA	NA	NA	NA	NA	NA	19	NA	NA	NA	4	NA	NA
CQQANSFPQTF	IGKV1-12	7	NA	1	NA	NA	NA	NA	NA	NA	NA	2	NA	NA	NA	3	NA	NA	NA	6	NA	NA	NA	2	NA	NA	NA	NA	NA	NA	NA	2	NA	NA	NA	1	NA	NA
CQQLNSYPRTF	IGKV1-9	7	NA	6	NA	NA	NA	5	NA	NA	NA	NA	NA	NA	NA	37	NA	NA	NA	28	NA	NA	NA	9	NA	NA	NA	NA	NA	NA	NA	15	NA	NA	NA	3	NA	NA
CQQLNSYPYTF	IGKV1-9	7	NA	1	NA	NA	NA	5	NA	NA	NA	NA	NA	NA	NA	12	NA	NA	NA	10	NA	NA	NA	2	NA	NA	NA	NA	NA	NA	NA	3	NA	NA	NA	2	NA	NA
CQQRSNWPPALTF	IGKV3-11	7	NA	NA	NA	NA	NA	1	NA	NA	NA	13	NA	NA	NA	22	NA	NA	NA	20	NA	NA	NA	1	NA	NA	NA	NA	NA	NA	NA	10	NA	NA	NA	2	NA	NA
CQQRSNWPPFTF	IGKV3-11	7	NA	3	NA	NA	NA	18	NA	NA	NA	5	NA	NA	NA	19	NA	NA	NA	23	NA	NA	NA	NA	NA	NA	NA	NA	NA	NA	NA	13	NA	NA	NA	4	NA	NA
CQQRSNWPPGLTF	IGKV3-11	7	NA	3	NA	NA	NA	NA	NA	NA	NA	NA	NA	NA	NA	19	NA	NA	NA	11	NA	NA	NA	9	NA	NA	NA	1	NA	NA	NA	14	NA	NA	NA	1	NA	NA
CQQRSNWPPMYTF	IGKV3-11	7	NA	2	NA	NA	NA	1	NA	NA	NA	2	NA	NA	NA	30	NA	NA	NA	35	NA	NA	NA	4	NA	NA	NA	NA	NA	NA	NA	20	NA	NA	NA	NA	NA	NA
CQQRSNWPPVTF	IGKV3-11	7	NA	2	NA	NA	NA	4	NA	NA	NA	6	NA	NA	NA	11	NA	NA	NA	18	NA	NA	NA	NA	NA	NA	NA	NA	NA	NA	NA	20	NA	NA	NA	11	NA	NA
CQQRSNWPRTF	IGKV3-11, IGKV3-20	7	NA	4	NA	NA	NA	NA	NA	NA	NA	6	NA	NA	NA	5	NA	NA	NA	5	NA	NA	NA	2	NA	NA	NA	NA	NA	NA	NA	6	NA	NA	NA	1	NA	NA
CQQRSNWPTF	IGKV3-11, IGKV3-20	7	NA	1	NA	NA	NA	NA	NA	NA	NA	NA	NA	NA	NA	7	NA	NA	NA	2	NA	NA	NA	2	NA	NA	NA	2	NA	NA	NA	7	NA	NA	NA	1	NA	NA
CQQSYSTLGTF	IGKV1-39	7	NA	1	NA	NA	NA	NA	NA	NA	NA	1	NA	NA	NA	11	NA	NA	NA	13	NA	NA	NA	1	NA	NA	NA	NA	NA	NA	NA	6	NA	NA	NA	1	NA	NA
CQQSYSTLTWTF	IGKV1-39	7	NA	2	NA	NA	NA	NA	NA	NA	NA	NA	NA	NA	NA	11	NA	NA	NA	7	NA	NA	NA	2	NA	NA	NA	6	NA	NA	NA	2	NA	NA	NA	3	NA	NA
CQQSYSTLYTF	IGKV1-39	7	NA	4	NA	NA	NA	3	NA	NA	NA	8	NA	NA	NA	25	NA	NA	NA	19	NA	NA	NA	7	NA	NA	NA	NA	NA	NA	NA	19	NA	NA	NA	NA	NA	NA
CQQSYSTPDTF	IGKV1-39	7	NA	1	NA	NA	NA	2	NA	NA	NA	13	NA	NA	NA	6	NA	NA	NA	7	NA	NA	NA	1	NA	NA	NA	NA	NA	NA	NA	NA	NA	NA	NA	4	NA	NA
CQQSYSTPGTF	IGKV1-39	7	NA	5	NA	NA	NA	6	NA	NA	NA	1	NA	NA	NA	26	NA	NA	NA	20	NA	NA	NA	NA	NA	NA	NA	NA	NA	NA	NA	43	NA	NA	NA	6	NA	NA
CQQSYSTPHTF	IGKV1-39	7	NA	3	NA	NA	NA	NA	NA	NA	NA	6	NA	NA	NA	34	NA	NA	NA	28	NA	NA	NA	5	NA	NA	NA	NA	NA	NA	NA	10	NA	NA	NA	8	NA	NA
CQQSYSTPLF	IGKV1-39	7	NA	NA	NA	NA	NA	2	NA	NA	NA	5	NA	NA	NA	9	NA	NA	NA	11	NA	NA	NA	2	NA	NA	NA	NA	NA	NA	NA	2	NA	NA	NA	2	NA	NA
CQQSYSTPLFTF	IGKV1-39	7	NA	NA	NA	NA	NA	2	NA	NA	NA	7	NA	NA	NA	10	NA	NA	NA	16	NA	NA	NA	NA	NA	NA	NA	1	NA	NA	NA	19	NA	NA	NA	6	NA	NA
CQQSYSTPLYTF	IGKV1-39	7	NA	NA	NA	NA	NA	NA	NA	NA	NA	8	NA	NA	NA	13	NA	NA	NA	7	NA	NA	NA	1	NA	NA	NA	1	NA	NA	NA	9	NA	NA	NA	5	NA	NA
CQQSYSTPNTF	IGKV1-39	7	NA	NA	NA	NA	NA	NA	NA	NA	NA	1	NA	NA	NA	4	NA	NA	NA	4	NA	NA	NA	3	NA	NA	NA	28	NA	NA	NA	10	NA	NA	NA	2	NA	NA
CQQSYSTPPFTF	IGKV1-39	7	NA	4	NA	NA	NA	1	NA	NA	NA	3	NA	NA	NA	8	NA	NA	NA	7	NA	NA	NA	NA	NA	NA	NA	NA	NA	NA	NA	9	NA	NA	NA	1	NA	NA
CQQSYSTPPITF	IGKV1-39	7	NA	5	NA	NA	NA	3	NA	NA	NA	NA	NA	NA	NA	31	NA	NA	NA	21	NA	NA	NA	4	NA	NA	NA	NA	NA	NA	NA	28	NA	NA	NA	3	NA	NA
CQQSYSTPPLTF	IGKV1-39	7	NA	NA	NA	NA	NA	1	NA	NA	NA	8	NA	NA	NA	30	NA	NA	NA	23	NA	NA	NA	7	NA	NA	NA	NA	NA	NA	NA	13	NA	NA	NA	4	NA	NA
CQQSYSTPTWTF	IGKV1-39	7	NA	NA	NA	NA	NA	1	NA	NA	NA	1	NA	NA	NA	10	NA	NA	NA	15	NA	NA	NA	1	NA	NA	NA	3	NA	NA	NA	7	NA	NA	NA	NA	NA	NA
CQQYDNLLLTF	IGKV1-33	7	NA	2	NA	NA	NA	4	NA	NA	NA	1	NA	NA	NA	9	NA	NA	NA	11	NA	NA	NA	4	NA	NA	NA	NA	NA	NA	NA	5	NA	NA	NA	NA	NA	NA
CQQYDNLLTF	IGKV1-33	7	NA	NA	NA	NA	NA	2	NA	NA	NA	1	NA	NA	NA	20	NA	NA	NA	9	NA	NA	NA	2	NA	NA	NA	NA	NA	NA	NA	23	NA	NA	NA	2	NA	NA
CQQYDNLPPITF	IGKV1-33	7	NA	1	NA	NA	NA	NA	NA	NA	NA	2	NA	NA	NA	15	NA	NA	NA	15	NA	NA	NA	4	NA	NA	NA	NA	NA	NA	NA	9	NA	NA	NA	1	NA	NA
CQQYDNLPPYTF	IGKV1-33	7	NA	2	NA	NA	NA	NA	NA	NA	NA	2	NA	NA	NA	19	NA	NA	NA	12	NA	NA	NA	7	NA	NA	NA	NA	NA	NA	NA	36	NA	NA	NA	2	NA	NA
CQQYGSSLFTF	IGKV3-20, IGKV3-11	7	NA	1	NA	NA	NA	8	NA	NA	NA	3	NA	NA	NA	3	NA	NA	NA	7	NA	NA	NA	1	NA	NA	NA	NA	NA	NA	NA	3	NA	NA	NA	NA	NA	NA
CQQYGSSLLTF	IGKV3-20, IGKV3-11	7	NA	3	NA	NA	NA	1	NA	NA	NA	1	NA	NA	NA	5	NA	NA	NA	9	NA	NA	NA	NA	NA	NA	NA	NA	NA	NA	NA	1	NA	NA	NA	1	NA	NA
CQQYGSSLWTF	IGKV3-20	7	NA	7	NA	NA	NA	1	NA	NA	NA	6	NA	NA	NA	36	NA	NA	NA	19	NA	NA	NA	NA	NA	NA	NA	NA	NA	NA	NA	27	NA	NA	NA	6	NA	NA
CQQYGSSPETF	IGKV3-20, IGKV3-11	7	NA	1	NA	NA	NA	NA	NA	NA	NA	2	NA	NA	NA	4	NA	NA	NA	3	NA	NA	NA	NA	NA	NA	NA	1	NA	NA	NA	2	NA	NA	NA	1	NA	NA
CQQYGSSPFTF	IGKV3-20	7	NA	8	NA	NA	NA	NA	NA	NA	NA	31	NA	NA	NA	64	NA	NA	NA	32	NA	NA	NA	9	NA	NA	NA	NA	NA	NA	NA	30	NA	NA	NA	4	NA	NA
CQQYGSSPGTF	IGKV3-20, IGKV3-11, IGKV3-15	7	NA	1	NA	NA	NA	2	NA	NA	NA	1	NA	NA	NA	4	NA	NA	NA	3	NA	NA	NA	1	NA	NA	NA	NA	NA	NA	NA	4	NA	NA	NA	NA	NA	NA
CQQYGSSPKTF	IGKV3-20	7	NA	NA	NA	NA	NA	4	NA	NA	NA	2	NA	NA	NA	27	NA	NA	NA	22	NA	NA	NA	2	NA	NA	NA	NA	NA	NA	NA	14	NA	NA	NA	3	NA	NA
CQQYGSSPLFTF	IGKV3-20	7	NA	2	NA	NA	NA	2	NA	NA	NA	14	NA	NA	NA	7	NA	NA	NA	21	NA	NA	NA	2	NA	NA	NA	NA	NA	NA	NA	23	NA	NA	NA	NA	NA	NA
CQQYGSSPMYTF	IGKV3-20	7	NA	NA	NA	NA	NA	5	NA	NA	NA	2	NA	NA	NA	20	NA	NA	NA	19	NA	NA	NA	2	NA	NA	NA	NA	NA	NA	NA	27	NA	NA	NA	2	NA	NA
CQQYGSSPNTF	IGKV3-20	7	NA	NA	NA	NA	NA	1	NA	NA	NA	2	NA	NA	NA	3	NA	NA	NA	4	NA	NA	NA	1	NA	NA	NA	NA	NA	NA	NA	17	NA	NA	NA	3	NA	NA
CQQYGSSPPITF	IGKV3-20	7	NA	6	NA	NA	NA	NA	NA	NA	NA	7	NA	NA	NA	43	NA	NA	NA	43	NA	NA	NA	6	NA	NA	NA	NA	NA	NA	NA	44	NA	NA	NA	3	NA	NA
CQQYGSSPPLTF	IGKV3-20	7	NA	2	NA	NA	NA	NA	NA	NA	NA	18	NA	NA	NA	23	NA	NA	NA	32	NA	NA	NA	7	NA	NA	NA	3	NA	NA	NA	52	NA	NA	NA	NA	NA	NA
CQQYGSSPPLTF	IGKV3-20, IGKV3-11	7	NA	2	NA	NA	NA	2	NA	NA	NA	1	NA	NA	NA	3	NA	NA	NA	4	NA	NA	NA	NA	NA	NA	NA	NA	NA	NA	NA	1	NA	NA	NA	3	NA	NA
CQQYGSSPPMYTF	IGKV3-20	7	NA	46	NA	NA	NA	3	NA	NA	NA	NA	NA	NA	NA	11	NA	NA	NA	9	NA	NA	NA	10	NA	NA	NA	NA	NA	NA	NA	8	NA	NA	NA	1	NA	NA
CQQYGSSPPTF	IGKV3-20, IGKV3-11	7	NA	3	NA	NA	NA	2	NA	NA	NA	NA	NA	NA	NA	6	NA	NA	NA	3	NA	NA	NA	1	NA	NA	NA	NA	NA	NA	NA	6	NA	NA	NA	2	NA	NA
CQQYGSSPPTF	IGKV3-20, IGKV3-11, IGKV3-15	7	NA	1	NA	NA	NA	1	NA	NA	NA	3	NA	NA	NA	1	NA	NA	NA	2	NA	NA	NA	NA	NA	NA	NA	1	NA	NA	NA	1	NA	NA	NA	NA	NA	NA
CQQYGSSPPVTF	IGKV3-20	7	NA	1	NA	NA	NA	1	NA	NA	NA	3	NA	NA	NA	18	NA	NA	NA	19	NA	NA	NA	2	NA	NA	NA	NA	NA	NA	NA	26	NA	NA	NA	NA	NA	NA
CQQYGSSPPWTF	IGKV3-20	7	NA	10	NA	NA	NA	NA	NA	NA	NA	6	NA	NA	NA	27	NA	NA	NA	48	NA	NA	NA	7	NA	NA	NA	NA	NA	NA	NA	51	NA	NA	NA	10	NA	NA
CQQYGSSPRTF	IGKV3-20, IGKV3-11, IGKV3-15	7	NA	1	NA	NA	NA	6	NA	NA	NA	3	NA	NA	NA	1	NA	NA	NA	3	NA	NA	NA	NA	NA	NA	NA	NA	NA	NA	NA	4	NA	NA	NA	2	NA	NA
CQQYGSSPWTF	IGKV3-20, IGKV3-11	7	NA	3	NA	NA	NA	1	NA	NA	NA	1	NA	NA	NA	4	NA	NA	NA	1	NA	NA	NA	NA	NA	NA	NA	9	NA	NA	NA	NA	NA	NA	NA	2	NA	NA
CQQYGSSPYTF	IGKV3-20, IGKV3-11	7	NA	7	NA	NA	NA	1	NA	NA	NA	NA	NA	NA	NA	3	NA	NA	NA	1	NA	NA	NA	1	NA	NA	NA	2	NA	NA	NA	NA	NA	NA	NA	2	NA	NA
CQQYNNWLTF	IGKV3-15	7	NA	4	NA	NA	NA	NA	NA	NA	NA	1	NA	NA	NA	14	NA	NA	NA	19	NA	NA	NA	1	NA	NA	NA	NA	NA	NA	NA	6	NA	NA	NA	4	NA	NA
CQQYNNWLYTF	IGKV3-15	7	NA	2	NA	NA	NA	2	NA	NA	NA	1	NA	NA	NA	3	NA	NA	NA	7	NA	NA	NA	2	NA	NA	NA	NA	NA	NA	NA	6	NA	NA	NA	NA	NA	NA
CQQYNNWPETF	IGKV3-15	7	NA	5	NA	NA	NA	1	NA	NA	NA	3	NA	NA	NA	10	NA	NA	NA	14	NA	NA	NA	NA	NA	NA	NA	NA	NA	NA	NA	7	NA	NA	NA	37	NA	NA
CQQYNNWPLLTF	IGKV3-15	7	NA	1	NA	NA	NA	1	NA	NA	NA	1	NA	NA	NA	16	NA	NA	NA	3	NA	NA	NA	NA	NA	NA	NA	1	NA	NA	NA	2	NA	NA	NA	NA	NA	NA
CQQYNNWPLYTF	IGKV3-15	7	NA	6	NA	NA	NA	NA	NA	NA	NA	6	NA	NA	NA	32	NA	NA	NA	41	NA	NA	NA	4	NA	NA	NA	NA	NA	NA	NA	30	NA	NA	NA	6	NA	NA
CQQYNNWPMYTF	IGKV3-15	7	NA	2	NA	NA	NA	1	NA	NA	NA	3	NA	NA	NA	17	NA	NA	NA	12	NA	NA	NA	NA	NA	NA	NA	NA	NA	NA	NA	8	NA	NA	NA	6	NA	NA
CQQYNNWPPETF	IGKV3-15	7	NA	2	NA	NA	NA	1	NA	NA	NA	1	NA	NA	NA	1	NA	NA	NA	9	NA	NA	NA	NA	NA	NA	NA	NA	NA	NA	NA	64	NA	NA	NA	2	NA	NA
CQQYNNWPPFTF	IGKV3-15	7	NA	8	NA	NA	NA	7	NA	NA	NA	1	NA	NA	NA	33	NA	NA	NA	70	NA	NA	NA	NA	NA	NA	NA	NA	NA	NA	NA	17	NA	NA	NA	2	NA	NA
CQQYNNWPPKTF	IGKV3-15	7	NA	2	NA	NA	NA	1	NA	NA	NA	NA	NA	NA	NA	6	NA	NA	NA	12	NA	NA	NA	1	NA	NA	NA	NA	NA	NA	NA	6	NA	NA	NA	1	NA	NA
CQQYNNWPSF	IGKV3-15	7	NA	3	NA	NA	NA	2	NA	NA	NA	1	NA	NA	NA	11	NA	NA	NA	15	NA	NA	NA	1	NA	NA	NA	NA	NA	NA	NA	7	NA	NA	NA	NA	NA	NA
CQQYNNWPSWTF	IGKV3-15	7	NA	5	NA	NA	NA	2	NA	NA	NA	3	NA	NA	NA	NA	NA	NA	NA	2	NA	NA	NA	1	NA	NA	NA	NA	NA	NA	NA	1	NA	NA	NA	2	NA	NA
CQQYNNWPTF	IGKV3-15	7	NA	11	NA	NA	NA	9	NA	NA	NA	1	NA	NA	NA	27	NA	NA	NA	38	NA	NA	NA	NA	NA	NA	NA	NA	NA	NA	NA	35	NA	NA	NA	2	NA	NA
CQQYNNWYTF	IGKV3-15	7	NA	2	NA	NA	NA	NA	NA	NA	NA	4	NA	NA	NA	3	NA	NA	NA	16	NA	NA	NA	3	NA	NA	NA	NA	NA	NA	NA	7	NA	NA	NA	1	NA	NA
CQQYNSYPFTF	IGKV1-5	7	NA	4	NA	NA	NA	3	NA	NA	NA	8	NA	NA	NA	NA	NA	NA	NA	24	NA	NA	NA	3	NA	NA	NA	NA	NA	NA	NA	47	NA	NA	NA	11	NA	NA
CQQYNSYPITF	IGKV1-16	7	NA	3	NA	NA	NA	2	NA	NA	NA	NA	NA	NA	NA	14	NA	NA	NA	6	NA	NA	NA	3	NA	NA	NA	NA	NA	NA	NA	3	NA	NA	NA	4	NA	NA
CQQYNSYPRTF	IGKV1-5	7	NA	3	NA	NA	NA	NA	NA	NA	NA	1	NA	NA	NA	29	NA	NA	NA	12	NA	NA	NA	1	NA	NA	NA	NA	NA	NA	NA	32	NA	NA	NA	20	NA	NA
CQQYNSYPTF	IGKV1-5	7	NA	NA	NA	NA	NA	1	NA	NA	NA	1	NA	NA	NA	8	NA	NA	NA	17	NA	NA	NA	2	NA	NA	NA	NA	NA	NA	NA	10	NA	NA	NA	2	NA	NA
CQQYNSYSFTF	IGKV1-5	7	NA	1	NA	NA	NA	2	NA	NA	NA	2	NA	NA	NA	4	NA	NA	NA	1	NA	NA	NA	1	NA	NA	NA	NA	NA	NA	NA	3	NA	NA	NA	NA	NA	NA
CQQYNSYSPLTF	IGKV1-5	7	NA	3	NA	NA	NA	1	NA	NA	NA	2	NA	NA	NA	7	NA	NA	NA	14	NA	NA	NA	1	NA	NA	NA	NA	NA	NA	NA	9	NA	NA	NA	NA	NA	NA
CQQYNSYTWTF	IGKV1-5	7	NA	3	NA	NA	NA	1	NA	NA	NA	2	NA	NA	NA	6	NA	NA	NA	8	NA	NA	NA	NA	NA	NA	NA	NA	NA	NA	NA	1	NA	NA	NA	1	NA	NA
CQQYYNTPRTF	IGKV4-1	7	NA	2	NA	NA	NA	2	NA	NA	NA	12	NA	NA	NA	8	NA	NA	NA	5	NA	NA	NA	NA	NA	NA	NA	NA	NA	NA	NA	3	NA	NA	NA	3	NA	NA
CQQYYSFPPTF	IGKV1-8, IGKV1-9	7	NA	3	NA	NA	NA	NA	NA	NA	NA	1	NA	NA	NA	41	NA	NA	NA	31	NA	NA	NA	2	NA	NA	NA	NA	NA	NA	NA	9	NA	NA	NA	2	NA	NA
CQQYYSFPWTF	IGKV1-8, IGKV1-9	7	NA	2	NA	NA	NA	4	NA	NA	NA	NA	NA	NA	NA	48	NA	NA	NA	38	NA	NA	NA	9	NA	NA	NA	NA	NA	NA	NA	22	NA	NA	NA	2	NA	NA
CQQYYSIPRTF	IGKV4-1	7	NA	NA	NA	NA	NA	1	NA	NA	NA	3	NA	NA	NA	1	NA	NA	NA	NA	NA	NA	NA	2	NA	NA	NA	1	NA	NA	NA	2	NA	NA	NA	2	NA	NA
CQQYYSTLTF	IGKV4-1	7	NA	3	NA	NA	NA	3	NA	NA	NA	NA	NA	NA	NA	15	NA	NA	NA	67	NA	NA	NA	1	NA	NA	NA	NA	NA	NA	NA	9	NA	NA	NA	3	NA	NA
CQQYYSTLWTF	IGKV4-1	7	NA	6	NA	NA	NA	3	NA	NA	NA	NA	NA	NA	NA	22	NA	NA	NA	12	NA	NA	NA	4	NA	NA	NA	NA	NA	NA	NA	55	NA	NA	NA	7	NA	NA
CQQYYSTPALTF	IGKV4-1	7	NA	NA	NA	NA	NA	1	NA	NA	NA	2	NA	NA	NA	6	NA	NA	NA	13	NA	NA	NA	3	NA	NA	NA	NA	NA	NA	NA	6	NA	NA	NA	2	NA	NA
CQQYYSTPDTF	IGKV4-1	7	NA	1	NA	NA	NA	1	NA	NA	NA	1	NA	NA	NA	4	NA	NA	NA	12	NA	NA	NA	NA	NA	NA	NA	NA	NA	NA	NA	3	NA	NA	NA	1	NA	NA
CQQYYSTPLAF	IGKV4-1	7	NA	1	NA	NA	NA	4	NA	NA	NA	4	NA	NA	NA	6	NA	NA	NA	7	NA	NA	NA	NA	NA	NA	NA	NA	NA	NA	NA	1	NA	NA	NA	2	NA	NA
CQQYYSTPPITF	IGKV4-1	7	NA	3	NA	NA	NA	2	NA	NA	NA	2	NA	NA	NA	15	NA	NA	NA	15	NA	NA	NA	1	NA	NA	NA	NA	NA	NA	NA	19	NA	NA	NA	NA	NA	NA
CQQYYSTSYTF	IGKV4-1	7	NA	NA	NA	NA	NA	2	NA	NA	NA	5	NA	NA	NA	17	NA	NA	NA	11	NA	NA	NA	2	NA	NA	NA	1	NA	NA	NA	1	NA	NA	NA	NA	NA	NA
CQQYYSYPITF	IGKV1-8	7	NA	5	NA	NA	NA	NA	NA	NA	NA	NA	NA	NA	NA	12	NA	NA	NA	7	NA	NA	NA	1	NA	NA	NA	3	NA	NA	NA	4	NA	NA	NA	1	NA	NA
CQQYYSYPPLTF	IGKV1-8	7	NA	9	NA	NA	NA	2	NA	NA	NA	NA	NA	NA	NA	4	NA	NA	NA	5	NA	NA	NA	NA	NA	NA	NA	2	NA	NA	NA	3	NA	NA	NA	1	NA	NA
CQQYYSYPPYTF	IGKV1-8	7	NA	1	NA	NA	NA	2	NA	NA	NA	1	NA	NA	NA	7	NA	NA	NA	6	NA	NA	NA	NA	NA	NA	NA	NA	NA	NA	NA	7	NA	NA	NA	2	NA	NA
CQQYYSYPWTF	IGKV1-8	7	NA	7	NA	NA	NA	NA	NA	NA	NA	1	NA	NA	NA	50	NA	NA	NA	29	NA	NA	NA	2	NA	NA	NA	NA	NA	NA	NA	16	NA	NA	NA	2	NA	NA
CQQYYTTPLTF	IGKV4-1	7	NA	2	NA	NA	NA	410	NA	NA	NA	9	NA	NA	NA	5	NA	NA	NA	7	NA	NA	NA	7	NA	NA	NA	NA	NA	NA	NA	NA	NA	NA	NA	8	NA	NA
CQQYYTTPPTF	IGKV4-1	7	NA	3	NA	NA	NA	NA	NA	NA	NA	1	NA	NA	NA	1	NA	NA	NA	2	NA	NA	NA	1	NA	NA	NA	NA	NA	NA	NA	12	NA	NA	NA	7	NA	NA
CQSADSSGTSVVF	IGLV3-25	7	NA	NA	1	NA	NA	NA	1	NA	NA	NA	8	NA	NA	NA	21	NA	NA	NA	5	NA	NA	NA	NA	NA	NA	NA	NA	NA	NA	NA	4	NA	NA	NA	2	NA
CQSADSSGTSWVF	IGLV3-25, IGLV3-16	7	NA	NA	1	NA	NA	NA	1	NA	NA	NA	1	NA	NA	NA	1	NA	NA	NA	NA	NA	NA	NA	1	NA	NA	NA	1	NA	NA	NA	3	NA	NA	NA	NA	NA
CQSADSSGTYKVF	IGLV3-25	7	NA	NA	5	NA	NA	NA	NA	NA	NA	NA	28	NA	NA	NA	16	NA	NA	NA	3	NA	NA	NA	4	NA	NA	NA	NA	NA	NA	NA	7	NA	NA	NA	1	NA
CQSADSSGTYRVF	IGLV3-25, IGLV3-16	7	NA	NA	NA	NA	NA	NA	3	NA	NA	NA	1	NA	NA	NA	3	NA	NA	NA	1	NA	NA	NA	2	NA	NA	NA	NA	NA	NA	NA	2	NA	NA	NA	44	NA
CQSADSSGTYVF	IGLV3-25	7	NA	NA	6	NA	NA	NA	14	NA	NA	NA	15	NA	NA	NA	35	NA	NA	NA	28	NA	NA	NA	NA	NA	NA	NA	NA	NA	NA	NA	60	NA	NA	NA	44	NA
CQSADSSGTYYVF	IGLV3-25	7	NA	NA	8	NA	NA	NA	NA	NA	NA	NA	16	NA	NA	NA	6	NA	NA	NA	14	NA	NA	NA	NA	NA	NA	NA	1	NA	NA	NA	13	NA	NA	NA	3	NA
CQSYDSSLSALF	IGLV1-40, IGLV1-50	7	NA	NA	1	NA	NA	NA	1	NA	NA	NA	1	NA	NA	NA	7	NA	NA	NA	4	NA	NA	NA	2	NA	NA	NA	NA	NA	NA	NA	1	NA	NA	NA	NA	NA
CQSYDSSLSALVF	IGLV1-40, IGLV1-50	7	NA	NA	1	NA	NA	NA	2	NA	NA	NA	NA	NA	NA	NA	4	NA	NA	NA	2	NA	NA	NA	2	NA	NA	NA	NA	NA	NA	NA	3	NA	NA	NA	2	NA
CQSYDSSLSGHVVF	IGLV1-40, IGLV1-50	7	NA	NA	2	NA	NA	NA	1	NA	NA	NA	2	NA	NA	NA	16	NA	NA	NA	14	NA	NA	NA	NA	NA	NA	NA	NA	NA	NA	NA	11	NA	NA	NA	1	NA
CQSYDSSLSGLVF	IGLV1-40, IGLV1-50	7	NA	NA	NA	NA	NA	NA	1	NA	NA	NA	1	NA	NA	NA	8	NA	NA	NA	6	NA	NA	NA	4	NA	NA	NA	3	NA	NA	NA	1	NA	NA	NA	NA	NA
CQSYDSSLSGPVVF	IGLV1-40, IGLV1-50	7	NA	NA	2	NA	NA	NA	NA	NA	NA	NA	5	NA	NA	NA	19	NA	NA	NA	1	NA	NA	NA	4	NA	NA	NA	3	NA	NA	NA	8	NA	NA	NA	NA	NA
CQSYDSSLSGPYVF	IGLV1-40, IGLV1-50	7	NA	NA	1	NA	NA	NA	2	NA	NA	NA	NA	NA	NA	NA	6	NA	NA	NA	5	NA	NA	NA	1	NA	NA	NA	NA	NA	NA	NA	2	NA	NA	NA	1	NA
CQSYDSSLSGSYVF	IGLV1-40, IGLV1-50	7	NA	NA	NA	NA	NA	NA	2	NA	NA	NA	2	NA	NA	NA	21	NA	NA	NA	6	NA	NA	NA	6	NA	NA	NA	NA	NA	NA	NA	15	NA	NA	NA	1	NA
CQSYDSSLSGVVF	IGLV1-40	7	NA	NA	3	NA	NA	NA	1	NA	NA	NA	89	NA	NA	NA	67	NA	NA	NA	NA	NA	NA	NA	25	NA	NA	NA	NA	NA	NA	NA	3	NA	NA	NA	161	NA
CQSYDSSLSGWVF	IGLV1-40	7	NA	NA	13	NA	NA	NA	23	NA	NA	NA	28	NA	NA	NA	8	NA	NA	NA	NA	NA	NA	NA	22	NA	NA	NA	5	NA	NA	NA	NA	NA	NA	NA	4	NA
CQSYDSSNLWVF	IGLV6-57	7	NA	NA	1	NA	NA	NA	NA	NA	NA	NA	2	NA	NA	NA	5	NA	NA	NA	43	NA	NA	NA	2	NA	NA	NA	NA	NA	NA	NA	6	NA	NA	NA	1	NA
CQSYDSSNQVF	IGLV6-57	7	NA	NA	1	NA	NA	NA	NA	NA	NA	NA	NA	NA	NA	NA	8	NA	NA	NA	7	NA	NA	NA	2	NA	NA	NA	2	NA	NA	NA	8	NA	NA	NA	2	NA
CQSYDSSNRVF	IGLV6-57	7	NA	NA	1	NA	NA	NA	1	NA	NA	NA	2	NA	NA	NA	3	NA	NA	NA	7	NA	NA	NA	1	NA	NA	NA	NA	NA	NA	NA	2	NA	NA	NA	NA	NA
CQSYDSSNWVF	IGLV6-57	7	NA	NA	NA	NA	NA	NA	1	NA	NA	NA	3	NA	NA	NA	10	NA	NA	NA	49	NA	NA	NA	2	NA	NA	NA	NA	NA	NA	NA	8	NA	NA	NA	3	NA
CQTWGTGIQGVF	IGLV4-69	7	NA	NA	NA	NA	NA	NA	1	NA	NA	NA	NA	NA	NA	NA	4	NA	NA	NA	3	NA	NA	NA	1	NA	NA	NA	1	NA	NA	NA	4	NA	NA	NA	1	NA
CQVWDSSSDHLVF	IGLV3-21	7	NA	NA	2	NA	NA	NA	2	NA	NA	NA	8	NA	NA	NA	2	NA	NA	NA	5	NA	NA	NA	NA	NA	NA	NA	NA	NA	NA	NA	2	NA	NA	NA	2	NA
CQVWDSSSDHPGVF	IGLV3-21	7	NA	NA	3	NA	NA	NA	NA	NA	NA	NA	6	NA	NA	NA	11	NA	NA	NA	11	NA	NA	NA	4	NA	NA	NA	NA	NA	NA	NA	9	NA	NA	NA	3	NA
CQVWDSSSDHPYVF	IGLV3-21	7	NA	NA	1	NA	NA	NA	2	NA	NA	NA	3	NA	NA	NA	7	NA	NA	NA	7	NA	NA	NA	1	NA	NA	NA	NA	NA	NA	NA	3	NA	NA	NA	NA	NA
CSAWDSSLSAVVF	IGLV10-54	7	NA	NA	NA	NA	NA	NA	1	NA	NA	NA	NA	NA	NA	NA	9	NA	NA	NA	3	NA	NA	NA	1	NA	NA	NA	1	NA	NA	NA	3	NA	NA	NA	1	NA
CSSYAGSNNFVVF	IGLV2-8, IGLV2-11	7	NA	NA	NA	NA	NA	NA	1	NA	NA	NA	2	NA	NA	NA	23	NA	NA	NA	18	NA	NA	NA	3	NA	NA	NA	NA	NA	NA	NA	12	NA	NA	NA	10	NA
CSSYAGSNNLGVF	IGLV2-8, IGLV2-11, IGLV2-14	7	NA	NA	2	NA	NA	NA	1	NA	NA	NA	1	NA	NA	NA	7	NA	NA	NA	1	NA	NA	NA	NA	NA	NA	NA	NA	NA	NA	NA	6	NA	NA	NA	3	NA
CSSYTSSSPWVF	IGLV2-14, IGLV2-8, IGLV2-23	7	NA	NA	2	NA	NA	NA	2	NA	NA	NA	1	NA	NA	NA	18	NA	NA	NA	2	NA	NA	NA	NA	NA	NA	NA	NA	NA	NA	NA	1	NA	NA	NA	1	NA
CSSYTSSSPYVF	IGLV2-14, IGLV2-8, IGLV2-23	7	NA	NA	1	NA	NA	NA	2	NA	NA	NA	NA	NA	NA	NA	10	NA	NA	NA	11	NA	NA	NA	2	NA	NA	NA	NA	NA	NA	NA	3	NA	NA	NA	1	NA
CSSYTSSSSVVF	IGLV2-14, IGLV2-8, IGLV2-23	7	NA	NA	2	NA	NA	NA	1	NA	NA	NA	NA	NA	NA	NA	21	NA	NA	NA	8	NA	NA	NA	1	NA	NA	NA	NA	NA	NA	NA	1	NA	NA	NA	1	NA
CSSYTSSSTGVF	IGLV2-14, IGLV2-8, IGLV2-23	7	NA	NA	2	NA	NA	NA	1	NA	NA	NA	1	NA	NA	NA	4	NA	NA	NA	12	NA	NA	NA	2	NA	NA	NA	NA	NA	NA	NA	3	NA	NA	NA	NA	NA
CSSYTSSSTLDVVF	IGLV2-14, IGLV2-8	7	NA	NA	1	NA	NA	NA	NA	NA	NA	NA	2	NA	NA	NA	3	NA	NA	NA	23	NA	NA	NA	1	NA	NA	NA	NA	NA	NA	NA	5	NA	NA	NA	1	NA
CSSYTSSSTLEVF	IGLV2-14, IGLV2-8, IGLV2-23	7	NA	NA	5	NA	NA	NA	4	NA	NA	NA	NA	NA	NA	NA	6	NA	NA	NA	13	NA	NA	NA	1	NA	NA	NA	NA	NA	NA	NA	1	NA	NA	NA	3	NA
CSSYTSSSTLGVF	IGLV2-14, IGLV2-8	7	NA	NA	NA	NA	NA	NA	2	NA	NA	NA	2	NA	NA	NA	13	NA	NA	NA	41	NA	NA	NA	3	NA	NA	NA	NA	NA	NA	NA	99	NA	NA	NA	4	NA
CSSYTSSSTLGVF	IGLV2-14, IGLV2-8, IGLV2-23	7	NA	NA	2	NA	NA	NA	6	NA	NA	NA	NA	NA	NA	NA	14	NA	NA	NA	8	NA	NA	NA	2	NA	NA	NA	2	NA	NA	NA	16	NA	NA	NA	NA	NA
CSSYTSSSTLVF	IGLV2-14, IGLV2-23, IGLV2-8	7	NA	NA	29	NA	NA	NA	4	NA	NA	NA	2	NA	NA	NA	7	NA	NA	NA	75	NA	NA	NA	NA	NA	NA	NA	3	NA	NA	NA	NA	NA	NA	NA	3	NA
CSSYTSSSTLVF	IGLV2-14, IGLV2-8	7	NA	NA	13	NA	NA	NA	7	NA	NA	NA	NA	NA	NA	NA	101	NA	NA	NA	155	NA	NA	NA	2	NA	NA	NA	NA	NA	NA	NA	18	NA	NA	NA	2	NA
CSSYTSSSTLVVF	IGLV2-14, IGLV2-8, IGLV2-23	7	NA	NA	NA	NA	NA	NA	12	NA	NA	NA	2	NA	NA	NA	1	NA	NA	NA	11	NA	NA	NA	1	NA	NA	NA	NA	NA	NA	NA	3	NA	NA	NA	24	NA
CSSYTSSSTLWVF	IGLV2-14, IGLV2-8, IGLV2-23	7	NA	NA	2	NA	NA	NA	1	NA	NA	NA	NA	NA	NA	NA	10	NA	NA	NA	4	NA	NA	NA	NA	NA	NA	NA	2	NA	NA	NA	2	NA	NA	NA	1	NA
CSSYTSSSTPWVF	IGLV2-14, IGLV2-8, IGLV2-23	7	NA	NA	2	NA	NA	NA	1	NA	NA	NA	1	NA	NA	NA	4	NA	NA	NA	17	NA	NA	NA	1	NA	NA	NA	NA	NA	NA	NA	81	NA	NA	NA	NA	NA
CSSYTSSSTPYVF	IGLV2-14, IGLV2-8, IGLV2-23	7	NA	NA	3	NA	NA	NA	5	NA	NA	NA	1	NA	NA	NA	NA	NA	NA	NA	6	NA	NA	NA	NA	NA	NA	NA	1	NA	NA	NA	34	NA	NA	NA	6	NA
CSSYTSSSTRVF	IGLV2-14, IGLV2-8	7	NA	NA	5	NA	NA	NA	NA	NA	NA	NA	10	NA	NA	NA	86	NA	NA	NA	27	NA	NA	NA	1	NA	NA	NA	NA	NA	NA	NA	12	NA	NA	NA	7	NA
CSSYTSSSTVVF	IGLV2-14, IGLV2-8, IGLV2-23	7	NA	NA	10	NA	NA	NA	5	NA	NA	NA	1	NA	NA	NA	198	NA	NA	NA	NA	NA	NA	NA	NA	NA	NA	NA	1	NA	NA	NA	66	NA	NA	NA	1	NA
CYSAADNNWVF	IGLV3-27	7	NA	NA	1	NA	NA	NA	2	NA	NA	NA	NA	NA	NA	NA	1	NA	NA	NA	3	NA	NA	NA	NA	NA	NA	NA	1	NA	NA	NA	1	NA	NA	NA	2	NA
CYSTDSSGNHRGVF	IGLV3-10	7	NA	NA	1	NA	NA	NA	NA	NA	NA	NA	6	NA	NA	NA	6	NA	NA	NA	21	NA	NA	NA	2	NA	NA	NA	NA	NA	NA	NA	9	NA	NA	NA	8	NA
CYSTDSSGNHWVF	IGLV3-10	7	NA	NA	2	NA	NA	NA	1	NA	NA	NA	1	NA	NA	NA	12	NA	NA	NA	8	NA	NA	NA	NA	NA	NA	NA	NA	NA	NA	NA	9	NA	NA	NA	3	NA
CAAWDDSLNGFYVF	IGLV1-44, IGLV1-47	6	NA	NA	4	NA	NA	NA	NA	NA	NA	NA	2	NA	NA	NA	7	NA	NA	NA	10	NA	NA	NA	1	NA	NA	NA	NA	NA	NA	NA	10	NA	NA	NA	NA	NA
CAAWDDSLNGHWVF	IGLV1-44, IGLV1-47	6	NA	NA	1	NA	NA	NA	NA	NA	NA	NA	1	NA	NA	NA	8	NA	NA	NA	7	NA	NA	NA	NA	NA	NA	NA	NA	NA	NA	NA	3	NA	NA	NA	3	NA
CAAWDDSLNGLVVF	IGLV1-44, IGLV1-47	6	NA	NA	1	NA	NA	NA	NA	NA	NA	NA	1	NA	NA	NA	3	NA	NA	NA	6	NA	NA	NA	NA	NA	NA	NA	NA	NA	NA	NA	1	NA	NA	NA	4	NA
CAAWDDSLNGPVVF	IGLV1-44, IGLV1-47	6	NA	NA	2	NA	NA	NA	2	NA	NA	NA	NA	NA	NA	NA	5	NA	NA	NA	7	NA	NA	NA	1	NA	NA	NA	NA	NA	NA	NA	1	NA	NA	NA	NA	NA
CAAWDDSLNGRYVF	IGLV1-44, IGLV1-47	6	NA	NA	1	NA	NA	NA	1	NA	NA	NA	NA	NA	NA	NA	3	NA	NA	NA	3	NA	NA	NA	2	NA	NA	NA	NA	NA	NA	NA	1	NA	NA	NA	NA	NA
CAAWDDSLNGVF	IGLV1-44, IGLV1-47	6	NA	NA	NA	NA	NA	NA	NA	NA	NA	NA	2	NA	NA	NA	5	NA	NA	NA	7	NA	NA	NA	1	NA	NA	NA	NA	NA	NA	NA	7	NA	NA	NA	2	NA
CAAWDDSLSAWVF	IGLV1-47, IGLV1-44	6	NA	NA	1	NA	NA	NA	1	NA	NA	NA	NA	NA	NA	NA	3	NA	NA	NA	29	NA	NA	NA	NA	NA	NA	NA	NA	NA	NA	NA	9	NA	NA	NA	5	NA
CAAWDDSLSGHWVF	IGLV1-47, IGLV1-44	6	NA	NA	NA	NA	NA	NA	2	NA	NA	NA	4	NA	NA	NA	11	NA	NA	NA	4	NA	NA	NA	NA	NA	NA	NA	NA	NA	NA	NA	12	NA	NA	NA	3	NA
CAAWDDSLSGHYVF	IGLV1-47, IGLV1-44	6	NA	NA	NA	NA	NA	NA	1	NA	NA	NA	1	NA	NA	NA	4	NA	NA	NA	2	NA	NA	NA	NA	NA	NA	NA	NA	NA	NA	NA	3	NA	NA	NA	1	NA
CAAWDDSLSGLVVF	IGLV1-47, IGLV1-44	6	NA	NA	NA	NA	NA	NA	1	NA	NA	NA	NA	NA	NA	NA	4	NA	NA	NA	2	NA	NA	NA	1	NA	NA	NA	NA	NA	NA	NA	1	NA	NA	NA	1	NA
CAAWDDSLSGRVVF	IGLV1-47, IGLV1-44	6	NA	NA	NA	NA	NA	NA	NA	NA	NA	NA	6	NA	NA	NA	1	NA	NA	NA	5	NA	NA	NA	1	NA	NA	NA	NA	NA	NA	NA	3	NA	NA	NA	1	NA
CAAWDDSLSGSYVF	IGLV1-47, IGLV1-44	6	NA	NA	1	NA	NA	NA	1	NA	NA	NA	2	NA	NA	NA	2	NA	NA	NA	5	NA	NA	NA	NA	NA	NA	NA	NA	NA	NA	NA	2	NA	NA	NA	NA	NA
CAAWDDSLSVLF	IGLV1-47, IGLV1-44	6	NA	NA	3	NA	NA	NA	NA	NA	NA	NA	2	NA	NA	NA	2	NA	NA	NA	2	NA	NA	NA	1	NA	NA	NA	NA	NA	NA	NA	1	NA	NA	NA	NA	NA
CAAWDDSLSVVF	IGLV1-47, IGLV1-44	6	NA	NA	NA	NA	NA	NA	2	NA	NA	NA	5	NA	NA	NA	4	NA	NA	NA	9	NA	NA	NA	NA	NA	NA	NA	NA	NA	NA	NA	6	NA	NA	NA	3	NA
CAAWDDSLSVVVF	IGLV1-47, IGLV1-44	6	NA	NA	4	NA	NA	NA	NA	NA	NA	NA	3	NA	NA	NA	4	NA	NA	NA	6	NA	NA	NA	2	NA	NA	NA	NA	NA	NA	NA	NA	NA	NA	NA	1	NA
CAAWDDSLSVWVF	IGLV1-47, IGLV1-44	6	NA	NA	NA	NA	NA	NA	1	NA	NA	NA	1	NA	NA	NA	3	NA	NA	NA	3	NA	NA	NA	NA	NA	NA	NA	NA	NA	NA	NA	11	NA	NA	NA	2	NA
CCSYAGSSSVVF	IGLV2-23, IGLV2-14	6	NA	NA	2	NA	NA	NA	NA	NA	NA	NA	5	NA	NA	NA	NA	NA	NA	NA	1	NA	NA	NA	1	NA	NA	NA	NA	NA	NA	NA	1	NA	NA	NA	4	NA
CCSYAGSSSYVF	IGLV2-23	6	NA	NA	NA	NA	NA	NA	2	NA	NA	NA	NA	NA	NA	NA	8	NA	NA	NA	12	NA	NA	NA	1	NA	NA	NA	NA	NA	NA	NA	3	NA	NA	NA	1	NA
CCSYAGSSTFWVF	IGLV2-23	6	NA	NA	1	NA	NA	NA	NA	NA	NA	NA	NA	NA	NA	NA	18	NA	NA	NA	22	NA	NA	NA	1	NA	NA	NA	NA	NA	NA	NA	4	NA	NA	NA	2	NA
CCSYAGSSTLVF	IGLV2-23, IGLV2-14	6	NA	NA	1	NA	NA	NA	NA	NA	NA	NA	37	NA	NA	NA	NA	NA	NA	NA	1	NA	NA	NA	24	NA	NA	NA	NA	NA	NA	NA	1	NA	NA	NA	1	NA
CCSYAGSSTPYVF	IGLV2-23, IGLV2-14	6	NA	NA	NA	NA	NA	NA	NA	NA	NA	NA	3	NA	NA	NA	NA	NA	NA	NA	1	NA	NA	NA	1	NA	NA	NA	1	NA	NA	NA	1	NA	NA	NA	2	NA
CCSYAGSSTSVVF	IGLV2-23	6	NA	NA	1	NA	NA	NA	NA	NA	NA	NA	3	NA	NA	NA	26	NA	NA	NA	23	NA	NA	NA	2	NA	NA	NA	NA	NA	NA	NA	4	NA	NA	NA	NA	NA
CCSYAGSSTSVVF	IGLV2-23, IGLV2-14	6	NA	NA	1	NA	NA	NA	2	NA	NA	NA	1	NA	NA	NA	1	NA	NA	NA	NA	NA	NA	NA	7	NA	NA	NA	NA	NA	NA	NA	NA	NA	NA	NA	11	NA
CCSYAGSSTVF	IGLV2-23	6	NA	NA	2	NA	NA	NA	6	NA	NA	NA	NA	NA	NA	NA	14	NA	NA	NA	23	NA	NA	NA	NA	NA	NA	NA	NA	NA	NA	NA	6	NA	NA	NA	1	NA
CCSYAGSSTWVF	IGLV2-23, IGLV2-14	6	NA	NA	4	NA	NA	NA	NA	NA	NA	NA	2	NA	NA	NA	1	NA	NA	NA	1	NA	NA	NA	NA	NA	NA	NA	NA	NA	NA	NA	2	NA	NA	NA	2	NA
CCSYAGSVVF	IGLV2-11, IGLV2-8	6	NA	NA	2	NA	NA	NA	NA	NA	NA	NA	NA	NA	NA	NA	2	NA	NA	NA	3	NA	NA	NA	NA	NA	NA	NA	1	NA	NA	NA	3	NA	NA	NA	1	NA
CCSYAGSYSYVF	IGLV2-11, IGLV2-8	6	NA	NA	2	NA	NA	NA	NA	NA	NA	NA	NA	NA	NA	NA	11	NA	NA	NA	5	NA	NA	NA	1	NA	NA	NA	NA	NA	NA	NA	3	NA	NA	NA	1	NA
CCSYAGSYTEVF	IGLV2-11, IGLV2-8	6	NA	NA	1	NA	NA	NA	NA	NA	NA	NA	NA	NA	NA	NA	1	NA	NA	NA	1	NA	NA	NA	6	NA	NA	NA	NA	NA	NA	NA	2	NA	NA	NA	1	NA
CCSYAGSYTFYVF	IGLV2-11, IGLV2-8	6	NA	NA	NA	NA	NA	NA	NA	NA	NA	NA	6	NA	NA	NA	4	NA	NA	NA	18	NA	NA	NA	4	NA	NA	NA	NA	NA	NA	NA	8	NA	NA	NA	3	NA
CCSYAGSYTLYVF	IGLV2-11, IGLV2-8	6	NA	NA	1	NA	NA	NA	NA	NA	NA	NA	NA	NA	NA	NA	3	NA	NA	NA	9	NA	NA	NA	NA	NA	NA	NA	1	NA	NA	NA	3	NA	NA	NA	5	NA
CCSYAGSYTPYVF	IGLV2-11, IGLV2-8	6	NA	NA	2	NA	NA	NA	NA	NA	NA	NA	NA	NA	NA	NA	11	NA	NA	NA	12	NA	NA	NA	1	NA	NA	NA	NA	NA	NA	NA	4	NA	NA	NA	2	NA
CCSYAGSYTWVF	IGLV2-11	6	NA	NA	NA	NA	NA	NA	5	NA	NA	NA	1	NA	NA	NA	106	NA	NA	NA	13	NA	NA	NA	1	NA	NA	NA	NA	NA	NA	NA	NA	NA	NA	NA	17	NA
CCSYAGSYTYVVF	IGLV2-11, IGLV2-8	6	NA	NA	6	NA	NA	NA	NA	NA	NA	NA	NA	NA	NA	NA	5	NA	NA	NA	6	NA	NA	NA	4	NA	NA	NA	NA	NA	NA	NA	4	NA	NA	NA	3	NA
CETWDSNTRVF	IGLV4-60	6	NA	NA	3	NA	NA	NA	1	NA	NA	NA	NA	NA	NA	NA	2	NA	NA	NA	24	NA	NA	NA	2	NA	NA	NA	NA	NA	NA	NA	18	NA	NA	NA	NA	NA
CETWDSNTWVF	IGLV4-60	6	NA	NA	1	NA	NA	NA	1	NA	NA	NA	1	NA	NA	NA	5	NA	NA	NA	4	NA	NA	NA	NA	NA	NA	NA	NA	NA	NA	NA	5	NA	NA	NA	NA	NA
CGADHGSGSNFVVVF	IGLV9-49	6	NA	NA	NA	NA	NA	NA	1	NA	NA	NA	4	NA	NA	NA	3	NA	NA	NA	6	NA	NA	NA	3	NA	NA	NA	NA	NA	NA	NA	2	NA	NA	NA	NA	NA
CGADHGSGSNFVWVF	IGLV9-49	6	NA	NA	2	NA	NA	NA	2	NA	NA	NA	NA	NA	NA	NA	19	NA	NA	NA	12	NA	NA	NA	1	NA	NA	NA	NA	NA	NA	NA	42	NA	NA	NA	NA	NA
CGTWDSSLSAGVF	IGLV1-51, IGLV1-41	6	NA	NA	1	NA	NA	NA	2	NA	NA	NA	1	NA	NA	NA	NA	NA	NA	NA	1	NA	NA	NA	2	NA	NA	NA	NA	NA	NA	NA	NA	NA	NA	NA	1	NA
CGTWDSSLSAWVF	IGLV1-51	6	NA	NA	NA	NA	NA	NA	2	NA	NA	NA	1	NA	NA	NA	42	NA	NA	NA	35	NA	NA	NA	NA	NA	NA	NA	39	NA	NA	NA	39	NA	NA	NA	NA	NA
CGTWDSSLSAYVF	IGLV1-51	6	NA	NA	3	NA	NA	NA	1	NA	NA	NA	NA	NA	NA	NA	10	NA	NA	NA	10	NA	NA	NA	4	NA	NA	NA	NA	NA	NA	NA	20	NA	NA	NA	NA	NA
CHQSSSLPITF	IGKV6-21	6	NA	NA	NA	NA	NA	1	NA	NA	NA	NA	NA	NA	NA	1	NA	NA	NA	2	NA	NA	NA	2	NA	NA	NA	NA	NA	NA	NA	1	NA	NA	NA	1	NA	NA
CLLSYSGARGVF	IGLV7-46	6	NA	NA	NA	NA	NA	NA	3	NA	NA	NA	NA	NA	NA	NA	8	NA	NA	NA	3	NA	NA	NA	1	NA	NA	NA	NA	NA	NA	NA	4	NA	NA	NA	1	NA
CLQDYNYPWTF	IGKV1-6	6	NA	6	NA	NA	NA	NA	NA	NA	NA	4	NA	NA	NA	37	NA	NA	NA	16	NA	NA	NA	NA	NA	NA	NA	NA	NA	NA	NA	11	NA	NA	NA	7	NA	NA
CLQHNSYPFTF	IGKV1-17, IGKV1-6, IGKV1-9	6	NA	1	NA	NA	NA	NA	NA	NA	NA	NA	NA	NA	NA	2	NA	NA	NA	2	NA	NA	NA	2	NA	NA	NA	NA	NA	NA	NA	3	NA	NA	NA	1	NA	NA
CMQALQTPIFTF	IGKV2-28	6	NA	NA	NA	NA	NA	NA	NA	NA	NA	3	NA	NA	NA	1	NA	NA	NA	3	NA	NA	NA	2	NA	NA	NA	2	NA	NA	NA	2	NA	NA	NA	NA	NA	NA
CMQALQTPPFTF	IGKV2-28	6	NA	1	NA	NA	NA	NA	NA	NA	NA	NA	NA	NA	NA	2	NA	NA	NA	4	NA	NA	NA	3	NA	NA	NA	NA	NA	NA	NA	3	NA	NA	NA	1	NA	NA
CMQALQTPRAF	IGKV2-28	6	NA	NA	NA	NA	NA	2	NA	NA	NA	2	NA	NA	NA	3	NA	NA	NA	1	NA	NA	NA	1	NA	NA	NA	2	NA	NA	NA	NA	NA	NA	NA	NA	NA	NA
CMQALQTPRFTF	IGKV2-28	6	NA	1	NA	NA	NA	NA	NA	NA	NA	2	NA	NA	NA	1	NA	NA	NA	2	NA	NA	NA	1	NA	NA	NA	NA	NA	NA	NA	2	NA	NA	NA	NA	NA	NA
CMQALQTPRITF	IGKV2-28	6	NA	1	NA	NA	NA	1	NA	NA	NA	1	NA	NA	NA	4	NA	NA	NA	4	NA	NA	NA	1	NA	NA	NA	NA	NA	NA	NA	NA	NA	NA	NA	NA	NA	NA
CMQALQTPRYTF	IGKV2-28	6	NA	NA	NA	NA	NA	NA	NA	NA	NA	17	NA	NA	NA	3	NA	NA	NA	4	NA	NA	NA	2	NA	NA	NA	NA	NA	NA	NA	1	NA	NA	NA	1	NA	NA
CMQALQTPSF	IGKV2-28	6	NA	1	NA	NA	NA	NA	NA	NA	NA	NA	NA	NA	NA	9	NA	NA	NA	1	NA	NA	NA	2	NA	NA	NA	NA	NA	NA	NA	1	NA	NA	NA	1	NA	NA
CMQALQTYTF	IGKV2-28	6	NA	NA	NA	NA	NA	1	NA	NA	NA	1	NA	NA	NA	4	NA	NA	NA	1	NA	NA	NA	1	NA	NA	NA	NA	NA	NA	NA	2	NA	NA	NA	NA	NA	NA
CMQGLQTPRTF	IGKV2-28	6	NA	NA	NA	NA	NA	NA	NA	NA	NA	3	NA	NA	NA	1	NA	NA	NA	1	NA	NA	NA	1	NA	NA	NA	1	NA	NA	NA	1	NA	NA	NA	NA	NA	NA
CMQGTHWPFTF	IGKV2-30	6	NA	NA	NA	NA	NA	1	NA	NA	NA	3	NA	NA	NA	3	NA	NA	NA	NA	NA	NA	NA	2	NA	NA	NA	NA	NA	NA	NA	1	NA	NA	NA	2	NA	NA
CMQSIQLPITF	IGKV2-29	6	NA	1	NA	NA	NA	NA	NA	NA	NA	1	NA	NA	NA	3	NA	NA	NA	11	NA	NA	NA	2	NA	NA	NA	NA	NA	NA	NA	2	NA	NA	NA	NA	NA	NA
CMQSIQLPLTF	IGKV2-29, IGKV2-26	6	NA	2	NA	NA	NA	NA	NA	NA	NA	NA	NA	NA	NA	3	NA	NA	NA	4	NA	NA	NA	2	NA	NA	NA	NA	NA	NA	NA	1	NA	NA	NA	2	NA	NA
CNSRDSSGNHLF	IGLV3-19	6	NA	NA	NA	NA	NA	NA	1	NA	NA	NA	1	NA	NA	NA	6	NA	NA	NA	3	NA	NA	NA	NA	NA	NA	NA	NA	NA	NA	NA	1	NA	NA	NA	2	NA
CNSRDSSGNHLRVF	IGLV3-19	6	NA	NA	1	NA	NA	NA	NA	NA	NA	NA	4	NA	NA	NA	14	NA	NA	NA	8	NA	NA	NA	NA	NA	NA	NA	NA	NA	NA	NA	12	NA	NA	NA	1	NA
CNSRDSSGNHLVVF	IGLV3-19	6	NA	NA	1	NA	NA	NA	2	NA	NA	NA	NA	NA	NA	NA	14	NA	NA	NA	15	NA	NA	NA	5	NA	NA	NA	NA	NA	NA	NA	7	NA	NA	NA	NA	NA
CNSRDSSGNHQVF	IGLV3-19	6	NA	NA	NA	NA	NA	NA	1	NA	NA	NA	1	NA	NA	NA	8	NA	NA	NA	7	NA	NA	NA	NA	NA	NA	NA	NA	NA	NA	NA	10	NA	NA	NA	1	NA
CNSRDSSGNPVVF	IGLV3-19	6	NA	NA	1	NA	NA	NA	NA	NA	NA	NA	1	NA	NA	NA	13	NA	NA	NA	4	NA	NA	NA	NA	NA	NA	NA	NA	NA	NA	NA	3	NA	NA	NA	1	NA
CNSRDSSGNRVF	IGLV3-19	6	NA	NA	NA	NA	NA	NA	1	NA	NA	NA	1	NA	NA	NA	7	NA	NA	NA	5	NA	NA	NA	NA	NA	NA	NA	NA	NA	NA	NA	2	NA	NA	NA	5	NA
CNSRDSSGNVVF	IGLV3-19	6	NA	NA	NA	NA	NA	NA	3	NA	NA	NA	NA	NA	NA	NA	6	NA	NA	NA	2	NA	NA	NA	4	NA	NA	NA	NA	NA	NA	NA	44	NA	NA	NA	1	NA
CQAWDSSAVVF	IGLV3-1	6	NA	NA	5	NA	NA	NA	NA	NA	NA	NA	1	NA	NA	NA	2	NA	NA	NA	NA	NA	NA	NA	1	NA	NA	NA	NA	NA	NA	NA	1	NA	NA	NA	2	NA
CQAWDSSTALYVF	IGLV3-1	6	NA	NA	1	NA	NA	NA	NA	NA	NA	NA	4	NA	NA	NA	4	NA	NA	NA	3	NA	NA	NA	NA	NA	NA	NA	NA	NA	NA	NA	1	NA	NA	NA	2	NA
CQAWDSSTGVVF	IGLV3-1	6	NA	NA	4	NA	NA	NA	NA	NA	NA	NA	NA	NA	NA	NA	15	NA	NA	NA	1	NA	NA	NA	1	NA	NA	NA	2	NA	NA	NA	1	NA	NA	NA	NA	NA
CQAWDSSTVF	IGLV3-1	6	NA	NA	1	NA	NA	NA	NA	NA	NA	NA	2	NA	NA	NA	10	NA	NA	NA	3	NA	NA	NA	NA	NA	NA	NA	1	NA	NA	NA	2	NA	NA	NA	NA	NA
CQAWDSSTWVF	IGLV3-1	6	NA	NA	1	NA	NA	NA	NA	NA	NA	NA	1	NA	NA	NA	2	NA	NA	NA	3	NA	NA	NA	NA	NA	NA	NA	NA	NA	NA	NA	8	NA	NA	NA	2	NA
CQKYNSAPFTF	IGKV1-27	6	NA	NA	NA	NA	NA	2	NA	NA	NA	5	NA	NA	NA	19	NA	NA	NA	20	NA	NA	NA	2	NA	NA	NA	NA	NA	NA	NA	17	NA	NA	NA	NA	NA	NA
CQQLNSYPFTF	IGKV1-9	6	NA	NA	NA	NA	NA	NA	NA	NA	NA	NA	NA	NA	NA	13	NA	NA	NA	6	NA	NA	NA	4	NA	NA	NA	2	NA	NA	NA	1	NA	NA	NA	4	NA	NA
CQQLNSYPITF	IGKV1-9	6	NA	3	NA	NA	NA	NA	NA	NA	NA	NA	NA	NA	NA	11	NA	NA	NA	12	NA	NA	NA	1	NA	NA	NA	NA	NA	NA	NA	2	NA	NA	NA	1	NA	NA
CQQLNSYPPWTF	IGKV1-9	6	NA	1	NA	NA	NA	NA	NA	NA	NA	NA	NA	NA	NA	3	NA	NA	NA	NA	NA	NA	NA	2	NA	NA	NA	1	NA	NA	NA	4	NA	NA	NA	2	NA	NA
CQQRSNWLFTF	IGKV3-11	6	NA	3	NA	NA	NA	1	NA	NA	NA	1	NA	NA	NA	14	NA	NA	NA	14	NA	NA	NA	NA	NA	NA	NA	NA	NA	NA	NA	52	NA	NA	NA	NA	NA	NA
CQQRSNWPGTF	IGKV3-11	6	NA	2	NA	NA	NA	1	NA	NA	NA	NA	NA	NA	NA	24	NA	NA	NA	25	NA	NA	NA	NA	NA	NA	NA	NA	NA	NA	NA	15	NA	NA	NA	1	NA	NA
CQQRSNWPGTF	IGKV3-11, IGKV3-20	6	NA	4	NA	NA	NA	NA	NA	NA	NA	NA	NA	NA	NA	17	NA	NA	NA	3	NA	NA	NA	NA	NA	NA	NA	2	NA	NA	NA	2	NA	NA	NA	5	NA	NA
CQQRSNWPITF	IGKV3-11, IGKV3-20	6	NA	1	NA	NA	NA	1	NA	NA	NA	1	NA	NA	NA	2	NA	NA	NA	4	NA	NA	NA	NA	NA	NA	NA	NA	NA	NA	NA	1	NA	NA	NA	NA	NA	NA
CQQRSNWPLFTF	IGKV3-11	6	NA	NA	NA	NA	NA	NA	NA	NA	NA	40	NA	NA	NA	7	NA	NA	NA	8	NA	NA	NA	1	NA	NA	NA	NA	NA	NA	NA	2	NA	NA	NA	1	NA	NA
CQQRSNWPLFTF	IGKV3-11, IGKV3-20	6	NA	NA	NA	NA	NA	2	NA	NA	NA	2	NA	NA	NA	5	NA	NA	NA	5	NA	NA	NA	NA	NA	NA	NA	NA	NA	NA	NA	2	NA	NA	NA	3	NA	NA
CQQRSNWPPAF	IGKV3-11	6	NA	2	NA	NA	NA	1	NA	NA	NA	NA	NA	NA	NA	13	NA	NA	NA	11	NA	NA	NA	NA	NA	NA	NA	NA	NA	NA	NA	6	NA	NA	NA	5	NA	NA
CQQRSNWPPGITF	IGKV3-11, IGKV3-20	6	NA	1	NA	NA	NA	NA	NA	NA	NA	NA	NA	NA	NA	NA	NA	NA	NA	3	NA	NA	NA	4	NA	NA	NA	2	NA	NA	NA	8	NA	NA	NA	2	NA	NA
CQQRSNWPPGTF	IGKV3-11	6	NA	1	NA	NA	NA	NA	NA	NA	NA	1	NA	NA	NA	13	NA	NA	NA	11	NA	NA	NA	NA	NA	NA	NA	NA	NA	NA	NA	6	NA	NA	NA	2	NA	NA
CQQRSNWPPIFTF	IGKV3-11, IGKV3-20	6	NA	NA	NA	NA	NA	1	NA	NA	NA	NA	NA	NA	NA	1	NA	NA	NA	3	NA	NA	NA	1	NA	NA	NA	NA	NA	NA	NA	2	NA	NA	NA	2	NA	NA
CQQRSNWPPITF	IGKV3-11, IGKV3-20	6	NA	2	NA	NA	NA	2	NA	NA	NA	2	NA	NA	NA	NA	NA	NA	NA	NA	NA	NA	NA	1	NA	NA	NA	NA	NA	NA	NA	3	NA	NA	NA	2	NA	NA
CQQRSNWPPKYTF	IGKV3-11	6	NA	3	NA	NA	NA	2	NA	NA	NA	2	NA	NA	NA	4	NA	NA	NA	4	NA	NA	NA	2	NA	NA	NA	NA	NA	NA	NA	NA	NA	NA	NA	NA	NA	NA
CQQRSNWPPLFTF	IGKV3-11	6	NA	4	NA	NA	NA	1	NA	NA	NA	4	NA	NA	NA	14	NA	NA	NA	11	NA	NA	NA	NA	NA	NA	NA	NA	NA	NA	NA	7	NA	NA	NA	NA	NA	NA
CQQRSNWPPSLTF	IGKV3-11	6	NA	NA	NA	NA	NA	1	NA	NA	NA	NA	NA	NA	NA	12	NA	NA	NA	6	NA	NA	NA	3	NA	NA	NA	NA	NA	NA	NA	3	NA	NA	NA	1	NA	NA
CQQRSNWPPTF	IGKV3-11, IGKV3-15, IGKV3-20	6	NA	2	NA	NA	NA	1	NA	NA	NA	NA	NA	NA	NA	1	NA	NA	NA	NA	NA	NA	NA	1	NA	NA	NA	1	NA	NA	NA	1	NA	NA	NA	NA	NA	NA
CQQRSNWPPTF	IGKV3-11, IGKV3-7	6	NA	1	NA	NA	NA	NA	NA	NA	NA	NA	NA	NA	NA	1	NA	NA	NA	4	NA	NA	NA	NA	NA	NA	NA	1	NA	NA	NA	1	NA	NA	NA	1	NA	NA
CQQRSNWPVTF	IGKV3-11, IGKV3-15, IGKV3-20	6	NA	NA	NA	NA	NA	NA	NA	NA	NA	1	NA	NA	NA	3	NA	NA	NA	1	NA	NA	NA	NA	NA	NA	NA	3	NA	NA	NA	1	NA	NA	NA	1	NA	NA
CQQRSNWWTF	IGKV3-11	6	NA	4	NA	NA	NA	NA	NA	NA	NA	3	NA	NA	NA	18	NA	NA	NA	26	NA	NA	NA	NA	NA	NA	NA	NA	NA	NA	NA	13	NA	NA	NA	4	NA	NA
CQQRSNWYTF	IGKV3-11	6	NA	2	NA	NA	NA	NA	NA	NA	NA	NA	NA	NA	NA	12	NA	NA	NA	20	NA	NA	NA	NA	NA	NA	NA	1	NA	NA	NA	12	NA	NA	NA	3	NA	NA
CQQRSSWPLTF	IGKV3-11	6	NA	4	NA	NA	NA	NA	NA	NA	NA	2	NA	NA	NA	1	NA	NA	NA	NA	NA	NA	NA	NA	NA	NA	NA	1	NA	NA	NA	4	NA	NA	NA	3	NA	NA
CQQSYSAPRTF	IGKV1-39	6	NA	1	NA	NA	NA	2	NA	NA	NA	9	NA	NA	NA	NA	NA	NA	NA	1	NA	NA	NA	NA	NA	NA	NA	1	NA	NA	NA	NA	NA	NA	NA	5	NA	NA
CQQSYSTLALTF	IGKV1-39	6	NA	NA	NA	NA	NA	1	NA	NA	NA	1	NA	NA	NA	10	NA	NA	NA	8	NA	NA	NA	1	NA	NA	NA	1	NA	NA	NA	NA	NA	NA	NA	NA	NA	NA
CQQSYSTLFTF	IGKV1-39	6	NA	4	NA	NA	NA	NA	NA	NA	NA	NA	NA	NA	NA	24	NA	NA	NA	16	NA	NA	NA	6	NA	NA	NA	NA	NA	NA	NA	13	NA	NA	NA	5	NA	NA
CQQSYSTLLLTF	IGKV1-39	6	NA	NA	NA	NA	NA	1	NA	NA	NA	NA	NA	NA	NA	1	NA	NA	NA	7	NA	NA	NA	3	NA	NA	NA	NA	NA	NA	NA	15	NA	NA	NA	3	NA	NA
CQQSYSTLLYTF	IGKV1-39	6	NA	2	NA	NA	NA	NA	NA	NA	NA	NA	NA	NA	NA	2	NA	NA	NA	1	NA	NA	NA	1	NA	NA	NA	NA	NA	NA	NA	6	NA	NA	NA	1	NA	NA
CQQSYSTLMYTF	IGKV1-39	6	NA	1	NA	NA	NA	NA	NA	NA	NA	NA	NA	NA	NA	9	NA	NA	NA	16	NA	NA	NA	4	NA	NA	NA	NA	NA	NA	NA	3	NA	NA	NA	3	NA	NA
CQQSYSTPFF	IGKV1-39	6	NA	2	NA	NA	NA	NA	NA	NA	NA	1	NA	NA	NA	2	NA	NA	NA	3	NA	NA	NA	1	NA	NA	NA	NA	NA	NA	NA	1	NA	NA	NA	NA	NA	NA
CQQSYSTPKTF	IGKV1-39	6	NA	1	NA	NA	NA	NA	NA	NA	NA	2	NA	NA	NA	9	NA	NA	NA	7	NA	NA	NA	NA	NA	NA	NA	2	NA	NA	NA	21	NA	NA	NA	NA	NA	NA
CQQSYSTPLITF	IGKV1-39	6	NA	NA	NA	NA	NA	NA	NA	NA	NA	2	NA	NA	NA	2	NA	NA	NA	3	NA	NA	NA	1	NA	NA	NA	1	NA	NA	NA	3	NA	NA	NA	NA	NA	NA
CQQSYSTPPVTF	IGKV1-39	6	NA	1	NA	NA	NA	NA	NA	NA	NA	15	NA	NA	NA	13	NA	NA	NA	7	NA	NA	NA	1	NA	NA	NA	NA	NA	NA	NA	2	NA	NA	NA	NA	NA	NA
CQQSYSTPRYTF	IGKV1-39	6	NA	NA	NA	NA	NA	2	NA	NA	NA	3	NA	NA	NA	12	NA	NA	NA	8	NA	NA	NA	NA	NA	NA	NA	NA	NA	NA	NA	19	NA	NA	NA	5	NA	NA
CQQSYSTPSF	IGKV1-39	6	NA	1	NA	NA	NA	NA	NA	NA	NA	3	NA	NA	NA	4	NA	NA	NA	9	NA	NA	NA	NA	NA	NA	NA	NA	NA	NA	NA	6	NA	NA	NA	1	NA	NA
CQQSYSTPSLTF	IGKV1-39	6	NA	1	NA	NA	NA	NA	NA	NA	NA	NA	NA	NA	NA	9	NA	NA	NA	2	NA	NA	NA	2	NA	NA	NA	NA	NA	NA	NA	3	NA	NA	NA	2	NA	NA
CQQSYSTPSTF	IGKV1-39	6	NA	1	NA	NA	NA	1	NA	NA	NA	NA	NA	NA	NA	18	NA	NA	NA	10	NA	NA	NA	2	NA	NA	NA	NA	NA	NA	NA	2	NA	NA	NA	NA	NA	NA
CQQSYSTRTF	IGKV1-39	6	NA	3	NA	NA	NA	NA	NA	NA	NA	2	NA	NA	NA	15	NA	NA	NA	8	NA	NA	NA	NA	NA	NA	NA	NA	NA	NA	NA	3	NA	NA	NA	2	NA	NA
CQQSYSTRWTF	IGKV1-39	6	NA	1	NA	NA	NA	2	NA	NA	NA	2	NA	NA	NA	6	NA	NA	NA	7	NA	NA	NA	NA	NA	NA	NA	NA	NA	NA	NA	2	NA	NA	NA	NA	NA	NA
CQQSYSTRYTF	IGKV1-39	6	NA	NA	NA	NA	NA	1	NA	NA	NA	2	NA	NA	NA	7	NA	NA	NA	7	NA	NA	NA	1	NA	NA	NA	NA	NA	NA	NA	4	NA	NA	NA	NA	NA	NA
CQQSYSTSWTF	IGKV1-39	6	NA	1	NA	NA	NA	1	NA	NA	NA	NA	NA	NA	NA	22	NA	NA	NA	19	NA	NA	NA	3	NA	NA	NA	NA	NA	NA	NA	1	NA	NA	NA	NA	NA	NA
CQQSYSTWTF	IGKV1-39	6	NA	1	NA	NA	NA	NA	NA	NA	NA	1	NA	NA	NA	9	NA	NA	NA	5	NA	NA	NA	1	NA	NA	NA	NA	NA	NA	NA	1	NA	NA	NA	NA	NA	NA
CQQYDNLITF	IGKV1-33	6	NA	NA	NA	NA	NA	1	NA	NA	NA	NA	NA	NA	NA	2	NA	NA	NA	4	NA	NA	NA	NA	NA	NA	NA	2	NA	NA	NA	1	NA	NA	NA	1	NA	NA
CQQYDNLLFTF	IGKV1-33	6	NA	NA	NA	NA	NA	2	NA	NA	NA	NA	NA	NA	NA	9	NA	NA	NA	6	NA	NA	NA	NA	NA	NA	NA	1	NA	NA	NA	6	NA	NA	NA	2	NA	NA
CQQYDNLPMYTF	IGKV1-33	6	NA	1	NA	NA	NA	1	NA	NA	NA	NA	NA	NA	NA	14	NA	NA	NA	3	NA	NA	NA	1	NA	NA	NA	NA	NA	NA	NA	1	NA	NA	NA	NA	NA	NA
CQQYDNLPPFTF	IGKV1-33	6	NA	NA	NA	NA	NA	NA	NA	NA	NA	1	NA	NA	NA	5	NA	NA	NA	9	NA	NA	NA	1	NA	NA	NA	NA	NA	NA	NA	3	NA	NA	NA	2	NA	NA
CQQYDNLPRYTF	IGKV1-33	6	NA	NA	NA	NA	NA	2	NA	NA	NA	1	NA	NA	NA	2	NA	NA	NA	4	NA	NA	NA	NA	NA	NA	NA	NA	NA	NA	NA	5	NA	NA	NA	3	NA	NA
CQQYDNLPVTF	IGKV1-33	6	NA	2	NA	NA	NA	NA	NA	NA	NA	15	NA	NA	NA	7	NA	NA	NA	4	NA	NA	NA	2	NA	NA	NA	NA	NA	NA	NA	NA	NA	NA	NA	2	NA	NA
CQQYGSSLFTF	IGKV3-20	6	NA	1	NA	NA	NA	NA	NA	NA	NA	7	NA	NA	NA	6	NA	NA	NA	12	NA	NA	NA	NA	NA	NA	NA	NA	NA	NA	NA	7	NA	NA	NA	3	NA	NA
CQQYGSSLITF	IGKV3-20, IGKV3-11	6	NA	5	NA	NA	NA	1	NA	NA	NA	NA	NA	NA	NA	1	NA	NA	NA	3	NA	NA	NA	NA	NA	NA	NA	5	NA	NA	NA	3	NA	NA	NA	NA	NA	NA
CQQYGSSLTWTF	IGKV3-20	6	NA	3	NA	NA	NA	NA	NA	NA	NA	NA	NA	NA	NA	2	NA	NA	NA	5	NA	NA	NA	1	NA	NA	NA	1	NA	NA	NA	3	NA	NA	NA	NA	NA	NA
CQQYGSSLYTF	IGKV3-20	6	NA	3	NA	NA	NA	1	NA	NA	NA	NA	NA	NA	NA	28	NA	NA	NA	13	NA	NA	NA	8	NA	NA	NA	NA	NA	NA	NA	5	NA	NA	NA	NA	NA	NA
CQQYGSSPGYTF	IGKV3-20	6	NA	NA	NA	NA	NA	1	NA	NA	NA	4	NA	NA	NA	2	NA	NA	NA	15	NA	NA	NA	NA	NA	NA	NA	NA	NA	NA	NA	5	NA	NA	NA	2	NA	NA
CQQYGSSPLF	IGKV3-20	6	NA	NA	NA	NA	NA	NA	NA	NA	NA	2	NA	NA	NA	11	NA	NA	NA	1	NA	NA	NA	1	NA	NA	NA	NA	NA	NA	NA	7	NA	NA	NA	1	NA	NA
CQQYGSSPLFTF	IGKV3-20, IGKV3-11	6	NA	NA	NA	NA	NA	NA	NA	NA	NA	1	NA	NA	NA	10	NA	NA	NA	3	NA	NA	NA	NA	NA	NA	NA	1	NA	NA	NA	1	NA	NA	NA	3	NA	NA
CQQYGSSPLLTF	IGKV3-20, IGKV3-11	6	NA	1	NA	NA	NA	1	NA	NA	NA	NA	NA	NA	NA	5	NA	NA	NA	2	NA	NA	NA	NA	NA	NA	NA	NA	NA	NA	NA	2	NA	NA	NA	3	NA	NA
CQQYGSSPLTF	IGKV3-20, IGKV3-11, IGKV3-15	6	NA	3	NA	NA	NA	1	NA	NA	NA	NA	NA	NA	NA	1	NA	NA	NA	3	NA	NA	NA	2	NA	NA	NA	2	NA	NA	NA	NA	NA	NA	NA	NA	NA	NA
CQQYGSSPMYTF	IGKV3-20, IGKV3-11	6	NA	2	NA	NA	NA	1	NA	NA	NA	2	NA	NA	NA	1	NA	NA	NA	1	NA	NA	NA	1	NA	NA	NA	NA	NA	NA	NA	NA	NA	NA	NA	NA	NA	NA
CQQYGSSPPFTF	IGKV3-20, IGKV3-11	6	NA	2	NA	NA	NA	NA	NA	NA	NA	4	NA	NA	NA	5	NA	NA	NA	NA	NA	NA	NA	1	NA	NA	NA	NA	NA	NA	NA	4	NA	NA	NA	1	NA	NA
CQQYGSSPPGYTF	IGKV3-20	6	NA	4	NA	NA	NA	2	NA	NA	NA	5	NA	NA	NA	9	NA	NA	NA	5	NA	NA	NA	NA	NA	NA	NA	NA	NA	NA	NA	5	NA	NA	NA	NA	NA	NA
CQQYGSSPPITF	IGKV3-20, IGKV3-11, IGKV3-15	6	NA	NA	NA	NA	NA	2	NA	NA	NA	NA	NA	NA	NA	1	NA	NA	NA	2	NA	NA	NA	2	NA	NA	NA	1	NA	NA	NA	NA	NA	NA	NA	1	NA	NA
CQQYGSSPPYTF	IGKV3-20, IGKV3-11	6	NA	1	NA	NA	NA	NA	NA	NA	NA	1	NA	NA	NA	NA	NA	NA	NA	5	NA	NA	NA	1	NA	NA	NA	1	NA	NA	NA	4	NA	NA	NA	NA	NA	NA
CQQYGSSPRYTF	IGKV3-20, IGKV3-11	6	NA	1	NA	NA	NA	NA	NA	NA	NA	1	NA	NA	NA	2	NA	NA	NA	2	NA	NA	NA	3	NA	NA	NA	NA	NA	NA	NA	NA	NA	NA	NA	1	NA	NA
CQQYGSSPSTF	IGKV3-20	6	NA	2	NA	NA	NA	1	NA	NA	NA	1	NA	NA	NA	3	NA	NA	NA	NA	NA	NA	NA	1	NA	NA	NA	NA	NA	NA	NA	1	NA	NA	NA	NA	NA	NA
CQQYGSSPTWTF	IGKV3-20	6	NA	2	NA	NA	NA	5	NA	NA	NA	NA	NA	NA	NA	15	NA	NA	NA	15	NA	NA	NA	NA	NA	NA	NA	NA	NA	NA	NA	7	NA	NA	NA	1	NA	NA
CQQYGSSPVTF	IGKV3-20	6	NA	4	NA	NA	NA	NA	NA	NA	NA	1	NA	NA	NA	22	NA	NA	NA	9	NA	NA	NA	1	NA	NA	NA	NA	NA	NA	NA	5	NA	NA	NA	NA	NA	NA
CQQYGSSPWTF	IGKV3-20, IGKV3-11, IGKV3-15	6	NA	1	NA	NA	NA	1	NA	NA	NA	NA	NA	NA	NA	2	NA	NA	NA	1	NA	NA	NA	1	NA	NA	NA	NA	NA	NA	NA	NA	NA	NA	NA	1	NA	NA
CQQYGSSRWTF	IGKV3-20	6	NA	NA	NA	NA	NA	NA	NA	NA	NA	2	NA	NA	NA	10	NA	NA	NA	14	NA	NA	NA	4	NA	NA	NA	NA	NA	NA	NA	10	NA	NA	NA	1	NA	NA
CQQYGSSSWTF	IGKV3-20	6	NA	NA	NA	NA	NA	6	NA	NA	NA	40	NA	NA	NA	26	NA	NA	NA	22	NA	NA	NA	7	NA	NA	NA	NA	NA	NA	NA	12	NA	NA	NA	NA	NA	NA
CQQYNNWPLF	IGKV3-15	6	NA	9	NA	NA	NA	6	NA	NA	NA	NA	NA	NA	NA	5	NA	NA	NA	14	NA	NA	NA	NA	NA	NA	NA	NA	NA	NA	NA	10	NA	NA	NA	2	NA	NA
CQQYNNWPLFTF	IGKV3-15	6	NA	1	NA	NA	NA	1	NA	NA	NA	NA	NA	NA	NA	10	NA	NA	NA	3	NA	NA	NA	1	NA	NA	NA	NA	NA	NA	NA	6	NA	NA	NA	NA	NA	NA
CQQYNNWPLWTF	IGKV3-15	6	NA	3	NA	NA	NA	1	NA	NA	NA	NA	NA	NA	NA	2	NA	NA	NA	5	NA	NA	NA	NA	NA	NA	NA	NA	NA	NA	NA	2	NA	NA	NA	2	NA	NA
CQQYNNWPPAF	IGKV3-15	6	NA	NA	NA	NA	NA	3	NA	NA	NA	1	NA	NA	NA	19	NA	NA	NA	16	NA	NA	NA	5	NA	NA	NA	NA	NA	NA	NA	8	NA	NA	NA	NA	NA	NA
CQQYNNWPPALTF	IGKV3-15	6	NA	1	NA	NA	NA	1	NA	NA	NA	NA	NA	NA	NA	10	NA	NA	NA	6	NA	NA	NA	1	NA	NA	NA	NA	NA	NA	NA	5	NA	NA	NA	NA	NA	NA
CQQYNNWPPGF	IGKV3-15	6	NA	2	NA	NA	NA	6	NA	NA	NA	NA	NA	NA	NA	NA	NA	NA	NA	3	NA	NA	NA	NA	NA	NA	NA	2	NA	NA	NA	3	NA	NA	NA	1	NA	NA
CQQYNNWPPGYTF	IGKV3-15	6	NA	1	NA	NA	NA	NA	NA	NA	NA	NA	NA	NA	NA	17	NA	NA	NA	14	NA	NA	NA	4	NA	NA	NA	NA	NA	NA	NA	9	NA	NA	NA	2	NA	NA
CQQYNNWPPNTF	IGKV3-15	6	NA	1	NA	NA	NA	1	NA	NA	NA	NA	NA	NA	NA	1	NA	NA	NA	2	NA	NA	NA	NA	NA	NA	NA	NA	NA	NA	NA	3	NA	NA	NA	3	NA	NA
CQQYNNWPSYTF	IGKV3-15	6	NA	5	NA	NA	NA	NA	NA	NA	NA	NA	NA	NA	NA	15	NA	NA	NA	15	NA	NA	NA	2	NA	NA	NA	NA	NA	NA	NA	18	NA	NA	NA	2	NA	NA
CQQYNNWPVTF	IGKV3-15	6	NA	1	NA	NA	NA	NA	NA	NA	NA	3	NA	NA	NA	5	NA	NA	NA	5	NA	NA	NA	NA	NA	NA	NA	2	NA	NA	NA	NA	NA	NA	NA	1	NA	NA
CQQYNNWRGTF	IGKV3-15	6	NA	1	NA	NA	NA	1	NA	NA	NA	NA	NA	NA	NA	2	NA	NA	NA	2	NA	NA	NA	NA	NA	NA	NA	NA	NA	NA	NA	3	NA	NA	NA	2	NA	NA
CQQYNNWRTF	IGKV3-15	6	NA	4	NA	NA	NA	2	NA	NA	NA	NA	NA	NA	NA	12	NA	NA	NA	7	NA	NA	NA	NA	NA	NA	NA	NA	NA	NA	NA	13	NA	NA	NA	19	NA	NA
CQQYNSLWTF	IGKV1-5	6	NA	2	NA	NA	NA	1	NA	NA	NA	1	NA	NA	NA	5	NA	NA	NA	6	NA	NA	NA	NA	NA	NA	NA	NA	NA	NA	NA	6	NA	NA	NA	NA	NA	NA
CQQYNSSPLTF	IGKV1-5	6	NA	NA	NA	NA	NA	1	NA	NA	NA	NA	NA	NA	NA	1	NA	NA	NA	1	NA	NA	NA	1	NA	NA	NA	1	NA	NA	NA	1	NA	NA	NA	NA	NA	NA
CQQYNSYGTF	IGKV1-5	6	NA	2	NA	NA	NA	NA	NA	NA	NA	2	NA	NA	NA	1	NA	NA	NA	3	NA	NA	NA	4	NA	NA	NA	NA	NA	NA	NA	3	NA	NA	NA	NA	NA	NA
CQQYNSYLWTF	IGKV1-5	6	NA	5	NA	NA	NA	2	NA	NA	NA	10	NA	NA	NA	9	NA	NA	NA	5	NA	NA	NA	NA	NA	NA	NA	NA	NA	NA	NA	49	NA	NA	NA	NA	NA	NA
CQQYNSYPPTF	IGKV1-16, IGKV1-17	6	NA	NA	NA	NA	NA	2	NA	NA	NA	NA	NA	NA	NA	2	NA	NA	NA	1	NA	NA	NA	3	NA	NA	NA	2	NA	NA	NA	NA	NA	NA	NA	1	NA	NA
CQQYNSYRTF	IGKV1-5	6	NA	2	NA	NA	NA	1	NA	NA	NA	NA	NA	NA	NA	17	NA	NA	NA	8	NA	NA	NA	3	NA	NA	NA	NA	NA	NA	NA	9	NA	NA	NA	NA	NA	NA
CQQYNSYSETF	IGKV1-5	6	NA	NA	NA	NA	NA	5	NA	NA	NA	NA	NA	NA	NA	4	NA	NA	NA	10	NA	NA	NA	3	NA	NA	NA	NA	NA	NA	NA	8	NA	NA	NA	1	NA	NA
CQQYNSYSF	IGKV1-5	6	NA	1	NA	NA	NA	NA	NA	NA	NA	NA	NA	NA	NA	6	NA	NA	NA	11	NA	NA	NA	1	NA	NA	NA	NA	NA	NA	NA	3	NA	NA	NA	1	NA	NA
CQQYNSYSGLTF	IGKV1-5	6	NA	1	NA	NA	NA	NA	NA	NA	NA	NA	NA	NA	NA	3	NA	NA	NA	1	NA	NA	NA	1	NA	NA	NA	NA	NA	NA	NA	1	NA	NA	NA	1	NA	NA
CQQYNSYSHTF	IGKV1-5	6	NA	2	NA	NA	NA	1	NA	NA	NA	NA	NA	NA	NA	2	NA	NA	NA	2	NA	NA	NA	NA	NA	NA	NA	1	NA	NA	NA	2	NA	NA	NA	NA	NA	NA
CQQYNSYSKTF	IGKV1-5	6	NA	1	NA	NA	NA	3	NA	NA	NA	1	NA	NA	NA	7	NA	NA	NA	12	NA	NA	NA	NA	NA	NA	NA	NA	NA	NA	NA	6	NA	NA	NA	NA	NA	NA
CQQYNSYSSTF	IGKV1-5	6	NA	NA	NA	NA	NA	NA	NA	NA	NA	2	NA	NA	NA	4	NA	NA	NA	7	NA	NA	NA	2	NA	NA	NA	NA	NA	NA	NA	21	NA	NA	NA	2	NA	NA
CQQYNSYYTF	IGKV1-5	6	NA	2	NA	NA	NA	1	NA	NA	NA	NA	NA	NA	NA	18	NA	NA	NA	15	NA	NA	NA	NA	NA	NA	NA	NA	NA	NA	NA	8	NA	NA	NA	3	NA	NA
CQQYNTYWTF	IGKV1-5	6	NA	1	NA	NA	NA	1	NA	NA	NA	3	NA	NA	NA	NA	NA	NA	NA	3	NA	NA	NA	2	NA	NA	NA	NA	NA	NA	NA	7	NA	NA	NA	NA	NA	NA
CQQYYNTPLTF	IGKV4-1	6	NA	NA	NA	NA	NA	3	NA	NA	NA	7	NA	NA	NA	9	NA	NA	NA	12	NA	NA	NA	14	NA	NA	NA	NA	NA	NA	NA	NA	NA	NA	NA	3	NA	NA
CQQYYNTPPTF	IGKV4-1	6	NA	NA	NA	NA	NA	4	NA	NA	NA	1	NA	NA	NA	17	NA	NA	NA	NA	NA	NA	NA	NA	NA	NA	NA	1	NA	NA	NA	1	NA	NA	NA	1	NA	NA
CQQYYNTPQTF	IGKV4-1	6	NA	2	NA	NA	NA	NA	NA	NA	NA	2	NA	NA	NA	6	NA	NA	NA	NA	NA	NA	NA	2	NA	NA	NA	1	NA	NA	NA	NA	NA	NA	NA	5	NA	NA
CQQYYSFPPTF	IGKV1-8, IGKV1-9, IGKV1-16	6	NA	2	NA	NA	NA	1	NA	NA	NA	NA	NA	NA	NA	3	NA	NA	NA	2	NA	NA	NA	1	NA	NA	NA	NA	NA	NA	NA	4	NA	NA	NA	NA	NA	NA
CQQYYSIPPTF	IGKV4-1	6	NA	1	NA	NA	NA	NA	NA	NA	NA	1	NA	NA	NA	1	NA	NA	NA	2	NA	NA	NA	3	NA	NA	NA	NA	NA	NA	NA	2	NA	NA	NA	NA	NA	NA
CQQYYSLPLTF	IGKV4-1	6	NA	1	NA	NA	NA	7	NA	NA	NA	1	NA	NA	NA	NA	NA	NA	NA	NA	NA	NA	NA	1	NA	NA	NA	NA	NA	NA	NA	13	NA	NA	NA	3	NA	NA
CQQYYSTLRTF	IGKV4-1	6	NA	1	NA	NA	NA	NA	NA	NA	NA	NA	NA	NA	NA	4	NA	NA	NA	14	NA	NA	NA	2	NA	NA	NA	NA	NA	NA	NA	12	NA	NA	NA	1	NA	NA
CQQYYSTLSITF	IGKV4-1	6	NA	3	NA	NA	NA	1	NA	NA	NA	2	NA	NA	NA	1	NA	NA	NA	2	NA	NA	NA	NA	NA	NA	NA	NA	NA	NA	NA	1	NA	NA	NA	NA	NA	NA
CQQYYSTLTWTF	IGKV4-1	6	NA	NA	NA	NA	NA	1	NA	NA	NA	NA	NA	NA	NA	5	NA	NA	NA	10	NA	NA	NA	1	NA	NA	NA	NA	NA	NA	NA	3	NA	NA	NA	3	NA	NA
CQQYYSTLYTF	IGKV4-1	6	NA	1	NA	NA	NA	4	NA	NA	NA	NA	NA	NA	NA	8	NA	NA	NA	8	NA	NA	NA	6	NA	NA	NA	NA	NA	NA	NA	4	NA	NA	NA	NA	NA	NA
CQQYYSTPCTF	IGKV4-1	6	NA	1	NA	NA	NA	NA	NA	NA	NA	4	NA	NA	NA	1	NA	NA	NA	1	NA	NA	NA	NA	NA	NA	NA	NA	NA	NA	NA	2	NA	NA	NA	7	NA	NA
CQQYYSTPGF	IGKV4-1	6	NA	1	NA	NA	NA	1	NA	NA	NA	NA	NA	NA	NA	1	NA	NA	NA	2	NA	NA	NA	NA	NA	NA	NA	NA	NA	NA	NA	3	NA	NA	NA	2	NA	NA
CQQYYSTPLF	IGKV4-1	6	NA	1	NA	NA	NA	NA	NA	NA	NA	1	NA	NA	NA	7	NA	NA	NA	15	NA	NA	NA	NA	NA	NA	NA	NA	NA	NA	NA	12	NA	NA	NA	1	NA	NA
CQQYYSTPLFTF	IGKV4-1	6	NA	NA	NA	NA	NA	NA	NA	NA	NA	3	NA	NA	NA	4	NA	NA	NA	5	NA	NA	NA	5	NA	NA	NA	NA	NA	NA	NA	2	NA	NA	NA	1	NA	NA
CQQYYSTPLLTF	IGKV4-1	6	NA	NA	NA	NA	NA	NA	NA	NA	NA	4	NA	NA	NA	6	NA	NA	NA	10	NA	NA	NA	NA	NA	NA	NA	1	NA	NA	NA	3	NA	NA	NA	2	NA	NA
CQQYYSTPLWTF	IGKV4-1	6	NA	2	NA	NA	NA	2	NA	NA	NA	1	NA	NA	NA	6	NA	NA	NA	7	NA	NA	NA	NA	NA	NA	NA	NA	NA	NA	NA	2	NA	NA	NA	NA	NA	NA
CQQYYSTPNTF	IGKV4-1	6	NA	NA	NA	NA	NA	1	NA	NA	NA	1	NA	NA	NA	9	NA	NA	NA	4	NA	NA	NA	NA	NA	NA	NA	NA	NA	NA	NA	1	NA	NA	NA	1	NA	NA
CQQYYSTPPGTF	IGKV4-1	6	NA	NA	NA	NA	NA	NA	NA	NA	NA	1	NA	NA	NA	6	NA	NA	NA	12	NA	NA	NA	1	NA	NA	NA	NA	NA	NA	NA	11	NA	NA	NA	2	NA	NA
CQQYYSTPPMYTF	IGKV4-1	6	NA	NA	NA	NA	NA	4	NA	NA	NA	70	NA	NA	NA	5	NA	NA	NA	5	NA	NA	NA	1	NA	NA	NA	NA	NA	NA	NA	10	NA	NA	NA	NA	NA	NA
CQQYYSTPQAF	IGKV4-1	6	NA	NA	NA	NA	NA	NA	NA	NA	NA	2	NA	NA	NA	2	NA	NA	NA	1	NA	NA	NA	1	NA	NA	NA	NA	NA	NA	NA	2	NA	NA	NA	2	NA	NA
CQQYYSTPQLTF	IGKV4-1	6	NA	NA	NA	NA	NA	NA	NA	NA	NA	1	NA	NA	NA	4	NA	NA	NA	2	NA	NA	NA	1	NA	NA	NA	NA	NA	NA	NA	5	NA	NA	NA	2	NA	NA
CQQYYSTPRF	IGKV4-1	6	NA	NA	NA	NA	NA	3	NA	NA	NA	5	NA	NA	NA	6	NA	NA	NA	1	NA	NA	NA	NA	NA	NA	NA	NA	NA	NA	NA	1	NA	NA	NA	7	NA	NA
CQQYYSTPRLTF	IGKV4-1	6	NA	NA	NA	NA	NA	2	NA	NA	NA	NA	NA	NA	NA	3	NA	NA	NA	11	NA	NA	NA	1	NA	NA	NA	NA	NA	NA	NA	2	NA	NA	NA	2	NA	NA
CQQYYSTPSWTF	IGKV4-1	6	NA	1	NA	NA	NA	NA	NA	NA	NA	NA	NA	NA	NA	1	NA	NA	NA	4	NA	NA	NA	3	NA	NA	NA	NA	NA	NA	NA	6	NA	NA	NA	2	NA	NA
CQQYYSTPTWTF	IGKV4-1	6	NA	NA	NA	NA	NA	1	NA	NA	NA	NA	NA	NA	NA	4	NA	NA	NA	13	NA	NA	NA	3	NA	NA	NA	NA	NA	NA	NA	7	NA	NA	NA	3	NA	NA
CQQYYSTRTF	IGKV4-1	6	NA	NA	NA	NA	NA	1	NA	NA	NA	NA	NA	NA	NA	11	NA	NA	NA	15	NA	NA	NA	1	NA	NA	NA	NA	NA	NA	NA	10	NA	NA	NA	6	NA	NA
CQQYYSYPLFTF	IGKV1-8	6	NA	1	NA	NA	NA	2	NA	NA	NA	NA	NA	NA	NA	3	NA	NA	NA	2	NA	NA	NA	NA	NA	NA	NA	NA	NA	NA	NA	2	NA	NA	NA	1	NA	NA
CQQYYSYPPAF	IGKV1-8	6	NA	1	NA	NA	NA	1	NA	NA	NA	NA	NA	NA	NA	8	NA	NA	NA	6	NA	NA	NA	NA	NA	NA	NA	NA	NA	NA	NA	1	NA	NA	NA	1	NA	NA
CQQYYSYPQTF	IGKV1-8	6	NA	3	NA	NA	NA	NA	NA	NA	NA	2	NA	NA	NA	29	NA	NA	NA	19	NA	NA	NA	NA	NA	NA	NA	NA	NA	NA	NA	11	NA	NA	NA	3	NA	NA
CQQYYTTPRTF	IGKV4-1	6	NA	7	NA	NA	NA	1	NA	NA	NA	1	NA	NA	NA	22	NA	NA	NA	NA	NA	NA	NA	1	NA	NA	NA	7	NA	NA	NA	NA	NA	NA	NA	NA	NA	NA
CQSADSSGTSWVF	IGLV3-25	6	NA	NA	6	NA	NA	NA	3	NA	NA	NA	NA	NA	NA	NA	23	NA	NA	NA	6	NA	NA	NA	NA	NA	NA	NA	NA	NA	NA	NA	40	NA	NA	NA	1	NA
CQSADSSGTYPWVF	IGLV3-25, IGLV3-16	6	NA	NA	NA	NA	NA	NA	NA	NA	NA	NA	NA	NA	NA	NA	1	NA	NA	NA	1	NA	NA	NA	1	NA	NA	NA	1	NA	NA	NA	1	NA	NA	NA	1	NA
CQSADSSGTYRVVF	IGLV3-25	6	NA	NA	1	NA	NA	NA	NA	NA	NA	NA	1	NA	NA	NA	1	NA	NA	NA	6	NA	NA	NA	1	NA	NA	NA	NA	NA	NA	NA	1	NA	NA	NA	NA	NA
CQSYDSSLSAHVVF	IGLV1-40, IGLV1-50	6	NA	NA	1	NA	NA	NA	1	NA	NA	NA	NA	NA	NA	NA	9	NA	NA	NA	4	NA	NA	NA	NA	NA	NA	NA	NA	NA	NA	NA	5	NA	NA	NA	1	NA
CQSYDSSLSAYVF	IGLV1-40, IGLV1-50	6	NA	NA	2	NA	NA	NA	NA	NA	NA	NA	1	NA	NA	NA	2	NA	NA	NA	1	NA	NA	NA	NA	NA	NA	NA	NA	NA	NA	NA	8	NA	NA	NA	1	NA
CQSYDSSLSGFYVF	IGLV1-40, IGLV1-50	6	NA	NA	2	NA	NA	NA	2	NA	NA	NA	NA	NA	NA	NA	9	NA	NA	NA	12	NA	NA	NA	3	NA	NA	NA	NA	NA	NA	NA	NA	NA	NA	NA	2	NA
CQSYDSSLSGPWVF	IGLV1-40, IGLV1-50	6	NA	NA	3	NA	NA	NA	1	NA	NA	NA	1	NA	NA	NA	12	NA	NA	NA	6	NA	NA	NA	NA	NA	NA	NA	NA	NA	NA	NA	6	NA	NA	NA	NA	NA
CQSYDSSLSGRVVF	IGLV1-40, IGLV1-50	6	NA	NA	2	NA	NA	NA	NA	NA	NA	NA	NA	NA	NA	NA	1	NA	NA	NA	1	NA	NA	NA	1	NA	NA	NA	NA	NA	NA	NA	2	NA	NA	NA	3	NA
CQSYDSSLSGYVF	IGLV1-40	6	NA	NA	19	NA	NA	NA	18	NA	NA	NA	NA	NA	NA	NA	67	NA	NA	NA	108	NA	NA	NA	NA	NA	NA	NA	NA	NA	NA	NA	58	NA	NA	NA	15	NA
CQSYDSSNPVVF	IGLV6-57	6	NA	NA	NA	NA	NA	NA	NA	NA	NA	NA	NA	NA	NA	NA	5	NA	NA	NA	3	NA	NA	NA	1	NA	NA	NA	21	NA	NA	NA	9	NA	NA	NA	3	NA
CQSYDSSTVVF	IGLV6-57	6	NA	NA	NA	NA	NA	NA	1	NA	NA	NA	1	NA	NA	NA	2	NA	NA	NA	4	NA	NA	NA	1	NA	NA	NA	NA	NA	NA	NA	4	NA	NA	NA	NA	NA
CQTWDTGIRVF	IGLV4-69	6	NA	NA	NA	NA	NA	NA	2	NA	NA	NA	1	NA	NA	NA	NA	NA	NA	NA	2	NA	NA	NA	NA	NA	NA	NA	1	NA	NA	NA	1	NA	NA	NA	3	NA
CQTWGTGFWVF	IGLV4-69	6	NA	NA	2	NA	NA	NA	1	NA	NA	NA	1	NA	NA	NA	5	NA	NA	NA	20	NA	NA	NA	NA	NA	NA	NA	NA	NA	NA	NA	6	NA	NA	NA	NA	NA
CQTWGTGIGVF	IGLV4-69	6	NA	NA	NA	NA	NA	NA	4	NA	NA	NA	2	NA	NA	NA	4	NA	NA	NA	7	NA	NA	NA	3	NA	NA	NA	NA	NA	NA	NA	36	NA	NA	NA	NA	NA
CQTWGTGIHVF	IGLV4-69	6	NA	NA	1	NA	NA	NA	1	NA	NA	NA	3	NA	NA	NA	3	NA	NA	NA	12	NA	NA	NA	2	NA	NA	NA	NA	NA	NA	NA	NA	NA	NA	NA	NA	NA
CQTWGTGIWVF	IGLV4-69	6	NA	NA	NA	NA	NA	NA	2	NA	NA	NA	3	NA	NA	NA	17	NA	NA	NA	49	NA	NA	NA	NA	NA	NA	NA	NA	NA	NA	NA	146	NA	NA	NA	4	NA
CQTWGTGLWVF	IGLV4-69	6	NA	NA	1	NA	NA	NA	1	NA	NA	NA	1	NA	NA	NA	3	NA	NA	NA	7	NA	NA	NA	NA	NA	NA	NA	NA	NA	NA	NA	8	NA	NA	NA	NA	NA
CQTWGTGMGVF	IGLV4-69	6	NA	NA	1	NA	NA	NA	1	NA	NA	NA	NA	NA	NA	NA	6	NA	NA	NA	1	NA	NA	NA	2	NA	NA	NA	NA	NA	NA	NA	2	NA	NA	NA	NA	NA
CQTWGTGPWVF	IGLV4-69	6	NA	NA	NA	NA	NA	NA	1	NA	NA	NA	2	NA	NA	NA	4	NA	NA	NA	9	NA	NA	NA	NA	NA	NA	NA	NA	NA	NA	NA	7	NA	NA	NA	1	NA
CQTWGTGSWVF	IGLV4-69	6	NA	NA	NA	NA	NA	NA	1	NA	NA	NA	1	NA	NA	NA	4	NA	NA	NA	10	NA	NA	NA	NA	NA	NA	NA	NA	NA	NA	NA	7	NA	NA	NA	8	NA
CQVWDSSSDHHVVF	IGLV3-21	6	NA	NA	NA	NA	NA	NA	NA	NA	NA	NA	1	NA	NA	NA	1	NA	NA	NA	3	NA	NA	NA	4	NA	NA	NA	NA	NA	NA	NA	7	NA	NA	NA	1	NA
CQVWDSSSDHLYVF	IGLV3-21	6	NA	NA	NA	NA	NA	NA	NA	NA	NA	NA	1	NA	NA	NA	6	NA	NA	NA	10	NA	NA	NA	2	NA	NA	NA	NA	NA	NA	NA	5	NA	NA	NA	1	NA
CQVWDSSSDHPGVVF	IGLV3-21	6	NA	NA	NA	NA	NA	NA	NA	NA	NA	NA	2	NA	NA	NA	6	NA	NA	NA	3	NA	NA	NA	1	NA	NA	NA	NA	NA	NA	NA	3	NA	NA	NA	1	NA
CQVWDSSSDHPVVF	IGLV3-21	6	NA	NA	NA	NA	NA	NA	NA	NA	NA	NA	5	NA	NA	NA	11	NA	NA	NA	9	NA	NA	NA	5	NA	NA	NA	NA	NA	NA	NA	10	NA	NA	NA	3	NA
CQVWDSSSDHPWVF	IGLV3-21	6	NA	NA	NA	NA	NA	NA	2	NA	NA	NA	1	NA	NA	NA	19	NA	NA	NA	10	NA	NA	NA	NA	NA	NA	NA	NA	NA	NA	NA	4	NA	NA	NA	1	NA
CQVWDSSSDHSVVF	IGLV3-21	6	NA	NA	NA	NA	NA	NA	NA	NA	NA	NA	7	NA	NA	NA	1	NA	NA	NA	1	NA	NA	NA	1	NA	NA	NA	NA	NA	NA	NA	1	NA	NA	NA	1	NA
CQVWDSSSDLGVF	IGLV3-21	6	NA	NA	1	NA	NA	NA	3	NA	NA	NA	1	NA	NA	NA	1	NA	NA	NA	4	NA	NA	NA	NA	NA	NA	NA	NA	NA	NA	NA	1	NA	NA	NA	NA	NA
CQVWDSSSDPVVF	IGLV3-21	6	NA	NA	1	NA	NA	NA	NA	NA	NA	NA	16	NA	NA	NA	4	NA	NA	NA	1	NA	NA	NA	NA	NA	NA	NA	NA	NA	NA	NA	1	NA	NA	NA	2	NA
CQVWDSSSDQGVF	IGLV3-21	6	NA	NA	NA	NA	NA	NA	1	NA	NA	NA	2	NA	NA	NA	4	NA	NA	NA	6	NA	NA	NA	NA	NA	NA	NA	NA	NA	NA	NA	1	NA	NA	NA	3	NA
CSSYAGSNNLGVF	IGLV2-8, IGLV2-11	6	NA	NA	NA	NA	NA	NA	2	NA	NA	NA	2	NA	NA	NA	8	NA	NA	NA	4	NA	NA	NA	NA	NA	NA	NA	NA	NA	NA	NA	1	NA	NA	NA	4	NA
CSSYAGSNNLVVF	IGLV2-8, IGLV2-11	6	NA	NA	NA	NA	NA	NA	NA	NA	NA	NA	2	NA	NA	NA	1	NA	NA	NA	2	NA	NA	NA	1	NA	NA	NA	NA	NA	NA	NA	2	NA	NA	NA	5	NA
CSSYAGSNNYVF	IGLV2-8	6	NA	NA	10	NA	NA	NA	9	NA	NA	NA	NA	NA	NA	NA	30	NA	NA	NA	15	NA	NA	NA	NA	NA	NA	NA	NA	NA	NA	NA	16	NA	NA	NA	4	NA
CSSYTSSSAVVF	IGLV2-14, IGLV2-8, IGLV2-23	6	NA	NA	1	NA	NA	NA	NA	NA	NA	NA	2	NA	NA	NA	2	NA	NA	NA	1	NA	NA	NA	1	NA	NA	NA	NA	NA	NA	NA	NA	NA	NA	NA	1	NA
CSSYTSSSFVVF	IGLV2-14, IGLV2-8, IGLV2-23	6	NA	NA	2	NA	NA	NA	NA	NA	NA	NA	NA	NA	NA	NA	3	NA	NA	NA	2	NA	NA	NA	1	NA	NA	NA	1	NA	NA	NA	1	NA	NA	NA	NA	NA
CSSYTSSSLYVF	IGLV2-14, IGLV2-8, IGLV2-23	6	NA	NA	1	NA	NA	NA	1	NA	NA	NA	2	NA	NA	NA	15	NA	NA	NA	NA	NA	NA	NA	NA	NA	NA	NA	NA	NA	NA	NA	2	NA	NA	NA	4	NA
CSSYTSSSPVVF	IGLV2-14, IGLV2-8, IGLV2-23	6	NA	NA	1	NA	NA	NA	NA	NA	NA	NA	1	NA	NA	NA	31	NA	NA	NA	5	NA	NA	NA	NA	NA	NA	NA	NA	NA	NA	NA	3	NA	NA	NA	1	NA
CSSYTSSSRVF	IGLV2-14, IGLV2-8, IGLV2-23	6	NA	NA	2	NA	NA	NA	1	NA	NA	NA	1	NA	NA	NA	10	NA	NA	NA	2	NA	NA	NA	NA	NA	NA	NA	NA	NA	NA	NA	5	NA	NA	NA	NA	NA
CSSYTSSSSWVF	IGLV2-14, IGLV2-8, IGLV2-23	6	NA	NA	2	NA	NA	NA	3	NA	NA	NA	NA	NA	NA	NA	1	NA	NA	NA	12	NA	NA	NA	NA	NA	NA	NA	NA	NA	NA	NA	9	NA	NA	NA	1	NA
CSSYTSSSTLGVF	IGLV2-14	6	NA	NA	1	NA	NA	NA	NA	NA	NA	NA	NA	NA	NA	NA	12	NA	NA	NA	10	NA	NA	NA	3	NA	NA	NA	NA	NA	NA	NA	13	NA	NA	NA	3	NA
CSSYTSSSTLRVF	IGLV2-14, IGLV2-8, IGLV2-23	6	NA	NA	NA	NA	NA	NA	NA	NA	NA	NA	1	NA	NA	NA	6	NA	NA	NA	17	NA	NA	NA	1	NA	NA	NA	1	NA	NA	NA	8	NA	NA	NA	NA	NA
CSSYTSSSTLVF	IGLV2-14	6	NA	NA	NA	NA	NA	NA	18	NA	NA	NA	34	NA	NA	NA	NA	NA	NA	NA	23	NA	NA	NA	23	NA	NA	NA	NA	NA	NA	NA	48	NA	NA	NA	44	NA
CSSYTSSSTLVVF	IGLV2-14, IGLV2-8	6	NA	NA	11	NA	NA	NA	NA	NA	NA	NA	124	NA	NA	NA	3	NA	NA	NA	28	NA	NA	NA	NA	NA	NA	NA	NA	NA	NA	NA	133	NA	NA	NA	1	NA
CSSYTSSSTLYVF	IGLV2-14, IGLV2-8, IGLV2-23	6	NA	NA	5	NA	NA	NA	8	NA	NA	NA	2	NA	NA	NA	28	NA	NA	NA	NA	NA	NA	NA	NA	NA	NA	NA	NA	NA	NA	NA	13	NA	NA	NA	3	NA
CSSYTSSSTRVF	IGLV2-14	6	NA	NA	NA	NA	NA	NA	11	NA	NA	NA	7	NA	NA	NA	NA	NA	NA	NA	44	NA	NA	NA	6	NA	NA	NA	18	NA	NA	NA	10	NA	NA	NA	NA	NA
CSSYTSSSTRVF	IGLV2-14, IGLV2-23	6	NA	NA	4	NA	NA	NA	42	NA	NA	NA	1	NA	NA	NA	NA	NA	NA	NA	1	NA	NA	NA	NA	NA	NA	NA	NA	NA	NA	NA	97	NA	NA	NA	2	NA
CSSYTSSSTVVF	IGLV2-14, IGLV2-8	6	NA	NA	NA	NA	NA	NA	NA	NA	NA	NA	NA	NA	NA	NA	1	NA	NA	NA	115	NA	NA	NA	22	NA	NA	NA	1	NA	NA	NA	12	NA	NA	NA	8	NA
CSSYTSSSVVF	IGLV2-14, IGLV2-8, IGLV2-23	6	NA	NA	2	NA	NA	NA	NA	NA	NA	NA	NA	NA	NA	NA	22	NA	NA	NA	4	NA	NA	NA	1	NA	NA	NA	NA	NA	NA	NA	5	NA	NA	NA	2	NA
CSTWDYSLSARVF	IGLVI-70	6	NA	NA	1	NA	NA	NA	1	NA	NA	NA	NA	NA	NA	NA	1	NA	NA	NA	1	NA	NA	NA	NA	NA	NA	NA	NA	NA	NA	NA	2	NA	NA	NA	1	NA
CYSAADNNLVF	IGLV3-27	6	NA	NA	3	NA	NA	NA	NA	NA	NA	NA	4	NA	NA	NA	10	NA	NA	NA	4	NA	NA	NA	NA	NA	NA	NA	NA	NA	NA	NA	3	NA	NA	NA	2	NA
CYSTDSSGNHGVF	IGLV3-10	6	NA	NA	NA	NA	NA	NA	NA	NA	NA	NA	2	NA	NA	NA	5	NA	NA	NA	11	NA	NA	NA	1	NA	NA	NA	NA	NA	NA	NA	8	NA	NA	NA	1	NA
CAAWDDSLNAWVF	IGLV1-44, IGLV1-47	5	NA	NA	2	NA	NA	NA	NA	NA	NA	NA	NA	NA	NA	NA	6	NA	NA	NA	NA	NA	NA	NA	NA	NA	NA	NA	2	NA	NA	NA	74	NA	NA	NA	1	NA
CAAWDDSLNGFWVF	IGLV1-44, IGLV1-47	5	NA	NA	NA	NA	NA	NA	2	NA	NA	NA	NA	NA	NA	NA	5	NA	NA	NA	NA	NA	NA	NA	1	NA	NA	NA	NA	NA	NA	NA	4	NA	NA	NA	1	NA
CAAWDDSLNGGVF	IGLV1-44, IGLV1-47	5	NA	NA	5	NA	NA	NA	2	NA	NA	NA	NA	NA	NA	NA	1	NA	NA	NA	2	NA	NA	NA	NA	NA	NA	NA	NA	NA	NA	NA	1	NA	NA	NA	NA	NA
CAAWDDSLNGHVF	IGLV1-44, IGLV1-47	5	NA	NA	1	NA	NA	NA	NA	NA	NA	NA	2	NA	NA	NA	NA	NA	NA	NA	NA	NA	NA	NA	NA	NA	NA	NA	1	NA	NA	NA	2	NA	NA	NA	2	NA
CAAWDDSLNGLVF	IGLV1-44, IGLV1-47, IGLV1-36	5	NA	NA	NA	NA	NA	NA	NA	NA	NA	NA	NA	NA	NA	NA	1	NA	NA	NA	NA	NA	NA	NA	3	NA	NA	NA	1	NA	NA	NA	1	NA	NA	NA	1	NA
CAAWDDSLNGPNWVF	IGLV1-44, IGLV1-47	5	NA	NA	1	NA	NA	NA	3	NA	NA	NA	NA	NA	NA	NA	2	NA	NA	NA	3	NA	NA	NA	NA	NA	NA	NA	NA	NA	NA	NA	3	NA	NA	NA	NA	NA
CAAWDDSLNGPWVF	IGLV1-44, IGLV1-47, IGLV1-36	5	NA	NA	4	NA	NA	NA	NA	NA	NA	NA	NA	NA	NA	NA	2	NA	NA	NA	2	NA	NA	NA	NA	NA	NA	NA	NA	NA	NA	NA	1	NA	NA	NA	1	NA
CAAWDDSLNGQVF	IGLV1-44, IGLV1-47	5	NA	NA	2	NA	NA	NA	NA	NA	NA	NA	NA	NA	NA	NA	14	NA	NA	NA	6	NA	NA	NA	NA	NA	NA	NA	NA	NA	NA	NA	10	NA	NA	NA	1	NA
CAAWDDSLNGRGVF	IGLV1-44, IGLV1-47	5	NA	NA	1	NA	NA	NA	NA	NA	NA	NA	3	NA	NA	NA	6	NA	NA	NA	7	NA	NA	NA	NA	NA	NA	NA	NA	NA	NA	NA	2	NA	NA	NA	NA	NA
CAAWDDSLNGRVVF	IGLV1-44, IGLV1-47	5	NA	NA	NA	NA	NA	NA	NA	NA	NA	NA	1	NA	NA	NA	6	NA	NA	NA	7	NA	NA	NA	NA	NA	NA	NA	NA	NA	NA	NA	29	NA	NA	NA	1	NA
CAAWDDSLNGRWVF	IGLV1-44, IGLV1-47	5	NA	NA	NA	NA	NA	NA	NA	NA	NA	NA	1	NA	NA	NA	3	NA	NA	NA	9	NA	NA	NA	NA	NA	NA	NA	NA	NA	NA	NA	2	NA	NA	NA	4	NA
CAAWDDSLRGVF	IGLV1-47, IGLV1-44	5	NA	NA	NA	NA	NA	NA	109	NA	NA	NA	NA	NA	NA	NA	5	NA	NA	NA	9	NA	NA	NA	1	NA	NA	NA	NA	NA	NA	NA	4	NA	NA	NA	NA	NA
CAAWDDSLSAHVVF	IGLV1-47, IGLV1-44	5	NA	NA	NA	NA	NA	NA	NA	NA	NA	NA	5	NA	NA	NA	2	NA	NA	NA	1	NA	NA	NA	1	NA	NA	NA	NA	NA	NA	NA	1	NA	NA	NA	NA	NA
CAAWDDSLSAYVVF	IGLV1-47, IGLV1-44	5	NA	NA	NA	NA	NA	NA	1	NA	NA	NA	2	NA	NA	NA	3	NA	NA	NA	1	NA	NA	NA	NA	NA	NA	NA	NA	NA	NA	NA	NA	NA	NA	NA	1	NA
CAAWDDSLSGFVVF	IGLV1-47, IGLV1-44	5	NA	NA	1	NA	NA	NA	NA	NA	NA	NA	NA	NA	NA	NA	1	NA	NA	NA	1	NA	NA	NA	NA	NA	NA	NA	NA	NA	NA	NA	1	NA	NA	NA	1	NA
CAAWDDSLSGGVF	IGLV1-47, IGLV1-44	5	NA	NA	NA	NA	NA	NA	NA	NA	NA	NA	3	NA	NA	NA	3	NA	NA	NA	1	NA	NA	NA	3	NA	NA	NA	NA	NA	NA	NA	4	NA	NA	NA	NA	NA
CAAWDDSLSGLYVF	IGLV1-47, IGLV1-44	5	NA	NA	3	NA	NA	NA	NA	NA	NA	NA	NA	NA	NA	NA	10	NA	NA	NA	13	NA	NA	NA	NA	NA	NA	NA	NA	NA	NA	NA	5	NA	NA	NA	4	NA
CAAWDDSLSGNWVF	IGLV1-47, IGLV1-44	5	NA	NA	NA	NA	NA	NA	2	NA	NA	NA	NA	NA	NA	NA	6	NA	NA	NA	6	NA	NA	NA	NA	NA	NA	NA	NA	NA	NA	NA	2	NA	NA	NA	1	NA
CAAWDDSLSGPGVF	IGLV1-47, IGLV1-44	5	NA	NA	4	NA	NA	NA	NA	NA	NA	NA	2	NA	NA	NA	7	NA	NA	NA	7	NA	NA	NA	NA	NA	NA	NA	NA	NA	NA	NA	3	NA	NA	NA	NA	NA
CAAWDDSLSGPRVF	IGLV1-47, IGLV1-44	5	NA	NA	NA	NA	NA	NA	1	NA	NA	NA	NA	NA	NA	NA	5	NA	NA	NA	7	NA	NA	NA	NA	NA	NA	NA	NA	NA	NA	NA	5	NA	NA	NA	1	NA
CAAWDDSLSGPYVF	IGLV1-47, IGLV1-44	5	NA	NA	2	NA	NA	NA	NA	NA	NA	NA	7	NA	NA	NA	3	NA	NA	NA	6	NA	NA	NA	NA	NA	NA	NA	NA	NA	NA	NA	4	NA	NA	NA	NA	NA
CAAWDDSLSGQGVF	IGLV1-47, IGLV1-44	5	NA	NA	NA	NA	NA	NA	1	NA	NA	NA	NA	NA	NA	NA	3	NA	NA	NA	6	NA	NA	NA	NA	NA	NA	NA	NA	NA	NA	NA	1	NA	NA	NA	1	NA
CAAWDDSLSGRWVF	IGLV1-47, IGLV1-44	5	NA	NA	NA	NA	NA	NA	NA	NA	NA	NA	NA	NA	NA	NA	11	NA	NA	NA	4	NA	NA	NA	1	NA	NA	NA	NA	NA	NA	NA	3	NA	NA	NA	2	NA
CAAWDDSLSGYVVF	IGLV1-47, IGLV1-44	5	NA	NA	NA	NA	NA	NA	2	NA	NA	NA	NA	NA	NA	NA	2	NA	NA	NA	1	NA	NA	NA	1	NA	NA	NA	NA	NA	NA	NA	7	NA	NA	NA	NA	NA
CAAWDDSLVF	IGLV1-47, IGLV1-44	5	NA	NA	1	NA	NA	NA	NA	NA	NA	NA	1	NA	NA	NA	3	NA	NA	NA	NA	NA	NA	NA	NA	NA	NA	NA	NA	NA	NA	NA	1	NA	NA	NA	1	NA
CATWDDSLSGVVF	IGLV1-47, IGLV1-44	5	NA	NA	4	NA	NA	NA	1	NA	NA	NA	NA	NA	NA	NA	1	NA	NA	NA	NA	NA	NA	NA	NA	NA	NA	NA	1	NA	NA	NA	NA	NA	NA	NA	139	NA
CCSYAGSRVF	IGLV2-23	5	NA	NA	NA	NA	NA	NA	NA	NA	NA	NA	1	NA	NA	NA	11	NA	NA	NA	10	NA	NA	NA	NA	NA	NA	NA	NA	NA	NA	NA	8	NA	NA	NA	3	NA
CCSYAGSSPWVF	IGLV2-23	5	NA	NA	NA	NA	NA	NA	2	NA	NA	NA	4	NA	NA	NA	NA	NA	NA	NA	14	NA	NA	NA	NA	NA	NA	NA	NA	NA	NA	NA	2	NA	NA	NA	2	NA
CCSYAGSSTFDVVF	IGLV2-23	5	NA	NA	2	NA	NA	NA	NA	NA	NA	NA	2	NA	NA	NA	7	NA	NA	NA	11	NA	NA	NA	NA	NA	NA	NA	NA	NA	NA	NA	3	NA	NA	NA	NA	NA
CCSYAGSSTFEVF	IGLV2-23	5	NA	NA	1	NA	NA	NA	4	NA	NA	NA	NA	NA	NA	NA	14	NA	NA	NA	10	NA	NA	NA	NA	NA	NA	NA	NA	NA	NA	NA	13	NA	NA	NA	NA	NA
CCSYAGSSTFGVF	IGLV2-23	5	NA	NA	2	NA	NA	NA	NA	NA	NA	NA	NA	NA	NA	NA	7	NA	NA	NA	4	NA	NA	NA	NA	NA	NA	NA	NA	NA	NA	NA	1	NA	NA	NA	1	NA
CCSYAGSSTFRVF	IGLV2-23	5	NA	NA	1	NA	NA	NA	NA	NA	NA	NA	NA	NA	NA	NA	10	NA	NA	NA	11	NA	NA	NA	NA	NA	NA	NA	NA	NA	NA	NA	3	NA	NA	NA	2	NA
CCSYAGSSTHVVF	IGLV2-23	5	NA	NA	2	NA	NA	NA	NA	NA	NA	NA	NA	NA	NA	NA	24	NA	NA	NA	22	NA	NA	NA	NA	NA	NA	NA	NA	NA	NA	NA	8	NA	NA	NA	4	NA
CCSYAGSSTHVVF	IGLV2-23, IGLV2-14	5	NA	NA	NA	NA	NA	NA	NA	NA	NA	NA	6	NA	NA	NA	NA	NA	NA	NA	NA	NA	NA	NA	5	NA	NA	NA	1	NA	NA	NA	2	NA	NA	NA	2	NA
CCSYAGSSTLRVF	IGLV2-23	5	NA	NA	NA	NA	NA	NA	1	NA	NA	NA	NA	NA	NA	NA	3	NA	NA	NA	1	NA	NA	NA	NA	NA	NA	NA	NA	NA	NA	NA	2	NA	NA	NA	2	NA
CCSYAGSSTLVVF	IGLV2-23, IGLV2-14	5	NA	NA	NA	NA	NA	NA	4	NA	NA	NA	1	NA	NA	NA	3	NA	NA	NA	NA	NA	NA	NA	NA	NA	NA	NA	NA	NA	NA	NA	3	NA	NA	NA	2	NA
CCSYAGSSTLWVF	IGLV2-23	5	NA	NA	7	NA	NA	NA	NA	NA	NA	NA	NA	NA	NA	NA	7	NA	NA	NA	22	NA	NA	NA	1	NA	NA	NA	NA	NA	NA	NA	8	NA	NA	NA	NA	NA
CCSYAGSSTPLYVF	IGLV2-23	5	NA	NA	2	NA	NA	NA	5	NA	NA	NA	NA	NA	NA	NA	1	NA	NA	NA	1	NA	NA	NA	NA	NA	NA	NA	NA	NA	NA	NA	3	NA	NA	NA	NA	NA
CCSYAGSSTPVVF	IGLV2-23	5	NA	NA	NA	NA	NA	NA	NA	NA	NA	NA	NA	NA	NA	NA	16	NA	NA	NA	23	NA	NA	NA	1	NA	NA	NA	NA	NA	NA	NA	8	NA	NA	NA	4	NA
CCSYAGSSTRVVF	IGLV2-23	5	NA	NA	3	NA	NA	NA	1	NA	NA	NA	NA	NA	NA	NA	4	NA	NA	NA	3	NA	NA	NA	NA	NA	NA	NA	NA	NA	NA	NA	NA	NA	NA	NA	1	NA
CCSYAGSSTSVF	IGLV2-23	5	NA	NA	NA	NA	NA	NA	1	NA	NA	NA	NA	NA	NA	NA	1	NA	NA	NA	1	NA	NA	NA	NA	NA	NA	NA	NA	NA	NA	NA	1	NA	NA	NA	2	NA
CCSYAGSSTVF	IGLV2-23, IGLV2-14	5	NA	NA	NA	NA	NA	NA	NA	NA	NA	NA	3	NA	NA	NA	NA	NA	NA	NA	3	NA	NA	NA	2	NA	NA	NA	NA	NA	NA	NA	1	NA	NA	NA	1	NA
CCSYAGSSVVF	IGLV2-23	5	NA	NA	3	NA	NA	NA	1	NA	NA	NA	NA	NA	NA	NA	16	NA	NA	NA	8	NA	NA	NA	NA	NA	NA	NA	NA	NA	NA	NA	5	NA	NA	NA	NA	NA
CCSYAGSYDVVF	IGLV2-11, IGLV2-8	5	NA	NA	NA	NA	NA	NA	NA	NA	NA	NA	3	NA	NA	NA	NA	NA	NA	NA	3	NA	NA	NA	1	NA	NA	NA	NA	NA	NA	NA	1	NA	NA	NA	2	NA
CCSYAGSYGVF	IGLV2-11, IGLV2-8	5	NA	NA	1	NA	NA	NA	34	NA	NA	NA	NA	NA	NA	NA	2	NA	NA	NA	2	NA	NA	NA	1	NA	NA	NA	NA	NA	NA	NA	NA	NA	NA	NA	NA	NA
CCSYAGSYPVVF	IGLV2-11, IGLV2-8	5	NA	NA	NA	NA	NA	NA	NA	NA	NA	NA	1	NA	NA	NA	14	NA	NA	NA	3	NA	NA	NA	4	NA	NA	NA	NA	NA	NA	NA	1	NA	NA	NA	NA	NA
CCSYAGSYPYVF	IGLV2-11, IGLV2-8	5	NA	NA	1	NA	NA	NA	NA	NA	NA	NA	NA	NA	NA	NA	5	NA	NA	NA	9	NA	NA	NA	NA	NA	NA	NA	NA	NA	NA	NA	1	NA	NA	NA	1	NA
CCSYAGSYSWVF	IGLV2-11, IGLV2-8	5	NA	NA	1	NA	NA	NA	NA	NA	NA	NA	NA	NA	NA	NA	17	NA	NA	NA	9	NA	NA	NA	NA	NA	NA	NA	NA	NA	NA	NA	4	NA	NA	NA	1	NA
CCSYAGSYTF	IGLV2-11, IGLV2-8	5	NA	NA	NA	NA	NA	NA	1	NA	NA	NA	NA	NA	NA	NA	10	NA	NA	NA	8	NA	NA	NA	NA	NA	NA	NA	NA	NA	NA	NA	4	NA	NA	NA	2	NA
CCSYAGSYTLEVF	IGLV2-11, IGLV2-8	5	NA	NA	1	NA	NA	NA	NA	NA	NA	NA	NA	NA	NA	NA	1	NA	NA	NA	2	NA	NA	NA	1	NA	NA	NA	NA	NA	NA	NA	1	NA	NA	NA	NA	NA
CCSYAGSYTLGVF	IGLV2-11, IGLV2-8	5	NA	NA	1	NA	NA	NA	NA	NA	NA	NA	1	NA	NA	NA	4	NA	NA	NA	6	NA	NA	NA	NA	NA	NA	NA	NA	NA	NA	NA	8	NA	NA	NA	NA	NA
CCSYAGSYTLVF	IGLV2-11	5	NA	NA	4	NA	NA	NA	NA	NA	NA	NA	10	NA	NA	NA	53	NA	NA	NA	15	NA	NA	NA	NA	NA	NA	NA	NA	NA	NA	NA	21	NA	NA	NA	NA	NA
CCSYAGSYTLWVF	IGLV2-11, IGLV2-8	5	NA	NA	1	NA	NA	NA	NA	NA	NA	NA	NA	NA	NA	NA	4	NA	NA	NA	3	NA	NA	NA	1	NA	NA	NA	NA	NA	NA	NA	1	NA	NA	NA	NA	NA
CCSYAGSYTPVVF	IGLV2-11, IGLV2-8	5	NA	NA	1	NA	NA	NA	NA	NA	NA	NA	1	NA	NA	NA	8	NA	NA	NA	2	NA	NA	NA	NA	NA	NA	NA	NA	NA	NA	NA	NA	NA	NA	NA	1	NA
CCSYAGSYTSVVF	IGLV2-11, IGLV2-8	5	NA	NA	NA	NA	NA	NA	1	NA	NA	NA	NA	NA	NA	NA	14	NA	NA	NA	3	NA	NA	NA	4	NA	NA	NA	NA	NA	NA	NA	4	NA	NA	NA	NA	NA
CETWDSNTQVF	IGLV4-60	5	NA	NA	1	NA	NA	NA	1	NA	NA	NA	NA	NA	NA	NA	1	NA	NA	NA	9	NA	NA	NA	NA	NA	NA	NA	NA	NA	NA	NA	4	NA	NA	NA	NA	NA
CGADHGSGSNFAVVF	IGLV9-49	5	NA	NA	NA	NA	NA	NA	NA	NA	NA	NA	1	NA	NA	NA	2	NA	NA	NA	1	NA	NA	NA	1	NA	NA	NA	NA	NA	NA	NA	NA	NA	NA	NA	1	NA
CGADHGSGSNFVF	IGLV9-49	5	NA	NA	1	NA	NA	NA	NA	NA	NA	NA	NA	NA	NA	NA	1	NA	NA	NA	1	NA	NA	NA	NA	NA	NA	NA	NA	NA	NA	NA	2	NA	NA	NA	1	NA
CGTWDSSLSAAVF	IGLV1-51	5	NA	NA	NA	NA	NA	NA	NA	NA	NA	NA	1	NA	NA	NA	6	NA	NA	NA	5	NA	NA	NA	2	NA	NA	NA	NA	NA	NA	NA	2	NA	NA	NA	NA	NA
CGTWDSSLSAGGVF	IGLV1-51	5	NA	NA	NA	NA	NA	NA	1	NA	NA	NA	1	NA	NA	NA	5	NA	NA	NA	5	NA	NA	NA	NA	NA	NA	NA	NA	NA	NA	NA	9	NA	NA	NA	NA	NA
CGTWDSSLSAGQVF	IGLV1-51	5	NA	NA	NA	NA	NA	NA	1	NA	NA	NA	1	NA	NA	NA	NA	NA	NA	NA	1	NA	NA	NA	2	NA	NA	NA	NA	NA	NA	NA	1	NA	NA	NA	NA	NA
CGTWDSSLSAGVVF	IGLV1-51	5	NA	NA	NA	NA	NA	NA	NA	NA	NA	NA	NA	NA	NA	NA	4	NA	NA	NA	3	NA	NA	NA	1	NA	NA	NA	NA	NA	NA	NA	1	NA	NA	NA	1	NA
CGTWDSSLSVVF	IGLV1-51	5	NA	NA	1	NA	NA	NA	NA	NA	NA	NA	NA	NA	NA	NA	10	NA	NA	NA	4	NA	NA	NA	NA	NA	NA	NA	NA	NA	NA	NA	4	NA	NA	NA	1	NA
CGTWDSSLSVVVF	IGLV1-51	5	NA	NA	3	NA	NA	NA	NA	NA	NA	NA	5	NA	NA	NA	17	NA	NA	NA	10	NA	NA	NA	NA	NA	NA	NA	NA	NA	NA	NA	5	NA	NA	NA	NA	NA
CHQYYSTPRTF	IGKV4-1	5	NA	3	NA	NA	NA	NA	NA	NA	NA	1	NA	NA	NA	1	NA	NA	NA	1	NA	NA	NA	1	NA	NA	NA	NA	NA	NA	NA	NA	NA	NA	NA	NA	NA	NA
CLLSYSGARPWVF	IGLV7-46	5	NA	NA	NA	NA	NA	NA	2	NA	NA	NA	NA	NA	NA	NA	6	NA	NA	NA	3	NA	NA	NA	NA	NA	NA	NA	NA	NA	NA	NA	5	NA	NA	NA	1	NA
CLLSYSGARRVF	IGLV7-46	5	NA	NA	NA	NA	NA	NA	NA	NA	NA	NA	NA	NA	NA	NA	5	NA	NA	NA	6	NA	NA	NA	3	NA	NA	NA	NA	NA	NA	NA	5	NA	NA	NA	1	NA
CLLYYGGAQGVF	IGLV7-43	5	NA	NA	NA	NA	NA	NA	NA	NA	NA	NA	2	NA	NA	NA	4	NA	NA	NA	1	NA	NA	NA	1	NA	NA	NA	NA	NA	NA	NA	2	NA	NA	NA	NA	NA
CLLYYGGAQLGVF	IGLV7-43	5	NA	NA	NA	NA	NA	NA	NA	NA	NA	NA	NA	NA	NA	NA	4	NA	NA	NA	3	NA	NA	NA	1	NA	NA	NA	NA	NA	NA	NA	4	NA	NA	NA	1	NA
CLLYYGGAQVF	IGLV7-43	5	NA	NA	NA	NA	NA	NA	NA	NA	NA	NA	1	NA	NA	NA	9	NA	NA	NA	8	NA	NA	NA	2	NA	NA	NA	NA	NA	NA	NA	9	NA	NA	NA	NA	NA
CLLYYGGAVVF	IGLV7-43	5	NA	NA	NA	NA	NA	NA	NA	NA	NA	NA	2	NA	NA	NA	3	NA	NA	NA	2	NA	NA	NA	NA	NA	NA	NA	NA	NA	NA	NA	1	NA	NA	NA	2	NA
CLQDYNYPPTF	IGKV1-6, IGKV1-13	5	NA	1	NA	NA	NA	NA	NA	NA	NA	NA	NA	NA	NA	7	NA	NA	NA	2	NA	NA	NA	2	NA	NA	NA	NA	NA	NA	NA	2	NA	NA	NA	NA	NA	NA
CLQDYNYPRTF	IGKV1-6, IGKV1-13	5	NA	1	NA	NA	NA	NA	NA	NA	NA	NA	NA	NA	NA	2	NA	NA	NA	3	NA	NA	NA	NA	NA	NA	NA	NA	NA	NA	NA	3	NA	NA	NA	1	NA	NA
CLQDYNYPYTF	IGKV1-6	5	NA	2	NA	NA	NA	NA	NA	NA	NA	NA	NA	NA	NA	12	NA	NA	NA	4	NA	NA	NA	NA	NA	NA	NA	NA	NA	NA	NA	6	NA	NA	NA	3	NA	NA
CLQHDNFPLTF	IGKV5-2	5	NA	NA	NA	NA	NA	2	NA	NA	NA	1	NA	NA	NA	NA	NA	NA	NA	1	NA	NA	NA	NA	NA	NA	NA	NA	NA	NA	NA	2	NA	NA	NA	1	NA	NA
CLQHDNFPYTF	IGKV5-2	5	NA	NA	NA	NA	NA	NA	NA	NA	NA	1	NA	NA	NA	5	NA	NA	NA	2	NA	NA	NA	NA	NA	NA	NA	NA	NA	NA	NA	3	NA	NA	NA	2	NA	NA
CLQHNSYLWTF	IGKV1-17, IGKV1-6, IGKV1-9	5	NA	NA	NA	NA	NA	1	NA	NA	NA	NA	NA	NA	NA	NA	NA	NA	NA	1	NA	NA	NA	2	NA	NA	NA	1	NA	NA	NA	1	NA	NA	NA	NA	NA	NA
CLSADSSGTYRVF	IGLV3-16	5	NA	NA	NA	NA	NA	NA	1	NA	NA	NA	6	NA	NA	NA	1	NA	NA	NA	5	NA	NA	NA	NA	NA	NA	NA	NA	NA	NA	NA	3	NA	NA	NA	NA	NA
CMIWHSSAGVF	IGLV5-45	5	NA	NA	1	NA	NA	NA	1	NA	NA	NA	NA	NA	NA	NA	NA	NA	NA	NA	1	NA	NA	NA	NA	NA	NA	NA	NA	NA	NA	NA	3	NA	NA	NA	1	NA
CMIWHSSALVF	IGLV5-45	5	NA	NA	1	NA	NA	NA	NA	NA	NA	NA	1	NA	NA	NA	1	NA	NA	NA	NA	NA	NA	NA	1	NA	NA	NA	NA	NA	NA	NA	NA	NA	NA	NA	1	NA
CMIWHSSASVF	IGLV5-45	5	NA	NA	2	NA	NA	NA	NA	NA	NA	NA	NA	NA	NA	NA	6	NA	NA	NA	7	NA	NA	NA	NA	NA	NA	NA	NA	NA	NA	NA	3	NA	NA	NA	2	NA
CMIWHSSVVVF	IGLV5-45	5	NA	NA	NA	NA	NA	NA	1	NA	NA	NA	2	NA	NA	NA	1	NA	NA	NA	1	NA	NA	NA	NA	NA	NA	NA	NA	NA	NA	NA	NA	NA	NA	NA	1	NA
CMQALQSWTF	IGKV2-28	5	NA	1	NA	NA	NA	NA	NA	NA	NA	2	NA	NA	NA	3	NA	NA	NA	1	NA	NA	NA	2	NA	NA	NA	NA	NA	NA	NA	NA	NA	NA	NA	NA	NA	NA
CMQALQTALTF	IGKV2-28	5	NA	NA	NA	NA	NA	115	NA	NA	NA	1	NA	NA	NA	1	NA	NA	NA	1	NA	NA	NA	NA	NA	NA	NA	NA	NA	NA	NA	1	NA	NA	NA	NA	NA	NA
CMQALQTLWTF	IGKV2-28	5	NA	NA	NA	NA	NA	NA	NA	NA	NA	1	NA	NA	NA	5	NA	NA	NA	1	NA	NA	NA	NA	NA	NA	NA	NA	NA	NA	NA	1	NA	NA	NA	36	NA	NA
CMQALQTPAF	IGKV2-28	5	NA	1	NA	NA	NA	NA	NA	NA	NA	NA	NA	NA	NA	7	NA	NA	NA	1	NA	NA	NA	NA	NA	NA	NA	NA	NA	NA	NA	1	NA	NA	NA	2	NA	NA
CMQALQTPGF	IGKV2-28	5	NA	NA	NA	NA	NA	NA	NA	NA	NA	NA	NA	NA	NA	2	NA	NA	NA	3	NA	NA	NA	1	NA	NA	NA	1	NA	NA	NA	2	NA	NA	NA	NA	NA	NA
CMQALQTPKTF	IGKV2-28	5	NA	3	NA	NA	NA	NA	NA	NA	NA	NA	NA	NA	NA	9	NA	NA	NA	1	NA	NA	NA	3	NA	NA	NA	NA	NA	NA	NA	NA	NA	NA	NA	1	NA	NA
CMQALQTPLF	IGKV2-28	5	NA	NA	NA	NA	NA	NA	NA	NA	NA	2	NA	NA	NA	6	NA	NA	NA	1	NA	NA	NA	NA	NA	NA	NA	NA	NA	NA	NA	2	NA	NA	NA	3	NA	NA
CMQALQTPMYTF	IGKV2-28	5	NA	3	NA	NA	NA	NA	NA	NA	NA	1	NA	NA	NA	5	NA	NA	NA	NA	NA	NA	NA	NA	NA	NA	NA	NA	NA	NA	NA	2	NA	NA	NA	2	NA	NA
CMQALQTPNTF	IGKV2-28	5	NA	2	NA	NA	NA	NA	NA	NA	NA	5	NA	NA	NA	4	NA	NA	NA	5	NA	NA	NA	NA	NA	NA	NA	NA	NA	NA	NA	2	NA	NA	NA	NA	NA	NA
CMQALQTPPLTF	IGKV2-28	5	NA	NA	NA	NA	NA	NA	NA	NA	NA	2	NA	NA	NA	6	NA	NA	NA	5	NA	NA	NA	1	NA	NA	NA	NA	NA	NA	NA	NA	NA	NA	NA	1	NA	NA
CMQALQTPRF	IGKV2-28	5	NA	2	NA	NA	NA	NA	NA	NA	NA	NA	NA	NA	NA	1	NA	NA	NA	NA	NA	NA	NA	1	NA	NA	NA	NA	NA	NA	NA	96	NA	NA	NA	1	NA	NA
CMQALQTPSITF	IGKV2-28	5	NA	NA	NA	NA	NA	2	NA	NA	NA	2	NA	NA	NA	NA	NA	NA	NA	3	NA	NA	NA	1	NA	NA	NA	NA	NA	NA	NA	1	NA	NA	NA	NA	NA	NA
CMQALQTRYTF	IGKV2-28	5	NA	NA	NA	NA	NA	1	NA	NA	NA	NA	NA	NA	NA	2	NA	NA	NA	2	NA	NA	NA	2	NA	NA	NA	NA	NA	NA	NA	NA	NA	NA	NA	1	NA	NA
CMQALQTSWTF	IGKV2-28	5	NA	1	NA	NA	NA	NA	NA	NA	NA	NA	NA	NA	NA	3	NA	NA	NA	5	NA	NA	NA	2	NA	NA	NA	NA	NA	NA	NA	NA	NA	NA	NA	1	NA	NA
CMQATQFPWTF	IGKV2-24	5	NA	NA	NA	NA	NA	NA	NA	NA	NA	5	NA	NA	NA	4	NA	NA	NA	3	NA	NA	NA	NA	NA	NA	NA	NA	NA	NA	NA	4	NA	NA	NA	1	NA	NA
CMQGLQTPLTF	IGKV2-28	5	NA	4	NA	NA	NA	NA	NA	NA	NA	NA	NA	NA	NA	1	NA	NA	NA	2	NA	NA	NA	NA	NA	NA	NA	1	NA	NA	NA	NA	NA	NA	NA	1	NA	NA
CMQGTHWPGTF	IGKV2-30	5	NA	NA	NA	NA	NA	6	NA	NA	NA	1	NA	NA	NA	9	NA	NA	NA	9	NA	NA	NA	NA	NA	NA	NA	NA	NA	NA	NA	4	NA	NA	NA	NA	NA	NA
CMQGTHWPITF	IGKV2-30	5	NA	1	NA	NA	NA	NA	NA	NA	NA	1	NA	NA	NA	NA	NA	NA	NA	1	NA	NA	NA	1	NA	NA	NA	NA	NA	NA	NA	1	NA	NA	NA	NA	NA	NA
CMQGTHWPLYTF	IGKV2-30	5	NA	NA	NA	NA	NA	NA	NA	NA	NA	2	NA	NA	NA	2	NA	NA	NA	NA	NA	NA	NA	1	NA	NA	NA	NA	NA	NA	NA	2	NA	NA	NA	2	NA	NA
CMQGTHWPPAF	IGKV2-30	5	NA	NA	NA	NA	NA	1	NA	NA	NA	NA	NA	NA	NA	4	NA	NA	NA	6	NA	NA	NA	1	NA	NA	NA	NA	NA	NA	NA	3	NA	NA	NA	NA	NA	NA
CMQGTHWPPFTF	IGKV2-30	5	NA	NA	NA	NA	NA	NA	NA	NA	NA	3	NA	NA	NA	6	NA	NA	NA	1	NA	NA	NA	1	NA	NA	NA	NA	NA	NA	NA	NA	NA	NA	NA	1	NA	NA
CMQRIEFPLTF	IGKV2-40	5	NA	NA	NA	NA	NA	NA	NA	NA	NA	7	NA	NA	NA	9	NA	NA	NA	8	NA	NA	NA	2	NA	NA	NA	NA	NA	NA	NA	11	NA	NA	NA	NA	NA	NA
CMQSIQLPFTF	IGKV2-29	5	NA	NA	NA	NA	NA	2	NA	NA	NA	3	NA	NA	NA	3	NA	NA	NA	1	NA	NA	NA	NA	NA	NA	NA	19	NA	NA	NA	NA	NA	NA	NA	NA	NA	NA
CMQSIQLPFTF	IGKV2-29, IGKV2-26	5	NA	1	NA	NA	NA	NA	NA	NA	NA	1	NA	NA	NA	1	NA	NA	NA	NA	NA	NA	NA	1	NA	NA	NA	NA	NA	NA	NA	2	NA	NA	NA	NA	NA	NA
CMQSIQLPWTF	IGKV2-29	5	NA	NA	NA	NA	NA	1	NA	NA	NA	NA	NA	NA	NA	7	NA	NA	NA	4	NA	NA	NA	NA	NA	NA	NA	NA	NA	NA	NA	4	NA	NA	NA	1	NA	NA
CMQSIQLPYTF	IGKV2-29	5	NA	NA	NA	NA	NA	NA	NA	NA	NA	NA	NA	NA	NA	10	NA	NA	NA	8	NA	NA	NA	2	NA	NA	NA	NA	NA	NA	NA	9	NA	NA	NA	2	NA	NA
CMQSLQTPLTF	IGKV2-28	5	NA	1	NA	NA	NA	NA	NA	NA	NA	2	NA	NA	NA	2	NA	NA	NA	NA	NA	NA	NA	NA	NA	NA	NA	2	NA	NA	NA	1	NA	NA	NA	NA	NA	NA
CMQTLQTPLTF	IGKV2-28	5	NA	2	NA	NA	NA	NA	NA	NA	NA	1	NA	NA	NA	3	NA	NA	NA	NA	NA	NA	NA	1	NA	NA	NA	NA	NA	NA	NA	NA	NA	NA	NA	1	NA	NA
CNSRDSSGNHEVF	IGLV3-19	5	NA	NA	1	NA	NA	NA	NA	NA	NA	NA	NA	NA	NA	NA	1	NA	NA	NA	4	NA	NA	NA	NA	NA	NA	NA	NA	NA	NA	NA	5	NA	NA	NA	1	NA
CNSRDSSGNHLDVVF	IGLV3-19	5	NA	NA	1	NA	NA	NA	NA	NA	NA	NA	NA	NA	NA	NA	6	NA	NA	NA	2	NA	NA	NA	1	NA	NA	NA	NA	NA	NA	NA	1	NA	NA	NA	NA	NA
CNSRDSSGNHLGVVF	IGLV3-19	5	NA	NA	2	NA	NA	NA	NA	NA	NA	NA	2	NA	NA	NA	7	NA	NA	NA	6	NA	NA	NA	NA	NA	NA	NA	NA	NA	NA	NA	6	NA	NA	NA	NA	NA
CNSRDSSGNHLYVF	IGLV3-19	5	NA	NA	NA	NA	NA	NA	1	NA	NA	NA	NA	NA	NA	NA	2	NA	NA	NA	8	NA	NA	NA	1	NA	NA	NA	NA	NA	NA	NA	28	NA	NA	NA	NA	NA
CNSRDSSGNHPHVVF	IGLV3-19	5	NA	NA	2	NA	NA	NA	NA	NA	NA	NA	NA	NA	NA	NA	6	NA	NA	NA	1	NA	NA	NA	2	NA	NA	NA	NA	NA	NA	NA	2	NA	NA	NA	NA	NA
CNSRDSSGNHPVF	IGLV3-19	5	NA	NA	2	NA	NA	NA	NA	NA	NA	NA	NA	NA	NA	NA	4	NA	NA	NA	3	NA	NA	NA	NA	NA	NA	NA	NA	NA	NA	NA	20	NA	NA	NA	1	NA
CNSRDSSGNHPWVF	IGLV3-19	5	NA	NA	1	NA	NA	NA	NA	NA	NA	NA	NA	NA	NA	NA	7	NA	NA	NA	6	NA	NA	NA	NA	NA	NA	NA	NA	NA	NA	NA	1	NA	NA	NA	1	NA
CQAWDSSLVVF	IGLV3-1	5	NA	NA	3	NA	NA	NA	NA	NA	NA	NA	1	NA	NA	NA	7	NA	NA	NA	NA	NA	NA	NA	NA	NA	NA	NA	NA	NA	NA	NA	2	NA	NA	NA	1	NA
CQAWDSSSVVF	IGLV3-1	5	NA	NA	1	NA	NA	NA	NA	NA	NA	NA	NA	NA	NA	NA	21	NA	NA	NA	2	NA	NA	NA	2	NA	NA	NA	5	NA	NA	NA	NA	NA	NA	NA	NA	NA
CQAWDSSSYVF	IGLV3-1	5	NA	NA	2	NA	NA	NA	4	NA	NA	NA	NA	NA	NA	NA	5	NA	NA	NA	2	NA	NA	NA	NA	NA	NA	NA	NA	NA	NA	NA	5	NA	NA	NA	NA	NA
CQAWDSSTAHVVF	IGLV3-1	5	NA	NA	NA	NA	NA	NA	NA	NA	NA	NA	1	NA	NA	NA	13	NA	NA	NA	NA	NA	NA	NA	1	NA	NA	NA	NA	NA	NA	NA	1	NA	NA	NA	1	NA
CQAWDSSTAYVF	IGLV3-1	5	NA	NA	NA	NA	NA	NA	2	NA	NA	NA	NA	NA	NA	NA	4	NA	NA	NA	5	NA	NA	NA	1	NA	NA	NA	NA	NA	NA	NA	4	NA	NA	NA	NA	NA
CQAWDSSTAYVVF	IGLV3-1	5	NA	NA	2	NA	NA	NA	1	NA	NA	NA	NA	NA	NA	NA	1	NA	NA	NA	1	NA	NA	NA	NA	NA	NA	NA	NA	NA	NA	NA	NA	NA	NA	NA	1	NA
CQAWDSSTDVVF	IGLV3-1	5	NA	NA	NA	NA	NA	NA	NA	NA	NA	NA	NA	NA	NA	NA	5	NA	NA	NA	4	NA	NA	NA	1	NA	NA	NA	NA	NA	NA	NA	2	NA	NA	NA	2	NA
CQAWDSSTEVF	IGLV3-1	5	NA	NA	3	NA	NA	NA	1	NA	NA	NA	NA	NA	NA	NA	9	NA	NA	NA	9	NA	NA	NA	NA	NA	NA	NA	NA	NA	NA	NA	NA	NA	NA	NA	3	NA
CQAWDSSTSYVF	IGLV3-1	5	NA	NA	NA	NA	NA	NA	1	NA	NA	NA	NA	NA	NA	NA	1	NA	NA	NA	3	NA	NA	NA	1	NA	NA	NA	NA	NA	NA	NA	4	NA	NA	NA	NA	NA
CQAWDSSTVVVF	IGLV3-1	5	NA	NA	NA	NA	NA	NA	NA	NA	NA	NA	17	NA	NA	NA	3	NA	NA	NA	2	NA	NA	NA	1	NA	NA	NA	NA	NA	NA	NA	1	NA	NA	NA	NA	NA
CQAWDSTTVVF	IGLV3-1	5	NA	NA	NA	NA	NA	NA	1	NA	NA	NA	1	NA	NA	NA	3	NA	NA	NA	NA	NA	NA	NA	NA	NA	NA	NA	1	NA	NA	NA	NA	NA	NA	NA	2	NA
CQKYNSAPPFTF	IGKV1-27	5	NA	NA	NA	NA	NA	2	NA	NA	NA	NA	NA	NA	NA	1	NA	NA	NA	1	NA	NA	NA	NA	NA	NA	NA	1	NA	NA	NA	4	NA	NA	NA	NA	NA	NA
CQKYNSAPPTF	IGKV1-27	5	NA	NA	NA	NA	NA	2	NA	NA	NA	NA	NA	NA	NA	1	NA	NA	NA	4	NA	NA	NA	1	NA	NA	NA	NA	NA	NA	NA	3	NA	NA	NA	NA	NA	NA
CQKYNSAPPWTF	IGKV1-27	5	NA	NA	NA	NA	NA	1	NA	NA	NA	NA	NA	NA	NA	5	NA	NA	NA	2	NA	NA	NA	1	NA	NA	NA	NA	NA	NA	NA	4	NA	NA	NA	NA	NA	NA
CQQANSFPPAF	IGKV1-12	5	NA	1	NA	NA	NA	NA	NA	NA	NA	1	NA	NA	NA	5	NA	NA	NA	4	NA	NA	NA	1	NA	NA	NA	NA	NA	NA	NA	NA	NA	NA	NA	NA	NA	NA
CQQANSFPPLTF	IGKV1-12	5	NA	NA	NA	NA	NA	1	NA	NA	NA	NA	NA	NA	NA	5	NA	NA	NA	NA	NA	NA	NA	1	NA	NA	NA	1	NA	NA	NA	6	NA	NA	NA	NA	NA	NA
CQQANSFPPWTF	IGKV1-12	5	NA	NA	NA	NA	NA	1	NA	NA	NA	1	NA	NA	NA	NA	NA	NA	NA	4	NA	NA	NA	NA	NA	NA	NA	NA	NA	NA	NA	1	NA	NA	NA	1	NA	NA
CQQANSFPVTF	IGKV1-12	5	NA	2	NA	NA	NA	NA	NA	NA	NA	NA	NA	NA	NA	8	NA	NA	NA	1	NA	NA	NA	NA	NA	NA	NA	1	NA	NA	NA	3	NA	NA	NA	NA	NA	NA
CQQLNSYPPLTF	IGKV1-9	5	NA	NA	NA	NA	NA	NA	NA	NA	NA	NA	NA	NA	NA	5	NA	NA	NA	2	NA	NA	NA	1	NA	NA	NA	NA	NA	NA	NA	1	NA	NA	NA	2	NA	NA
CQQLNSYPPTF	IGKV1-9	5	NA	NA	NA	NA	NA	NA	NA	NA	NA	7	NA	NA	NA	17	NA	NA	NA	7	NA	NA	NA	NA	NA	NA	NA	NA	NA	NA	NA	9	NA	NA	NA	1	NA	NA
CQQLNSYPPTF	IGKV1-9, IGKV1-17	5	NA	1	NA	NA	NA	NA	NA	NA	NA	NA	NA	NA	NA	2	NA	NA	NA	4	NA	NA	NA	1	NA	NA	NA	NA	NA	NA	NA	1	NA	NA	NA	NA	NA	NA
CQQRSNWITF	IGKV3-11	5	NA	1	NA	NA	NA	NA	NA	NA	NA	1	NA	NA	NA	25	NA	NA	NA	10	NA	NA	NA	NA	NA	NA	NA	NA	NA	NA	NA	11	NA	NA	NA	NA	NA	NA
CQQRSNWLLTF	IGKV3-11	5	NA	3	NA	NA	NA	NA	NA	NA	NA	NA	NA	NA	NA	14	NA	NA	NA	10	NA	NA	NA	2	NA	NA	NA	NA	NA	NA	NA	6	NA	NA	NA	NA	NA	NA
CQQRSNWPFTF	IGKV3-11	5	NA	11	NA	NA	NA	NA	NA	NA	NA	3	NA	NA	NA	27	NA	NA	NA	24	NA	NA	NA	NA	NA	NA	NA	NA	NA	NA	NA	23	NA	NA	NA	NA	NA	NA
CQQRSNWPGLTF	IGKV3-11	5	NA	3	NA	NA	NA	NA	NA	NA	NA	NA	NA	NA	NA	NA	NA	NA	NA	3	NA	NA	NA	1	NA	NA	NA	NA	NA	NA	NA	2	NA	NA	NA	2	NA	NA
CQQRSNWPGTF	IGKV3-11, IGKV3-15, IGKV3-20	5	NA	1	NA	NA	NA	NA	NA	NA	NA	NA	NA	NA	NA	4	NA	NA	NA	4	NA	NA	NA	1	NA	NA	NA	NA	NA	NA	NA	2	NA	NA	NA	NA	NA	NA
CQQRSNWPLTF	IGKV3-11, IGKV3-20, IGKV3-7	5	NA	3	NA	NA	NA	1	NA	NA	NA	NA	NA	NA	NA	NA	NA	NA	NA	1	NA	NA	NA	NA	NA	NA	NA	NA	NA	NA	NA	1	NA	NA	NA	1	NA	NA
CQQRSNWPLYTF	IGKV3-11, IGKV3-20	5	NA	NA	NA	NA	NA	NA	NA	NA	NA	NA	NA	NA	NA	1	NA	NA	NA	3	NA	NA	NA	1	NA	NA	NA	2	NA	NA	NA	7	NA	NA	NA	NA	NA	NA
CQQRSNWPPAF	IGKV3-11, IGKV3-15, IGKV3-20	5	NA	1	NA	NA	NA	NA	NA	NA	NA	NA	NA	NA	NA	3	NA	NA	NA	4	NA	NA	NA	1	NA	NA	NA	NA	NA	NA	NA	5	NA	NA	NA	NA	NA	NA
CQQRSNWPPFTF	IGKV3-11, IGKV3-20	5	NA	NA	NA	NA	NA	NA	NA	NA	NA	NA	NA	NA	NA	3	NA	NA	NA	3	NA	NA	NA	3	NA	NA	NA	NA	NA	NA	NA	4	NA	NA	NA	2	NA	NA
CQQRSNWPPGVTF	IGKV3-11	5	NA	2	NA	NA	NA	NA	NA	NA	NA	1	NA	NA	NA	10	NA	NA	NA	2	NA	NA	NA	NA	NA	NA	NA	NA	NA	NA	NA	9	NA	NA	NA	NA	NA	NA
CQQRSNWPPGYTF	IGKV3-11	5	NA	3	NA	NA	NA	NA	NA	NA	NA	NA	NA	NA	NA	14	NA	NA	NA	24	NA	NA	NA	1	NA	NA	NA	NA	NA	NA	NA	13	NA	NA	NA	NA	NA	NA
CQQRSNWPPIFTF	IGKV3-11	5	NA	NA	NA	NA	NA	NA	NA	NA	NA	4	NA	NA	NA	14	NA	NA	NA	8	NA	NA	NA	NA	NA	NA	NA	NA	NA	NA	NA	5	NA	NA	NA	1	NA	NA
CQQRSNWPPNTF	IGKV3-11	5	NA	5	NA	NA	NA	3	NA	NA	NA	3	NA	NA	NA	NA	NA	NA	NA	4	NA	NA	NA	NA	NA	NA	NA	NA	NA	NA	NA	2	NA	NA	NA	NA	NA	NA
CQQRSNWPPRLTF	IGKV3-11	5	NA	NA	NA	NA	NA	2	NA	NA	NA	3	NA	NA	NA	3	NA	NA	NA	12	NA	NA	NA	NA	NA	NA	NA	NA	NA	NA	NA	1	NA	NA	NA	NA	NA	NA
CQQRSNWPPSF	IGKV3-11	5	NA	3	NA	NA	NA	NA	NA	NA	NA	1	NA	NA	NA	14	NA	NA	NA	7	NA	NA	NA	NA	NA	NA	NA	NA	NA	NA	NA	3	NA	NA	NA	NA	NA	NA
CQQRSNWPPSF	IGKV3-11, IGKV3-20	5	NA	3	NA	NA	NA	NA	NA	NA	NA	NA	NA	NA	NA	2	NA	NA	NA	4	NA	NA	NA	NA	NA	NA	NA	NA	NA	NA	NA	2	NA	NA	NA	2	NA	NA
CQQRSNWPPTF	IGKV3-11, IGKV3-20, IGKV3-7	5	NA	1	NA	NA	NA	1	NA	NA	NA	NA	NA	NA	NA	2	NA	NA	NA	NA	NA	NA	NA	1	NA	NA	NA	NA	NA	NA	NA	1	NA	NA	NA	NA	NA	NA
CQQRSNWPPTWTF	IGKV3-11	5	NA	3	NA	NA	NA	NA	NA	NA	NA	1	NA	NA	NA	10	NA	NA	NA	8	NA	NA	NA	NA	NA	NA	NA	NA	NA	NA	NA	10	NA	NA	NA	NA	NA	NA
CQQRSNWPQTF	IGKV3-11, IGKV3-20	5	NA	NA	NA	NA	NA	NA	NA	NA	NA	6	NA	NA	NA	3	NA	NA	NA	3	NA	NA	NA	2	NA	NA	NA	NA	NA	NA	NA	NA	NA	NA	NA	2	NA	NA
CQQRSNWPRLTF	IGKV3-11	5	NA	NA	NA	NA	NA	3	NA	NA	NA	NA	NA	NA	NA	21	NA	NA	NA	12	NA	NA	NA	NA	NA	NA	NA	NA	NA	NA	NA	2	NA	NA	NA	1	NA	NA
CQQRSNWPRTF	IGKV3-11, IGKV3-15, IGKV3-20	5	NA	NA	NA	NA	NA	NA	NA	NA	NA	NA	NA	NA	NA	6	NA	NA	NA	3	NA	NA	NA	1	NA	NA	NA	NA	NA	NA	NA	2	NA	NA	NA	1	NA	NA
CQQRSNWPTF	IGKV3-11, IGKV3-15, IGKV3-20	5	NA	NA	NA	NA	NA	1	NA	NA	NA	NA	NA	NA	NA	3	NA	NA	NA	1	NA	NA	NA	NA	NA	NA	NA	2	NA	NA	NA	1	NA	NA	NA	NA	NA	NA
CQQRSNWPVTF	IGKV3-11	5	NA	NA	NA	NA	NA	4	NA	NA	NA	NA	NA	NA	NA	5	NA	NA	NA	15	NA	NA	NA	1	NA	NA	NA	NA	NA	NA	NA	57	NA	NA	NA	NA	NA	NA
CQQRSNWRTF	IGKV3-11, IGKV3-20	5	NA	2	NA	NA	NA	NA	NA	NA	NA	1	NA	NA	NA	1	NA	NA	NA	2	NA	NA	NA	NA	NA	NA	NA	NA	NA	NA	NA	3	NA	NA	NA	NA	NA	NA
CQQRSNWRWTF	IGKV3-11	5	NA	1	NA	NA	NA	NA	NA	NA	NA	NA	NA	NA	NA	5	NA	NA	NA	10	NA	NA	NA	NA	NA	NA	NA	1	NA	NA	NA	1	NA	NA	NA	NA	NA	NA
CQQSYSAPYTF	IGKV1-39	5	NA	1	NA	NA	NA	NA	NA	NA	NA	2	NA	NA	NA	1	NA	NA	NA	1	NA	NA	NA	NA	NA	NA	NA	NA	NA	NA	NA	1	NA	NA	NA	NA	NA	NA
CQQSYSIPRTF	IGKV1-39	5	NA	19	NA	NA	NA	NA	NA	NA	NA	NA	NA	NA	NA	1	NA	NA	NA	NA	NA	NA	NA	NA	NA	NA	NA	2	NA	NA	NA	2	NA	NA	NA	6	NA	NA
CQQSYSSPWTF	IGKV1-39	5	NA	1	NA	NA	NA	NA	NA	NA	NA	2	NA	NA	NA	1	NA	NA	NA	NA	NA	NA	NA	NA	NA	NA	NA	NA	NA	NA	NA	37	NA	NA	NA	4	NA	NA
CQQSYSTITF	IGKV1-39	5	NA	NA	NA	NA	NA	NA	NA	NA	NA	2	NA	NA	NA	2	NA	NA	NA	3	NA	NA	NA	NA	NA	NA	NA	NA	NA	NA	NA	37	NA	NA	NA	1	NA	NA
CQQSYSTLLFTF	IGKV1-39	5	NA	NA	NA	NA	NA	NA	NA	NA	NA	4	NA	NA	NA	4	NA	NA	NA	3	NA	NA	NA	NA	NA	NA	NA	NA	NA	NA	NA	1	NA	NA	NA	2	NA	NA
CQQSYSTPALTF	IGKV1-39	5	NA	1	NA	NA	NA	NA	NA	NA	NA	2	NA	NA	NA	10	NA	NA	NA	5	NA	NA	NA	NA	NA	NA	NA	NA	NA	NA	NA	12	NA	NA	NA	NA	NA	NA
CQQSYSTPCTF	IGKV1-39	5	NA	2	NA	NA	NA	NA	NA	NA	NA	2	NA	NA	NA	4	NA	NA	NA	3	NA	NA	NA	NA	NA	NA	NA	NA	NA	NA	NA	1	NA	NA	NA	NA	NA	NA
CQQSYSTPLLTF	IGKV1-39	5	NA	1	NA	NA	NA	1	NA	NA	NA	NA	NA	NA	NA	5	NA	NA	NA	3	NA	NA	NA	NA	NA	NA	NA	NA	NA	NA	NA	6	NA	NA	NA	NA	NA	NA
CQQSYSTPPAF	IGKV1-39	5	NA	1	NA	NA	NA	NA	NA	NA	NA	7	NA	NA	NA	4	NA	NA	NA	4	NA	NA	NA	NA	NA	NA	NA	NA	NA	NA	NA	NA	NA	NA	NA	2	NA	NA
CQQSYSTPPETF	IGKV1-39	5	NA	1	NA	NA	NA	NA	NA	NA	NA	1	NA	NA	NA	3	NA	NA	NA	2	NA	NA	NA	NA	NA	NA	NA	NA	NA	NA	NA	3	NA	NA	NA	NA	NA	NA
CQQSYSTPPMYTF	IGKV1-39	5	NA	NA	NA	NA	NA	NA	NA	NA	NA	2	NA	NA	NA	5	NA	NA	NA	NA	NA	NA	NA	1	NA	NA	NA	NA	NA	NA	NA	1	NA	NA	NA	1	NA	NA
CQQSYSTPQLTF	IGKV1-39	5	NA	1	NA	NA	NA	NA	NA	NA	NA	NA	NA	NA	NA	NA	NA	NA	NA	3	NA	NA	NA	3	NA	NA	NA	NA	NA	NA	NA	2	NA	NA	NA	1	NA	NA
CQQSYSTPQWTF	IGKV1-39	5	NA	2	NA	NA	NA	NA	NA	NA	NA	1	NA	NA	NA	4	NA	NA	NA	1	NA	NA	NA	NA	NA	NA	NA	2	NA	NA	NA	NA	NA	NA	NA	NA	NA	NA
CQQSYSTPQYTF	IGKV1-39	5	NA	1	NA	NA	NA	NA	NA	NA	NA	NA	NA	NA	NA	5	NA	NA	NA	1	NA	NA	NA	NA	NA	NA	NA	NA	NA	NA	NA	2	NA	NA	NA	3	NA	NA
CQQSYSTPRAF	IGKV1-39	5	NA	1	NA	NA	NA	NA	NA	NA	NA	NA	NA	NA	NA	5	NA	NA	NA	2	NA	NA	NA	1	NA	NA	NA	NA	NA	NA	NA	3	NA	NA	NA	NA	NA	NA
CQQSYSTPRF	IGKV1-39	5	NA	NA	NA	NA	NA	NA	NA	NA	NA	NA	NA	NA	NA	6	NA	NA	NA	4	NA	NA	NA	NA	NA	NA	NA	1	NA	NA	NA	4	NA	NA	NA	2	NA	NA
CQQSYSTPRFTF	IGKV1-39	5	NA	1	NA	NA	NA	NA	NA	NA	NA	NA	NA	NA	NA	7	NA	NA	NA	6	NA	NA	NA	3	NA	NA	NA	NA	NA	NA	NA	2	NA	NA	NA	NA	NA	NA
CQQSYSTPRLTF	IGKV1-39	5	NA	3	NA	NA	NA	NA	NA	NA	NA	NA	NA	NA	NA	9	NA	NA	NA	10	NA	NA	NA	3	NA	NA	NA	NA	NA	NA	NA	18	NA	NA	NA	NA	NA	NA
CQQSYSTSITF	IGKV1-39	5	NA	1	NA	NA	NA	NA	NA	NA	NA	1	NA	NA	NA	5	NA	NA	NA	3	NA	NA	NA	NA	NA	NA	NA	NA	NA	NA	NA	2	NA	NA	NA	NA	NA	NA
CQQSYTTPLTF	IGKV1-39	5	NA	13	NA	NA	NA	NA	NA	NA	NA	NA	NA	NA	NA	1	NA	NA	NA	NA	NA	NA	NA	NA	NA	NA	NA	2	NA	NA	NA	2	NA	NA	NA	1	NA	NA
CQQSYTTPYTF	IGKV1-39	5	NA	5	NA	NA	NA	NA	NA	NA	NA	NA	NA	NA	NA	1	NA	NA	NA	2	NA	NA	NA	NA	NA	NA	NA	3	NA	NA	NA	28	NA	NA	NA	NA	NA	NA
CQQYDNLLYTF	IGKV1-33	5	NA	NA	NA	NA	NA	NA	NA	NA	NA	1	NA	NA	NA	NA	NA	NA	NA	1	NA	NA	NA	3	NA	NA	NA	NA	NA	NA	NA	3	NA	NA	NA	1	NA	NA
CQQYDNLPLF	IGKV1-33	5	NA	1	NA	NA	NA	1	NA	NA	NA	NA	NA	NA	NA	3	NA	NA	NA	7	NA	NA	NA	NA	NA	NA	NA	NA	NA	NA	NA	1	NA	NA	NA	NA	NA	NA
CQQYDNLPPLFTF	IGKV1-33	5	NA	NA	NA	NA	NA	NA	NA	NA	NA	1	NA	NA	NA	2	NA	NA	NA	1	NA	NA	NA	1	NA	NA	NA	NA	NA	NA	NA	7	NA	NA	NA	NA	NA	NA
CQQYDNLPPVTF	IGKV1-33	5	NA	NA	NA	NA	NA	NA	NA	NA	NA	NA	NA	NA	NA	4	NA	NA	NA	3	NA	NA	NA	2	NA	NA	NA	NA	NA	NA	NA	2	NA	NA	NA	1	NA	NA
CQQYDNLRFTF	IGKV1-33	5	NA	NA	NA	NA	NA	NA	NA	NA	NA	NA	NA	NA	NA	1	NA	NA	NA	3	NA	NA	NA	1	NA	NA	NA	1	NA	NA	NA	4	NA	NA	NA	NA	NA	NA
CQQYDNLRTF	IGKV1-33	5	NA	NA	NA	NA	NA	NA	NA	NA	NA	NA	NA	NA	NA	2	NA	NA	NA	4	NA	NA	NA	2	NA	NA	NA	1	NA	NA	NA	2	NA	NA	NA	NA	NA	NA
CQQYDSLPLTF	IGKV1-33	5	NA	5	NA	NA	NA	NA	NA	NA	NA	1	NA	NA	NA	3	NA	NA	NA	NA	NA	NA	NA	NA	NA	NA	NA	19	NA	NA	NA	1	NA	NA	NA	NA	NA	NA
CQQYDSYPLTF	IGKV1-5	5	NA	3	NA	NA	NA	NA	NA	NA	NA	NA	NA	NA	NA	2	NA	NA	NA	NA	NA	NA	NA	NA	NA	NA	NA	2	NA	NA	NA	1	NA	NA	NA	2	NA	NA
CQQYGSSFTF	IGKV3-20, IGKV3-11	5	NA	NA	NA	NA	NA	1	NA	NA	NA	1	NA	NA	NA	1	NA	NA	NA	NA	NA	NA	NA	NA	NA	NA	NA	NA	NA	NA	NA	4	NA	NA	NA	1	NA	NA
CQQYGSSLLTF	IGKV3-20	5	NA	1	NA	NA	NA	NA	NA	NA	NA	NA	NA	NA	NA	5	NA	NA	NA	6	NA	NA	NA	NA	NA	NA	NA	NA	NA	NA	NA	7	NA	NA	NA	1	NA	NA
CQQYGSSLTF	IGKV3-20, IGKV3-11	5	NA	NA	NA	NA	NA	2	NA	NA	NA	16	NA	NA	NA	NA	NA	NA	NA	9	NA	NA	NA	1	NA	NA	NA	NA	NA	NA	NA	4	NA	NA	NA	NA	NA	NA
CQQYGSSLWTF	IGKV3-20, IGKV3-11	5	NA	2	NA	NA	NA	1	NA	NA	NA	NA	NA	NA	NA	NA	NA	NA	NA	5	NA	NA	NA	3	NA	NA	NA	NA	NA	NA	NA	NA	NA	NA	NA	2	NA	NA
CQQYGSSLYTF	IGKV3-20, IGKV3-11	5	NA	NA	NA	NA	NA	NA	NA	NA	NA	3	NA	NA	NA	1	NA	NA	NA	5	NA	NA	NA	NA	NA	NA	NA	NA	NA	NA	NA	5	NA	NA	NA	2	NA	NA
CQQYGSSPGFTF	IGKV3-20	5	NA	NA	NA	NA	NA	NA	NA	NA	NA	NA	NA	NA	NA	1	NA	NA	NA	1	NA	NA	NA	3	NA	NA	NA	NA	NA	NA	NA	56	NA	NA	NA	3	NA	NA
CQQYGSSPGLTF	IGKV3-20, IGKV3-11	5	NA	1	NA	NA	NA	1	NA	NA	NA	1	NA	NA	NA	9	NA	NA	NA	NA	NA	NA	NA	NA	NA	NA	NA	NA	NA	NA	NA	1	NA	NA	NA	NA	NA	NA
CQQYGSSPKTF	IGKV3-20, IGKV3-11	5	NA	1	NA	NA	NA	1	NA	NA	NA	NA	NA	NA	NA	2	NA	NA	NA	6	NA	NA	NA	2	NA	NA	NA	NA	NA	NA	NA	NA	NA	NA	NA	NA	NA	NA
CQQYGSSPLF	IGKV3-20, IGKV3-11	5	NA	1	NA	NA	NA	1	NA	NA	NA	NA	NA	NA	NA	2	NA	NA	NA	7	NA	NA	NA	NA	NA	NA	NA	NA	NA	NA	NA	1	NA	NA	NA	NA	NA	NA
CQQYGSSPLFTF	IGKV3-20, IGKV3-11, IGKV3-15	5	NA	3	NA	NA	NA	NA	NA	NA	NA	1	NA	NA	NA	3	NA	NA	NA	1	NA	NA	NA	1	NA	NA	NA	NA	NA	NA	NA	NA	NA	NA	NA	NA	NA	NA
CQQYGSSPLITF	IGKV3-20	5	NA	3	NA	NA	NA	NA	NA	NA	NA	NA	NA	NA	NA	3	NA	NA	NA	2	NA	NA	NA	3	NA	NA	NA	NA	NA	NA	NA	15	NA	NA	NA	NA	NA	NA
CQQYGSSPLITF	IGKV3-20, IGKV3-11, IGKV3-15	5	NA	2	NA	NA	NA	NA	NA	NA	NA	1	NA	NA	NA	NA	NA	NA	NA	1	NA	NA	NA	NA	NA	NA	NA	NA	NA	NA	NA	1	NA	NA	NA	1	NA	NA
CQQYGSSPLYTF	IGKV3-20, IGKV3-11	5	NA	2	NA	NA	NA	2	NA	NA	NA	2	NA	NA	NA	NA	NA	NA	NA	NA	NA	NA	NA	NA	NA	NA	NA	NA	NA	NA	NA	7	NA	NA	NA	1	NA	NA
CQQYGSSPPRTF	IGKV3-20	5	NA	4	NA	NA	NA	NA	NA	NA	NA	NA	NA	NA	NA	2	NA	NA	NA	4	NA	NA	NA	NA	NA	NA	NA	NA	NA	NA	NA	17	NA	NA	NA	2	NA	NA
CQQYGSSPRF	IGKV3-20	5	NA	NA	NA	NA	NA	1	NA	NA	NA	1	NA	NA	NA	7	NA	NA	NA	1	NA	NA	NA	NA	NA	NA	NA	NA	NA	NA	NA	NA	NA	NA	NA	10	NA	NA
CQQYGSSPRFTF	IGKV3-20, IGKV3-11	5	NA	NA	NA	NA	NA	1	NA	NA	NA	NA	NA	NA	NA	1	NA	NA	NA	1	NA	NA	NA	NA	NA	NA	NA	NA	NA	NA	NA	1	NA	NA	NA	1	NA	NA
CQQYGSSPRWTF	IGKV3-20	5	NA	NA	NA	NA	NA	NA	NA	NA	NA	NA	NA	NA	NA	6	NA	NA	NA	6	NA	NA	NA	3	NA	NA	NA	NA	NA	NA	NA	7	NA	NA	NA	2	NA	NA
CQQYGSSPRWTF	IGKV3-20, IGKV3-11	5	NA	1	NA	NA	NA	2	NA	NA	NA	NA	NA	NA	NA	1	NA	NA	NA	5	NA	NA	NA	NA	NA	NA	NA	1	NA	NA	NA	NA	NA	NA	NA	NA	NA	NA
CQQYGSSPSITF	IGKV3-20	5	NA	NA	NA	NA	NA	NA	NA	NA	NA	18	NA	NA	NA	5	NA	NA	NA	5	NA	NA	NA	NA	NA	NA	NA	NA	NA	NA	NA	5	NA	NA	NA	2	NA	NA
CQQYGSSPSTF	IGKV3-20, IGKV3-11	5	NA	1	NA	NA	NA	NA	NA	NA	NA	NA	NA	NA	NA	2	NA	NA	NA	6	NA	NA	NA	NA	NA	NA	NA	NA	NA	NA	NA	3	NA	NA	NA	1	NA	NA
CQQYGSSPTF	IGKV3-20, IGKV3-11, IGKV3-15	5	NA	NA	NA	NA	NA	NA	NA	NA	NA	2	NA	NA	NA	2	NA	NA	NA	3	NA	NA	NA	NA	NA	NA	NA	NA	NA	NA	NA	1	NA	NA	NA	1	NA	NA
CQQYGSSPTTF	IGKV3-20	5	NA	3	NA	NA	NA	NA	NA	NA	NA	NA	NA	NA	NA	1	NA	NA	NA	7	NA	NA	NA	1	NA	NA	NA	NA	NA	NA	NA	11	NA	NA	NA	NA	NA	NA
CQQYGSSSYTF	IGKV3-20, IGKV3-11	5	NA	1	NA	NA	NA	NA	NA	NA	NA	NA	NA	NA	NA	1	NA	NA	NA	1	NA	NA	NA	NA	NA	NA	NA	NA	NA	NA	NA	2	NA	NA	NA	1	NA	NA
CQQYGSSWTF	IGKV3-20	5	NA	NA	NA	NA	NA	2	NA	NA	NA	1	NA	NA	NA	8	NA	NA	NA	5	NA	NA	NA	NA	NA	NA	NA	NA	NA	NA	NA	2	NA	NA	NA	NA	NA	NA
CQQYGSSYTF	IGKV3-20	5	NA	NA	NA	NA	NA	2	NA	NA	NA	NA	NA	NA	NA	5	NA	NA	NA	15	NA	NA	NA	5	NA	NA	NA	NA	NA	NA	NA	5	NA	NA	NA	NA	NA	NA
CQQYNNWLALTF	IGKV3-15	5	NA	3	NA	NA	NA	NA	NA	NA	NA	NA	NA	NA	NA	1	NA	NA	NA	5	NA	NA	NA	NA	NA	NA	NA	NA	NA	NA	NA	4	NA	NA	NA	1	NA	NA
CQQYNNWLLTF	IGKV3-15	5	NA	NA	NA	NA	NA	2	NA	NA	NA	NA	NA	NA	NA	9	NA	NA	NA	7	NA	NA	NA	NA	NA	NA	NA	2	NA	NA	NA	7	NA	NA	NA	NA	NA	NA
CQQYNNWLRTF	IGKV3-15	5	NA	3	NA	NA	NA	NA	NA	NA	NA	NA	NA	NA	NA	8	NA	NA	NA	9	NA	NA	NA	NA	NA	NA	NA	NA	NA	NA	NA	3	NA	NA	NA	1	NA	NA
CQQYNNWLWTF	IGKV3-15	5	NA	1	NA	NA	NA	3	NA	NA	NA	NA	NA	NA	NA	11	NA	NA	NA	16	NA	NA	NA	NA	NA	NA	NA	NA	NA	NA	NA	5	NA	NA	NA	NA	NA	NA
CQQYNNWPPFF	IGKV3-15	5	NA	NA	NA	NA	NA	NA	NA	NA	NA	NA	NA	NA	NA	1	NA	NA	NA	1	NA	NA	NA	NA	NA	NA	NA	2	NA	NA	NA	3	NA	NA	NA	1	NA	NA
CQQYNNWPPGAF	IGKV3-15	5	NA	1	NA	NA	NA	NA	NA	NA	NA	NA	NA	NA	NA	1	NA	NA	NA	1	NA	NA	NA	NA	NA	NA	NA	NA	NA	NA	NA	5	NA	NA	NA	2	NA	NA
CQQYNNWPPLTF	IGKV3-15, IGKV3-11	5	NA	4	NA	NA	NA	3	NA	NA	NA	NA	NA	NA	NA	NA	NA	NA	NA	2	NA	NA	NA	NA	NA	NA	NA	1	NA	NA	NA	1	NA	NA	NA	NA	NA	NA
CQQYNNWPPLTF	IGKV3-15, IGKV3-11, IGKV3-20	5	NA	NA	NA	NA	NA	1	NA	NA	NA	1	NA	NA	NA	1	NA	NA	NA	2	NA	NA	NA	NA	NA	NA	NA	NA	NA	NA	NA	NA	NA	NA	NA	1	NA	NA
CQQYNNWPPMTF	IGKV3-15	5	NA	2	NA	NA	NA	NA	NA	NA	NA	NA	NA	NA	NA	5	NA	NA	NA	1	NA	NA	NA	1	NA	NA	NA	NA	NA	NA	NA	1	NA	NA	NA	NA	NA	NA
CQQYNNWPPRTF	IGKV3-15	5	NA	NA	NA	NA	NA	NA	NA	NA	NA	NA	NA	NA	NA	4	NA	NA	NA	5	NA	NA	NA	2	NA	NA	NA	NA	NA	NA	NA	1	NA	NA	NA	6	NA	NA
CQQYNNWPPSITF	IGKV3-15	5	NA	1	NA	NA	NA	NA	NA	NA	NA	NA	NA	NA	NA	7	NA	NA	NA	2	NA	NA	NA	1	NA	NA	NA	NA	NA	NA	NA	3	NA	NA	NA	NA	NA	NA
CQQYNNWPPSLTF	IGKV3-15	5	NA	1	NA	NA	NA	NA	NA	NA	NA	NA	NA	NA	NA	4	NA	NA	NA	7	NA	NA	NA	NA	NA	NA	NA	NA	NA	NA	NA	2	NA	NA	NA	1	NA	NA
CQQYNNWPPSTF	IGKV3-15	5	NA	2	NA	NA	NA	NA	NA	NA	NA	NA	NA	NA	NA	7	NA	NA	NA	4	NA	NA	NA	NA	NA	NA	NA	1	NA	NA	NA	1	NA	NA	NA	NA	NA	NA
CQQYNNWPPVF	IGKV3-15	5	NA	2	NA	NA	NA	2	NA	NA	NA	NA	NA	NA	NA	4	NA	NA	NA	3	NA	NA	NA	NA	NA	NA	NA	NA	NA	NA	NA	2	NA	NA	NA	NA	NA	NA
CQQYNNWPPVYTF	IGKV3-15	5	NA	NA	NA	NA	NA	1	NA	NA	NA	NA	NA	NA	NA	3	NA	NA	NA	4	NA	NA	NA	NA	NA	NA	NA	1	NA	NA	NA	2	NA	NA	NA	NA	NA	NA
CQQYNNWPRF	IGKV3-15	5	NA	NA	NA	NA	NA	1	NA	NA	NA	1	NA	NA	NA	1	NA	NA	NA	6	NA	NA	NA	NA	NA	NA	NA	NA	NA	NA	NA	3	NA	NA	NA	NA	NA	NA
CQQYNNWPRGTF	IGKV3-15	5	NA	3	NA	NA	NA	NA	NA	NA	NA	NA	NA	NA	NA	4	NA	NA	NA	2	NA	NA	NA	1	NA	NA	NA	NA	NA	NA	NA	4	NA	NA	NA	NA	NA	NA
CQQYNNWPRTF	IGKV3-15, IGKV3-11, IGKV3-20	5	NA	2	NA	NA	NA	NA	NA	NA	NA	NA	NA	NA	NA	1	NA	NA	NA	1	NA	NA	NA	NA	NA	NA	NA	NA	NA	NA	NA	3	NA	NA	NA	1	NA	NA
CQQYNNWPRTF	IGKV3-15, IGKV3-11, IGKV3-7	5	NA	1	NA	NA	NA	1	NA	NA	NA	NA	NA	NA	NA	NA	NA	NA	NA	2	NA	NA	NA	NA	NA	NA	NA	1	NA	NA	NA	NA	NA	NA	NA	3	NA	NA
CQQYNNWPSLTF	IGKV3-15	5	NA	NA	NA	NA	NA	NA	NA	NA	NA	2	NA	NA	NA	1	NA	NA	NA	1	NA	NA	NA	1	NA	NA	NA	NA	NA	NA	NA	8	NA	NA	NA	NA	NA	NA
CQQYNNWPTWTF	IGKV3-15	5	NA	1	NA	NA	NA	NA	NA	NA	NA	NA	NA	NA	NA	6	NA	NA	NA	3	NA	NA	NA	1	NA	NA	NA	NA	NA	NA	NA	2	NA	NA	NA	NA	NA	NA
CQQYNSFPYTF	IGKV1-5	5	NA	2	NA	NA	NA	NA	NA	NA	NA	2	NA	NA	NA	2	NA	NA	NA	NA	NA	NA	NA	NA	NA	NA	NA	2	NA	NA	NA	NA	NA	NA	NA	1	NA	NA
CQQYNSLYTF	IGKV1-5	5	NA	NA	NA	NA	NA	3	NA	NA	NA	NA	NA	NA	NA	4	NA	NA	NA	3	NA	NA	NA	1	NA	NA	NA	NA	NA	NA	NA	4	NA	NA	NA	NA	NA	NA
CQQYNSSPWTF	IGKV1-5	5	NA	2	NA	NA	NA	NA	NA	NA	NA	NA	NA	NA	NA	3	NA	NA	NA	3	NA	NA	NA	1	NA	NA	NA	NA	NA	NA	NA	2	NA	NA	NA	NA	NA	NA
CQQYNSWTF	IGKV1-5	5	NA	1	NA	NA	NA	1	NA	NA	NA	NA	NA	NA	NA	4	NA	NA	NA	4	NA	NA	NA	NA	NA	NA	NA	NA	NA	NA	NA	3	NA	NA	NA	NA	NA	NA
CQQYNSWWTF	IGKV1-5	5	NA	NA	NA	NA	NA	NA	NA	NA	NA	1	NA	NA	NA	4	NA	NA	NA	1	NA	NA	NA	NA	NA	NA	NA	NA	NA	NA	NA	1	NA	NA	NA	1	NA	NA
CQQYNSYLFTF	IGKV1-5	5	NA	NA	NA	NA	NA	1	NA	NA	NA	NA	NA	NA	NA	6	NA	NA	NA	4	NA	NA	NA	3	NA	NA	NA	NA	NA	NA	NA	3	NA	NA	NA	NA	NA	NA
CQQYNSYLLTF	IGKV1-5	5	NA	2	NA	NA	NA	1	NA	NA	NA	NA	NA	NA	NA	11	NA	NA	NA	12	NA	NA	NA	NA	NA	NA	NA	NA	NA	NA	NA	1	NA	NA	NA	NA	NA	NA
CQQYNSYPGTF	IGKV1-5	5	NA	NA	NA	NA	NA	1	NA	NA	NA	1	NA	NA	NA	9	NA	NA	NA	12	NA	NA	NA	NA	NA	NA	NA	NA	NA	NA	NA	3	NA	NA	NA	NA	NA	NA
CQQYNSYPRTF	IGKV1-16	5	NA	NA	NA	NA	NA	NA	NA	NA	NA	NA	NA	NA	NA	19	NA	NA	NA	12	NA	NA	NA	2	NA	NA	NA	NA	NA	NA	NA	7	NA	NA	NA	2	NA	NA
CQQYNSYPVTF	IGKV1-5	5	NA	1	NA	NA	NA	NA	NA	NA	NA	1	NA	NA	NA	3	NA	NA	NA	2	NA	NA	NA	NA	NA	NA	NA	NA	NA	NA	NA	3	NA	NA	NA	NA	NA	NA
CQQYNSYSLWTF	IGKV1-5	5	NA	1	NA	NA	NA	NA	NA	NA	NA	NA	NA	NA	NA	1	NA	NA	NA	2	NA	NA	NA	NA	NA	NA	NA	2	NA	NA	NA	7	NA	NA	NA	NA	NA	NA
CQQYNSYSLYTF	IGKV1-5	5	NA	NA	NA	NA	NA	NA	NA	NA	NA	1	NA	NA	NA	2	NA	NA	NA	3	NA	NA	NA	NA	NA	NA	NA	NA	NA	NA	NA	5	NA	NA	NA	1	NA	NA
CQQYNSYSNTF	IGKV1-5	5	NA	2	NA	NA	NA	NA	NA	NA	NA	1	NA	NA	NA	3	NA	NA	NA	8	NA	NA	NA	NA	NA	NA	NA	NA	NA	NA	NA	3	NA	NA	NA	NA	NA	NA
CQQYNSYSPITF	IGKV1-5	5	NA	NA	NA	NA	NA	NA	NA	NA	NA	1	NA	NA	NA	4	NA	NA	NA	2	NA	NA	NA	2	NA	NA	NA	NA	NA	NA	NA	7	NA	NA	NA	NA	NA	NA
CQQYNSYSPTWTF	IGKV1-5	5	NA	NA	NA	NA	NA	NA	NA	NA	NA	2	NA	NA	NA	3	NA	NA	NA	5	NA	NA	NA	2	NA	NA	NA	NA	NA	NA	NA	3	NA	NA	NA	NA	NA	NA
CQQYNSYSVTF	IGKV1-5	5	NA	NA	NA	NA	NA	NA	NA	NA	NA	NA	NA	NA	NA	7	NA	NA	NA	9	NA	NA	NA	6	NA	NA	NA	1	NA	NA	NA	2	NA	NA	NA	NA	NA	NA
CQQYNSYVTF	IGKV1-5	5	NA	NA	NA	NA	NA	NA	NA	NA	NA	NA	NA	NA	NA	2	NA	NA	NA	1	NA	NA	NA	1	NA	NA	NA	NA	NA	NA	NA	2	NA	NA	NA	1	NA	NA
CQQYNSYWYTF	IGKV1-5	5	NA	NA	NA	NA	NA	3	NA	NA	NA	NA	NA	NA	NA	1	NA	NA	NA	4	NA	NA	NA	1	NA	NA	NA	NA	NA	NA	NA	4	NA	NA	NA	NA	NA	NA
CQQYNTYPWTF	IGKV1-5	5	NA	1	NA	NA	NA	1	NA	NA	NA	NA	NA	NA	NA	2	NA	NA	NA	NA	NA	NA	NA	NA	NA	NA	NA	1	NA	NA	NA	NA	NA	NA	NA	7	NA	NA
CQQYYATPYTF	IGKV4-1	5	NA	111	NA	NA	NA	1	NA	NA	NA	NA	NA	NA	NA	2	NA	NA	NA	1	NA	NA	NA	NA	NA	NA	NA	NA	NA	NA	NA	NA	NA	NA	NA	1	NA	NA
CQQYYDTPLTF	IGKV4-1	5	NA	1	NA	NA	NA	NA	NA	NA	NA	5	NA	NA	NA	2	NA	NA	NA	NA	NA	NA	NA	1	NA	NA	NA	NA	NA	NA	NA	NA	NA	NA	NA	4	NA	NA
CQQYYDTPPTF	IGKV4-1	5	NA	NA	NA	NA	NA	1	NA	NA	NA	1	NA	NA	NA	18	NA	NA	NA	1	NA	NA	NA	NA	NA	NA	NA	1	NA	NA	NA	NA	NA	NA	NA	NA	NA	NA
CQQYYDTPWTF	IGKV4-1	5	NA	3	NA	NA	NA	NA	NA	NA	NA	2	NA	NA	NA	NA	NA	NA	NA	1	NA	NA	NA	2	NA	NA	NA	1	NA	NA	NA	NA	NA	NA	NA	NA	NA	NA
CQQYYSAPPTF	IGKV4-1	5	NA	1	NA	NA	NA	NA	NA	NA	NA	1	NA	NA	NA	NA	NA	NA	NA	2	NA	NA	NA	NA	NA	NA	NA	NA	NA	NA	NA	1	NA	NA	NA	2	NA	NA
CQQYYSFPHTF	IGKV1-8, IGKV1-9	5	NA	NA	NA	NA	NA	NA	NA	NA	NA	7	NA	NA	NA	6	NA	NA	NA	1	NA	NA	NA	1	NA	NA	NA	NA	NA	NA	NA	NA	NA	NA	NA	3	NA	NA
CQQYYSIPFTF	IGKV4-1	5	NA	NA	NA	NA	NA	1	NA	NA	NA	1	NA	NA	NA	1	NA	NA	NA	1	NA	NA	NA	NA	NA	NA	NA	NA	NA	NA	NA	NA	NA	NA	NA	2	NA	NA
CQQYYSPPLTF	IGKV4-1	5	NA	1	NA	NA	NA	1	NA	NA	NA	NA	NA	NA	NA	1	NA	NA	NA	NA	NA	NA	NA	NA	NA	NA	NA	1	NA	NA	NA	NA	NA	NA	NA	3	NA	NA
CQQYYSSPPTF	IGKV4-1	5	NA	2	NA	NA	NA	NA	NA	NA	NA	NA	NA	NA	NA	1	NA	NA	NA	2	NA	NA	NA	3	NA	NA	NA	NA	NA	NA	NA	NA	NA	NA	NA	2	NA	NA
CQQYYSSPRTF	IGKV4-1	5	NA	3	NA	NA	NA	NA	NA	NA	NA	1	NA	NA	NA	1	NA	NA	NA	1	NA	NA	NA	1	NA	NA	NA	NA	NA	NA	NA	NA	NA	NA	NA	NA	NA	NA
CQQYYSSPYTF	IGKV4-1	5	NA	2	NA	NA	NA	1	NA	NA	NA	NA	NA	NA	NA	1	NA	NA	NA	NA	NA	NA	NA	NA	NA	NA	NA	3	NA	NA	NA	1	NA	NA	NA	NA	NA	NA
CQQYYSTLALTF	IGKV4-1	5	NA	1	NA	NA	NA	NA	NA	NA	NA	1	NA	NA	NA	1	NA	NA	NA	6	NA	NA	NA	NA	NA	NA	NA	NA	NA	NA	NA	2	NA	NA	NA	NA	NA	NA
CQQYYSTLFTF	IGKV4-1	5	NA	2	NA	NA	NA	NA	NA	NA	NA	3	NA	NA	NA	9	NA	NA	NA	14	NA	NA	NA	NA	NA	NA	NA	NA	NA	NA	NA	8	NA	NA	NA	NA	NA	NA
CQQYYSTLMYTF	IGKV4-1	5	NA	NA	NA	NA	NA	NA	NA	NA	NA	NA	NA	NA	NA	4	NA	NA	NA	1	NA	NA	NA	1	NA	NA	NA	NA	NA	NA	NA	2	NA	NA	NA	1	NA	NA
CQQYYSTLPITF	IGKV4-1	5	NA	2	NA	NA	NA	NA	NA	NA	NA	1	NA	NA	NA	1	NA	NA	NA	2	NA	NA	NA	NA	NA	NA	NA	NA	NA	NA	NA	5	NA	NA	NA	NA	NA	NA
CQQYYSTPETF	IGKV4-1	5	NA	NA	NA	NA	NA	NA	NA	NA	NA	2	NA	NA	NA	4	NA	NA	NA	11	NA	NA	NA	2	NA	NA	NA	NA	NA	NA	NA	5	NA	NA	NA	NA	NA	NA
CQQYYSTPFAF	IGKV4-1	5	NA	1	NA	NA	NA	NA	NA	NA	NA	1	NA	NA	NA	1	NA	NA	NA	1	NA	NA	NA	NA	NA	NA	NA	NA	NA	NA	NA	1	NA	NA	NA	NA	NA	NA
CQQYYSTPKTF	IGKV4-1	5	NA	NA	NA	NA	NA	NA	NA	NA	NA	NA	NA	NA	NA	1	NA	NA	NA	16	NA	NA	NA	2	NA	NA	NA	NA	NA	NA	NA	9	NA	NA	NA	1	NA	NA
CQQYYSTPPFTF	IGKV4-1	5	NA	NA	NA	NA	NA	4	NA	NA	NA	NA	NA	NA	NA	8	NA	NA	NA	2	NA	NA	NA	NA	NA	NA	NA	1	NA	NA	NA	12	NA	NA	NA	NA	NA	NA
CQQYYSTPPRTF	IGKV4-1	5	NA	NA	NA	NA	NA	1	NA	NA	NA	1	NA	NA	NA	5	NA	NA	NA	3	NA	NA	NA	NA	NA	NA	NA	NA	NA	NA	NA	9	NA	NA	NA	NA	NA	NA
CQQYYSTPRITF	IGKV4-1	5	NA	NA	NA	NA	NA	NA	NA	NA	NA	1	NA	NA	NA	2	NA	NA	NA	2	NA	NA	NA	1	NA	NA	NA	NA	NA	NA	NA	1	NA	NA	NA	NA	NA	NA
CQQYYSTPRWTF	IGKV4-1	5	NA	NA	NA	NA	NA	2	NA	NA	NA	NA	NA	NA	NA	1	NA	NA	NA	8	NA	NA	NA	NA	NA	NA	NA	NA	NA	NA	NA	2	NA	NA	NA	3	NA	NA
CQQYYSTPRYTF	IGKV4-1	5	NA	1	NA	NA	NA	NA	NA	NA	NA	2	NA	NA	NA	2	NA	NA	NA	2	NA	NA	NA	NA	NA	NA	NA	NA	NA	NA	NA	NA	NA	NA	NA	1	NA	NA
CQQYYSTPSITF	IGKV4-1	5	NA	1	NA	NA	NA	NA	NA	NA	NA	1	NA	NA	NA	4	NA	NA	NA	7	NA	NA	NA	NA	NA	NA	NA	NA	NA	NA	NA	6	NA	NA	NA	NA	NA	NA
CQQYYSTPSLTF	IGKV4-1	5	NA	1	NA	NA	NA	2	NA	NA	NA	NA	NA	NA	NA	2	NA	NA	NA	9	NA	NA	NA	NA	NA	NA	NA	NA	NA	NA	NA	3	NA	NA	NA	NA	NA	NA
CQQYYSTPSYTF	IGKV4-1	5	NA	1	NA	NA	NA	NA	NA	NA	NA	NA	NA	NA	NA	2	NA	NA	NA	4	NA	NA	NA	NA	NA	NA	NA	NA	NA	NA	NA	1	NA	NA	NA	1	NA	NA
CQQYYSTQTF	IGKV4-1	5	NA	NA	NA	NA	NA	NA	NA	NA	NA	NA	NA	NA	NA	1	NA	NA	NA	1	NA	NA	NA	1	NA	NA	NA	NA	NA	NA	NA	1	NA	NA	NA	2	NA	NA
CQQYYSTRWTF	IGKV4-1	5	NA	2	NA	NA	NA	NA	NA	NA	NA	2	NA	NA	NA	1	NA	NA	NA	6	NA	NA	NA	NA	NA	NA	NA	NA	NA	NA	NA	3	NA	NA	NA	NA	NA	NA
CQQYYSTWTF	IGKV4-1	5	NA	NA	NA	NA	NA	NA	NA	NA	NA	1	NA	NA	NA	3	NA	NA	NA	11	NA	NA	NA	NA	NA	NA	NA	NA	NA	NA	NA	3	NA	NA	NA	3	NA	NA
CQQYYSYPGTF	IGKV1-8	5	NA	NA	NA	NA	NA	2	NA	NA	NA	NA	NA	NA	NA	13	NA	NA	NA	5	NA	NA	NA	2	NA	NA	NA	NA	NA	NA	NA	3	NA	NA	NA	NA	NA	NA
CQQYYSYPHTF	IGKV1-8	5	NA	NA	NA	NA	NA	NA	NA	NA	NA	NA	NA	NA	NA	7	NA	NA	NA	1	NA	NA	NA	1	NA	NA	NA	1	NA	NA	NA	1	NA	NA	NA	NA	NA	NA
CQQYYSYPPWTF	IGKV1-8	5	NA	1	NA	NA	NA	NA	NA	NA	NA	NA	NA	NA	NA	3	NA	NA	NA	7	NA	NA	NA	NA	NA	NA	NA	NA	NA	NA	NA	7	NA	NA	NA	1	NA	NA
CQQYYTTPWTF	IGKV4-1	5	NA	14	NA	NA	NA	NA	NA	NA	NA	NA	NA	NA	NA	1	NA	NA	NA	NA	NA	NA	NA	NA	NA	NA	NA	5	NA	NA	NA	40	NA	NA	NA	3	NA	NA
CQQYYTTPYTF	IGKV4-1	5	NA	4	NA	NA	NA	NA	NA	NA	NA	4	NA	NA	NA	NA	NA	NA	NA	2	NA	NA	NA	NA	NA	NA	NA	1	NA	NA	NA	NA	NA	NA	NA	8	NA	NA
CQSADSSGTHVVF	IGLV3-25	5	NA	NA	NA	NA	NA	NA	NA	NA	NA	NA	NA	NA	NA	NA	6	NA	NA	NA	2	NA	NA	NA	2	NA	NA	NA	NA	NA	NA	NA	8	NA	NA	NA	2	NA
CQSADSSGTVF	IGLV3-25, IGLV3-16	5	NA	NA	1	NA	NA	NA	1	NA	NA	NA	1	NA	NA	NA	NA	NA	NA	NA	NA	NA	NA	NA	NA	NA	NA	NA	NA	NA	NA	NA	1	NA	NA	NA	2	NA
CQSADSSGTVVF	IGLV3-25, IGLV3-16	5	NA	NA	2	NA	NA	NA	1	NA	NA	NA	1	NA	NA	NA	NA	NA	NA	NA	1	NA	NA	NA	NA	NA	NA	NA	3	NA	NA	NA	NA	NA	NA	NA	NA	NA
CQSADSSGTYEVF	IGLV3-25	5	NA	NA	NA	NA	NA	NA	2	NA	NA	NA	1	NA	NA	NA	7	NA	NA	NA	14	NA	NA	NA	NA	NA	NA	NA	NA	NA	NA	NA	14	NA	NA	NA	NA	NA
CQSADSSGTYHVVF	IGLV3-25	5	NA	NA	NA	NA	NA	NA	NA	NA	NA	NA	1	NA	NA	NA	9	NA	NA	NA	6	NA	NA	NA	4	NA	NA	NA	NA	NA	NA	NA	2	NA	NA	NA	NA	NA
CQSADSSGTYPVVF	IGLV3-25, IGLV3-16	5	NA	NA	1	NA	NA	NA	1	NA	NA	NA	1	NA	NA	NA	NA	NA	NA	NA	1	NA	NA	NA	NA	NA	NA	NA	NA	NA	NA	NA	1	NA	NA	NA	NA	NA
CQSADSSGTYQVF	IGLV3-25, IGLV3-16	5	NA	NA	1	NA	NA	NA	1	NA	NA	NA	3	NA	NA	NA	NA	NA	NA	NA	3	NA	NA	NA	NA	NA	NA	NA	NA	NA	NA	NA	6	NA	NA	NA	NA	NA
CQSADSSGTYRVF	IGLV3-25	5	NA	NA	6	NA	NA	NA	NA	NA	NA	NA	7	NA	NA	NA	28	NA	NA	NA	31	NA	NA	NA	NA	NA	NA	NA	NA	NA	NA	NA	12	NA	NA	NA	NA	NA
CQSYDSSFVVF	IGLV1-40, IGLV1-50	5	NA	NA	NA	NA	NA	NA	52	NA	NA	NA	NA	NA	NA	NA	1	NA	NA	NA	2	NA	NA	NA	2	NA	NA	NA	NA	NA	NA	NA	1	NA	NA	NA	NA	NA
CQSYDSSLSALYVF	IGLV1-40, IGLV1-50	5	NA	NA	2	NA	NA	NA	NA	NA	NA	NA	15	NA	NA	NA	1	NA	NA	NA	NA	NA	NA	NA	NA	NA	NA	NA	NA	NA	NA	NA	11	NA	NA	NA	16	NA
CQSYDSSLSARVF	IGLV1-40, IGLV1-50	5	NA	NA	1	NA	NA	NA	1	NA	NA	NA	NA	NA	NA	NA	3	NA	NA	NA	NA	NA	NA	NA	NA	NA	NA	NA	NA	NA	NA	NA	3	NA	NA	NA	1	NA
CQSYDSSLSAVF	IGLV1-40, IGLV1-50	5	NA	NA	1	NA	NA	NA	NA	NA	NA	NA	NA	NA	NA	NA	2	NA	NA	NA	1	NA	NA	NA	1	NA	NA	NA	NA	NA	NA	NA	2	NA	NA	NA	NA	NA
CQSYDSSLSGCVF	IGLV1-40, IGLV1-50	5	NA	NA	2	NA	NA	NA	NA	NA	NA	NA	2	NA	NA	NA	3	NA	NA	NA	4	NA	NA	NA	1	NA	NA	NA	NA	NA	NA	NA	NA	NA	NA	NA	NA	NA
CQSYDSSLSGFVVF	IGLV1-40, IGLV1-50	5	NA	NA	2	NA	NA	NA	NA	NA	NA	NA	NA	NA	NA	NA	11	NA	NA	NA	6	NA	NA	NA	NA	NA	NA	NA	NA	NA	NA	NA	1	NA	NA	NA	3	NA
CQSYDSSLSGFWVF	IGLV1-40, IGLV1-50	5	NA	NA	NA	NA	NA	NA	2	NA	NA	NA	NA	NA	NA	NA	10	NA	NA	NA	8	NA	NA	NA	NA	NA	NA	NA	NA	NA	NA	NA	1	NA	NA	NA	2	NA
CQSYDSSLSGGVF	IGLV1-40, IGLV1-50	5	NA	NA	1	NA	NA	NA	NA	NA	NA	NA	NA	NA	NA	NA	3	NA	NA	NA	6	NA	NA	NA	NA	NA	NA	NA	NA	NA	NA	NA	3	NA	NA	NA	3	NA
CQSYDSSLSGLWVF	IGLV1-40, IGLV1-50	5	NA	NA	4	NA	NA	NA	NA	NA	NA	NA	NA	NA	NA	NA	1	NA	NA	NA	5	NA	NA	NA	NA	NA	NA	NA	NA	NA	NA	NA	2	NA	NA	NA	46	NA
CQSYDSSLSGLYVF	IGLV1-40, IGLV1-50	5	NA	NA	NA	NA	NA	NA	NA	NA	NA	NA	2	NA	NA	NA	6	NA	NA	NA	1	NA	NA	NA	2	NA	NA	NA	NA	NA	NA	NA	5	NA	NA	NA	NA	NA
CQSYDSSLSGPYVVF	IGLV1-40, IGLV1-50	5	NA	NA	NA	NA	NA	NA	1	NA	NA	NA	NA	NA	NA	NA	3	NA	NA	NA	1	NA	NA	NA	NA	NA	NA	NA	NA	NA	NA	NA	2	NA	NA	NA	1	NA
CQSYDSSLSGSLF	IGLV1-40, IGLV1-50	5	NA	NA	NA	NA	NA	NA	NA	NA	NA	NA	1	NA	NA	NA	1	NA	NA	NA	NA	NA	NA	NA	2	NA	NA	NA	NA	NA	NA	NA	2	NA	NA	NA	1	NA
CQSYDSSLSGSNVF	IGLV1-40, IGLV1-50	5	NA	NA	NA	NA	NA	NA	NA	NA	NA	NA	NA	NA	NA	NA	2	NA	NA	NA	7	NA	NA	NA	2	NA	NA	NA	NA	NA	NA	NA	3	NA	NA	NA	1	NA
CQSYDSSLSGSRVF	IGLV1-40	5	NA	NA	NA	NA	NA	NA	NA	NA	NA	NA	6	NA	NA	NA	14	NA	NA	NA	20	NA	NA	NA	1	NA	NA	NA	NA	NA	NA	NA	13	NA	NA	NA	NA	NA
CQSYDSSLSGVF	IGLV1-40, IGLV1-50	5	NA	NA	NA	NA	NA	NA	2	NA	NA	NA	NA	NA	NA	NA	9	NA	NA	NA	13	NA	NA	NA	NA	NA	NA	NA	1	NA	NA	NA	7	NA	NA	NA	NA	NA
CQSYDSSLSHVVF	IGLV1-40, IGLV1-50	5	NA	NA	NA	NA	NA	NA	NA	NA	NA	NA	1	NA	NA	NA	4	NA	NA	NA	1	NA	NA	NA	1	NA	NA	NA	NA	NA	NA	NA	1	NA	NA	NA	NA	NA
CQSYDSSLSVLF	IGLV1-40, IGLV1-50	5	NA	NA	1	NA	NA	NA	NA	NA	NA	NA	2	NA	NA	NA	4	NA	NA	NA	4	NA	NA	NA	NA	NA	NA	NA	NA	NA	NA	NA	4	NA	NA	NA	NA	NA
CQSYDSSLSVYVVF	IGLV1-40, IGLV1-50	5	NA	NA	1	NA	NA	NA	NA	NA	NA	NA	NA	NA	NA	NA	1	NA	NA	NA	2	NA	NA	NA	1	NA	NA	NA	NA	NA	NA	NA	NA	NA	NA	NA	2	NA
CQSYDSSNHAVF	IGLV6-57	5	NA	NA	1	NA	NA	NA	NA	NA	NA	NA	NA	NA	NA	NA	3	NA	NA	NA	1	NA	NA	NA	1	NA	NA	NA	NA	NA	NA	NA	4	NA	NA	NA	NA	NA
CQSYDSSNHEVF	IGLV6-57	5	NA	NA	NA	NA	NA	NA	1	NA	NA	NA	NA	NA	NA	NA	3	NA	NA	NA	2	NA	NA	NA	2	NA	NA	NA	NA	NA	NA	NA	1	NA	NA	NA	NA	NA
CQSYDSSNLVF	IGLV6-57	5	NA	NA	1	NA	NA	NA	NA	NA	NA	NA	NA	NA	NA	NA	4	NA	NA	NA	2	NA	NA	NA	1	NA	NA	NA	NA	NA	NA	NA	NA	NA	NA	NA	1	NA
CQSYDSSNQGVF	IGLV6-57	5	NA	NA	NA	NA	NA	NA	NA	NA	NA	NA	NA	NA	NA	NA	2	NA	NA	NA	6	NA	NA	NA	2	NA	NA	NA	1	NA	NA	NA	6	NA	NA	NA	NA	NA
CQTWGTGIHGVF	IGLV4-69	5	NA	NA	2	NA	NA	NA	1	NA	NA	NA	NA	NA	NA	NA	1	NA	NA	NA	3	NA	NA	NA	1	NA	NA	NA	NA	NA	NA	NA	NA	NA	NA	NA	NA	NA
CQTWGTGILVF	IGLV4-69	5	NA	NA	NA	NA	NA	NA	1	NA	NA	NA	NA	NA	NA	NA	6	NA	NA	NA	9	NA	NA	NA	NA	NA	NA	NA	175	NA	NA	NA	2	NA	NA	NA	NA	NA
CQTWGTGIPWVF	IGLV4-69	5	NA	NA	NA	NA	NA	NA	2	NA	NA	NA	NA	NA	NA	NA	1	NA	NA	NA	4	NA	NA	NA	NA	NA	NA	NA	NA	NA	NA	NA	4	NA	NA	NA	1	NA
CQTWGTGIVF	IGLV4-69	5	NA	NA	1	NA	NA	NA	2	NA	NA	NA	1	NA	NA	NA	1	NA	NA	NA	NA	NA	NA	NA	NA	NA	NA	NA	NA	NA	NA	NA	4	NA	NA	NA	NA	NA
CQTWGTGMVF	IGLV4-69	5	NA	NA	1	NA	NA	NA	NA	NA	NA	NA	NA	NA	NA	NA	2	NA	NA	NA	5	NA	NA	NA	NA	NA	NA	NA	NA	NA	NA	NA	1	NA	NA	NA	1	NA
CQTWGTGTWVF	IGLV4-69	5	NA	NA	NA	NA	NA	NA	NA	NA	NA	NA	NA	NA	NA	NA	4	NA	NA	NA	3	NA	NA	NA	1	NA	NA	NA	NA	NA	NA	NA	2	NA	NA	NA	4	NA
CQTWGTGVVF	IGLV4-69	5	NA	NA	NA	NA	NA	NA	1	NA	NA	NA	4	NA	NA	NA	2	NA	NA	NA	2	NA	NA	NA	NA	NA	NA	NA	NA	NA	NA	NA	1	NA	NA	NA	NA	NA
CQVWDSSSDHHYVF	IGLV3-21	5	NA	NA	NA	NA	NA	NA	NA	NA	NA	NA	1	NA	NA	NA	3	NA	NA	NA	2	NA	NA	NA	1	NA	NA	NA	NA	NA	NA	NA	3	NA	NA	NA	NA	NA
CQVWDSSSDHLWVF	IGLV3-21	5	NA	NA	NA	NA	NA	NA	NA	NA	NA	NA	NA	NA	NA	NA	4	NA	NA	NA	1	NA	NA	NA	1	NA	NA	NA	NA	NA	NA	NA	4	NA	NA	NA	1	NA
CQVWDSSSDHPDVVF	IGLV3-21	5	NA	NA	NA	NA	NA	NA	NA	NA	NA	NA	1	NA	NA	NA	2	NA	NA	NA	2	NA	NA	NA	1	NA	NA	NA	NA	NA	NA	NA	NA	NA	NA	NA	1	NA
CQVWDSSSDHRGVF	IGLV3-21	5	NA	NA	NA	NA	NA	NA	NA	NA	NA	NA	1	NA	NA	NA	1	NA	NA	NA	2	NA	NA	NA	2	NA	NA	NA	NA	NA	NA	NA	2	NA	NA	NA	NA	NA
CQVWDSSSDLVVF	IGLV3-21	5	NA	NA	1	NA	NA	NA	NA	NA	NA	NA	2	NA	NA	NA	4	NA	NA	NA	1	NA	NA	NA	NA	NA	NA	NA	NA	NA	NA	NA	1	NA	NA	NA	NA	NA
CQVWDSSSDSWVF	IGLV3-21	5	NA	NA	1	NA	NA	NA	1	NA	NA	NA	NA	NA	NA	NA	1	NA	NA	NA	1	NA	NA	NA	NA	NA	NA	NA	NA	NA	NA	NA	1	NA	NA	NA	NA	NA
CQVWDSSSDVVF	IGLV3-21	5	NA	NA	NA	NA	NA	NA	NA	NA	NA	NA	NA	NA	NA	NA	4	NA	NA	NA	3	NA	NA	NA	4	NA	NA	NA	NA	NA	NA	NA	4	NA	NA	NA	3	NA
CQVWDSSSDYVF	IGLV3-21	5	NA	NA	1	NA	NA	NA	NA	NA	NA	NA	1	NA	NA	NA	1	NA	NA	NA	2	NA	NA	NA	NA	NA	NA	NA	NA	NA	NA	NA	2	NA	NA	NA	NA	NA
CQVWDSSTAVF	IGLV3-9	5	NA	NA	NA	NA	NA	NA	NA	NA	NA	NA	1	NA	NA	NA	4	NA	NA	NA	1	NA	NA	NA	1	NA	NA	NA	NA	NA	NA	NA	NA	NA	NA	NA	1	NA
CSSYAGSNNFVF	IGLV2-8	5	NA	NA	NA	NA	NA	NA	NA	NA	NA	NA	NA	NA	NA	NA	10	NA	NA	NA	NA	NA	NA	NA	2	NA	NA	NA	5	NA	NA	NA	8	NA	NA	NA	2	NA
CSSYAGSNNFVF	IGLV2-8, IGLV2-11, IGLV2-14	5	NA	NA	4	NA	NA	NA	NA	NA	NA	NA	NA	NA	NA	NA	NA	NA	NA	NA	2	NA	NA	NA	1	NA	NA	NA	NA	NA	NA	NA	1	NA	NA	NA	1	NA
CSSYAGSNNFWVF	IGLV2-8, IGLV2-11, IGLV2-14	5	NA	NA	3	NA	NA	NA	1	NA	NA	NA	3	NA	NA	NA	NA	NA	NA	NA	4	NA	NA	NA	NA	NA	NA	NA	NA	NA	NA	NA	1	NA	NA	NA	NA	NA
CSSYAGSNNLRVF	IGLV2-8, IGLV2-11, IGLV2-14	5	NA	NA	NA	NA	NA	NA	NA	NA	NA	NA	1	NA	NA	NA	1	NA	NA	NA	2	NA	NA	NA	1	NA	NA	NA	NA	NA	NA	NA	2	NA	NA	NA	NA	NA
CSSYAGSNNLVF	IGLV2-8, IGLV2-11, IGLV2-14	5	NA	NA	NA	NA	NA	NA	1	NA	NA	NA	1	NA	NA	NA	NA	NA	NA	NA	3	NA	NA	NA	1	NA	NA	NA	NA	NA	NA	NA	NA	NA	NA	NA	2	NA
CSSYAGSNNVVF	IGLV2-8, IGLV2-11	5	NA	NA	4	NA	NA	NA	NA	NA	NA	NA	NA	NA	NA	NA	NA	NA	NA	NA	13	NA	NA	NA	NA	NA	NA	NA	1	NA	NA	NA	11	NA	NA	NA	35	NA
CSSYAGSNNWVF	IGLV2-8, IGLV2-11, IGLV2-14	5	NA	NA	2	NA	NA	NA	3	NA	NA	NA	6	NA	NA	NA	1	NA	NA	NA	2	NA	NA	NA	NA	NA	NA	NA	NA	NA	NA	NA	NA	NA	NA	NA	NA	NA
CSSYTSSSKVF	IGLV2-14, IGLV2-8, IGLV2-23	5	NA	NA	3	NA	NA	NA	1	NA	NA	NA	NA	NA	NA	NA	5	NA	NA	NA	1	NA	NA	NA	NA	NA	NA	NA	NA	NA	NA	NA	1	NA	NA	NA	NA	NA
CSSYTSSSLVVF	IGLV2-14, IGLV2-8, IGLV2-23	5	NA	NA	1	NA	NA	NA	NA	NA	NA	NA	1	NA	NA	NA	8	NA	NA	NA	4	NA	NA	NA	NA	NA	NA	NA	NA	NA	NA	NA	1	NA	NA	NA	NA	NA
CSSYTSSSSYVF	IGLV2-14, IGLV2-8, IGLV2-23	5	NA	NA	3	NA	NA	NA	NA	NA	NA	NA	1	NA	NA	NA	10	NA	NA	NA	12	NA	NA	NA	NA	NA	NA	NA	NA	NA	NA	NA	11	NA	NA	NA	NA	NA
CSSYTSSSTGVF	IGLV2-14, IGLV2-8	5	NA	NA	NA	NA	NA	NA	2	NA	NA	NA	1	NA	NA	NA	5	NA	NA	NA	NA	NA	NA	NA	NA	NA	NA	NA	NA	NA	NA	NA	2	NA	NA	NA	1	NA
CSSYTSSSTHVF	IGLV2-14, IGLV2-8, IGLV2-23	5	NA	NA	NA	NA	NA	NA	2	NA	NA	NA	1	NA	NA	NA	NA	NA	NA	NA	5	NA	NA	NA	2	NA	NA	NA	NA	NA	NA	NA	3	NA	NA	NA	NA	NA
CSSYTSSSTLEF	IGLV2-14, IGLV2-8, IGLV2-23	5	NA	NA	NA	NA	NA	NA	NA	NA	NA	NA	2	NA	NA	NA	NA	NA	NA	NA	6	NA	NA	NA	1	NA	NA	NA	2	NA	NA	NA	1	NA	NA	NA	NA	NA
CSSYTSSSTLF	IGLV2-14, IGLV2-23, IGLV2-8	5	NA	NA	NA	NA	NA	NA	NA	NA	NA	NA	3	NA	NA	NA	23	NA	NA	NA	7	NA	NA	NA	NA	NA	NA	NA	NA	NA	NA	NA	1	NA	NA	NA	1	NA
CSSYTSSSTLGVF	IGLV2-14, IGLV2-23	5	NA	NA	NA	NA	NA	NA	2	NA	NA	NA	NA	NA	NA	NA	NA	NA	NA	NA	20	NA	NA	NA	2	NA	NA	NA	NA	NA	NA	NA	2	NA	NA	NA	1	NA
CSSYTSSSTLGVF	IGLV2-14, IGLV2-23, IGLV2-8	5	NA	NA	2	NA	NA	NA	1	NA	NA	NA	NA	NA	NA	NA	25	NA	NA	NA	1	NA	NA	NA	NA	NA	NA	NA	1	NA	NA	NA	NA	NA	NA	NA	NA	NA
CSSYTSSSTLLF	IGLV2-14, IGLV2-8, IGLV2-23	5	NA	NA	1	NA	NA	NA	1	NA	NA	NA	NA	NA	NA	NA	3	NA	NA	NA	6	NA	NA	NA	NA	NA	NA	NA	NA	NA	NA	NA	3	NA	NA	NA	NA	NA
CSSYTSSSTLVF	IGLV2-14, IGLV2-23	5	NA	NA	NA	NA	NA	NA	NA	NA	NA	NA	1	NA	NA	NA	45	NA	NA	NA	34	NA	NA	NA	NA	NA	NA	NA	8	NA	NA	NA	NA	NA	NA	NA	1	NA
CSSYTSSSTLWVF	IGLV2-14, IGLV2-8	5	NA	NA	NA	NA	NA	NA	NA	NA	NA	NA	1	NA	NA	NA	4	NA	NA	NA	16	NA	NA	NA	NA	NA	NA	NA	NA	NA	NA	NA	11	NA	NA	NA	3	NA
CSSYTSSSTPVVF	IGLV2-14, IGLV2-23, IGLV2-8	5	NA	NA	2	NA	NA	NA	NA	NA	NA	NA	NA	NA	NA	NA	41	NA	NA	NA	22	NA	NA	NA	1	NA	NA	NA	1	NA	NA	NA	NA	NA	NA	NA	NA	NA
CSSYTSSSTPVVF	IGLV2-14, IGLV2-8, IGLV2-23	5	NA	NA	NA	NA	NA	NA	1	NA	NA	NA	NA	NA	NA	NA	11	NA	NA	NA	26	NA	NA	NA	NA	NA	NA	NA	NA	NA	NA	NA	5	NA	NA	NA	1	NA
CSSYTSSSTPWVF	IGLV2-14	5	NA	NA	NA	NA	NA	NA	NA	NA	NA	NA	3	NA	NA	NA	5	NA	NA	NA	8	NA	NA	NA	NA	NA	NA	NA	NA	NA	NA	NA	2	NA	NA	NA	12	NA
CSSYTSSSTQVF	IGLV2-14, IGLV2-8, IGLV2-23	5	NA	NA	NA	NA	NA	NA	NA	NA	NA	NA	1	NA	NA	NA	12	NA	NA	NA	8	NA	NA	NA	NA	NA	NA	NA	NA	NA	NA	NA	10	NA	NA	NA	1	NA
CSSYTSSSTRYVF	IGLV2-14, IGLV2-8, IGLV2-23	5	NA	NA	1	NA	NA	NA	NA	NA	NA	NA	6	NA	NA	NA	1	NA	NA	NA	6	NA	NA	NA	NA	NA	NA	NA	NA	NA	NA	NA	11	NA	NA	NA	NA	NA
CVLYMGSGSWVF	IGLV8-61	5	NA	NA	NA	NA	NA	NA	13	NA	NA	NA	NA	NA	NA	NA	5	NA	NA	NA	6	NA	NA	NA	1	NA	NA	NA	NA	NA	NA	NA	4	NA	NA	NA	NA	NA
CYSAADNNGVF	IGLV3-27	5	NA	NA	NA	NA	NA	NA	NA	NA	NA	NA	2	NA	NA	NA	6	NA	NA	NA	1	NA	NA	NA	NA	NA	NA	NA	NA	NA	NA	NA	1	NA	NA	NA	7	NA
CYSAADNNLGVF	IGLV3-27	5	NA	NA	NA	NA	NA	NA	4	NA	NA	NA	7	NA	NA	NA	17	NA	NA	NA	6	NA	NA	NA	NA	NA	NA	NA	NA	NA	NA	NA	4	NA	NA	NA	NA	NA
CYSAADNNLRVF	IGLV3-27	5	NA	NA	2	NA	NA	NA	NA	NA	NA	NA	1	NA	NA	NA	11	NA	NA	NA	4	NA	NA	NA	NA	NA	NA	NA	NA	NA	NA	NA	4	NA	NA	NA	NA	NA
CYSAADNNRVF	IGLV3-27	5	NA	NA	NA	NA	NA	NA	2	NA	NA	NA	1	NA	NA	NA	5	NA	NA	NA	7	NA	NA	NA	NA	NA	NA	NA	NA	NA	NA	NA	5	NA	NA	NA	NA	NA
CYSTDSSGNHVVF	IGLV3-10	5	NA	NA	1	NA	NA	NA	NA	NA	NA	NA	NA	NA	NA	NA	1	NA	NA	NA	4	NA	NA	NA	3	NA	NA	NA	NA	NA	NA	NA	33	NA	NA	NA	NA	NA
CYSTDSSGNPLF	IGLV3-10	5	NA	NA	NA	NA	NA	NA	NA	NA	NA	NA	NA	NA	NA	NA	2	NA	NA	NA	3	NA	NA	NA	2	NA	NA	NA	NA	NA	NA	NA	1	NA	NA	NA	1	NA
CAAWDDRLSGVVF	IGLV1-47, IGLV1-44	4	NA	NA	1	NA	NA	NA	NA	NA	NA	NA	1	NA	NA	NA	NA	NA	NA	NA	NA	NA	NA	NA	NA	NA	NA	NA	1	NA	NA	NA	NA	NA	NA	NA	2	NA
CAAWDDSLKGVF	IGLV1-44, IGLV1-47	4	NA	NA	NA	NA	NA	NA	NA	NA	NA	NA	1	NA	NA	NA	NA	NA	NA	NA	5	NA	NA	NA	NA	NA	NA	NA	NA	NA	NA	NA	2	NA	NA	NA	70	NA
CAAWDDSLNAVVF	IGLV1-44, IGLV1-47	4	NA	NA	NA	NA	NA	NA	NA	NA	NA	NA	NA	NA	NA	NA	8	NA	NA	NA	10	NA	NA	NA	NA	NA	NA	NA	NA	NA	NA	NA	1	NA	NA	NA	3	NA
CAAWDDSLNAWVF	IGLV1-44, IGLV1-47, IGLV1-36	4	NA	NA	1	NA	NA	NA	1	NA	NA	NA	1	NA	NA	NA	NA	NA	NA	NA	NA	NA	NA	NA	NA	NA	NA	NA	NA	NA	NA	NA	1	NA	NA	NA	NA	NA
CAAWDDSLNAYVF	IGLV1-44, IGLV1-47	4	NA	NA	2	NA	NA	NA	2	NA	NA	NA	1	NA	NA	NA	NA	NA	NA	NA	3	NA	NA	NA	NA	NA	NA	NA	NA	NA	NA	NA	NA	NA	NA	NA	NA	NA
CAAWDDSLNGAVF	IGLV1-44, IGLV1-47	4	NA	NA	NA	NA	NA	NA	NA	NA	NA	NA	1	NA	NA	NA	2	NA	NA	NA	9	NA	NA	NA	NA	NA	NA	NA	NA	NA	NA	NA	4	NA	NA	NA	NA	NA
CAAWDDSLNGLVF	IGLV1-36	4	NA	NA	1	NA	NA	NA	NA	NA	NA	NA	NA	NA	NA	NA	4	NA	NA	NA	NA	NA	NA	NA	NA	NA	NA	NA	NA	NA	NA	NA	1	NA	NA	NA	2	NA
CAAWDDSLNGNWVF	IGLV1-44, IGLV1-47	4	NA	NA	NA	NA	NA	NA	NA	NA	NA	NA	NA	NA	NA	NA	2	NA	NA	NA	2	NA	NA	NA	NA	NA	NA	NA	NA	NA	NA	NA	2	NA	NA	NA	12	NA
CAAWDDSLNGPGVVF	IGLV1-44, IGLV1-47	4	NA	NA	NA	NA	NA	NA	NA	NA	NA	NA	1	NA	NA	NA	NA	NA	NA	NA	2	NA	NA	NA	NA	NA	NA	NA	NA	NA	NA	NA	2	NA	NA	NA	1	NA
CAAWDDSLNGPGYVF	IGLV1-44, IGLV1-47	4	NA	NA	NA	NA	NA	NA	NA	NA	NA	NA	NA	NA	NA	NA	1	NA	NA	NA	1	NA	NA	NA	NA	NA	NA	NA	1	NA	NA	NA	NA	NA	NA	NA	1	NA
CAAWDDSLNGPNYVF	IGLV1-44, IGLV1-47	4	NA	NA	NA	NA	NA	NA	NA	NA	NA	NA	1	NA	NA	NA	4	NA	NA	NA	2	NA	NA	NA	NA	NA	NA	NA	NA	NA	NA	NA	1	NA	NA	NA	NA	NA
CAAWDDSLNGPYVF	IGLV1-44, IGLV1-47	4	NA	NA	NA	NA	NA	NA	2	NA	NA	NA	2	NA	NA	NA	2	NA	NA	NA	3	NA	NA	NA	NA	NA	NA	NA	NA	NA	NA	NA	NA	NA	NA	NA	NA	NA
CAAWDDSLNGQVVF	IGLV1-44, IGLV1-47	4	NA	NA	NA	NA	NA	NA	NA	NA	NA	NA	1	NA	NA	NA	2	NA	NA	NA	1	NA	NA	NA	1	NA	NA	NA	NA	NA	NA	NA	NA	NA	NA	NA	NA	NA
CAAWDDSLNGVIF	IGLV1-44, IGLV1-47	4	NA	NA	2	NA	NA	NA	NA	NA	NA	NA	1	NA	NA	NA	NA	NA	NA	NA	NA	NA	NA	NA	NA	NA	NA	NA	NA	NA	NA	NA	3	NA	NA	NA	2	NA
CAAWDDSLNGVLF	IGLV1-44, IGLV1-47	4	NA	NA	2	NA	NA	NA	1	NA	NA	NA	2	NA	NA	NA	NA	NA	NA	NA	NA	NA	NA	NA	NA	NA	NA	NA	NA	NA	NA	NA	NA	NA	NA	NA	1	NA
CAAWDDSLNGYWVF	IGLV1-44, IGLV1-47	4	NA	NA	1	NA	NA	NA	NA	NA	NA	NA	4	NA	NA	NA	3	NA	NA	NA	NA	NA	NA	NA	NA	NA	NA	NA	NA	NA	NA	NA	37	NA	NA	NA	NA	NA
CAAWDDSLNVVVF	IGLV1-44, IGLV1-47	4	NA	NA	NA	NA	NA	NA	1	NA	NA	NA	1	NA	NA	NA	NA	NA	NA	NA	NA	NA	NA	NA	NA	NA	NA	NA	NA	NA	NA	NA	1	NA	NA	NA	4	NA
CAAWDDSLNVWVF	IGLV1-44, IGLV1-47	4	NA	NA	NA	NA	NA	NA	NA	NA	NA	NA	1	NA	NA	NA	1	NA	NA	NA	2	NA	NA	NA	NA	NA	NA	NA	NA	NA	NA	NA	2	NA	NA	NA	NA	NA
CAAWDDSLSALVF	IGLV1-47, IGLV1-44	4	NA	NA	NA	NA	NA	NA	NA	NA	NA	NA	1	NA	NA	NA	2	NA	NA	NA	1	NA	NA	NA	NA	NA	NA	NA	NA	NA	NA	NA	1	NA	NA	NA	NA	NA
CAAWDDSLSGFYVF	IGLV1-47, IGLV1-44	4	NA	NA	NA	NA	NA	NA	NA	NA	NA	NA	NA	NA	NA	NA	1	NA	NA	NA	15	NA	NA	NA	2	NA	NA	NA	NA	NA	NA	NA	NA	NA	NA	NA	2	NA
CAAWDDSLSGHVF	IGLV1-47, IGLV1-44	4	NA	NA	NA	NA	NA	NA	NA	NA	NA	NA	1	NA	NA	NA	2	NA	NA	NA	NA	NA	NA	NA	1	NA	NA	NA	NA	NA	NA	NA	4	NA	NA	NA	NA	NA
CAAWDDSLSGLNWVF	IGLV1-47, IGLV1-44	4	NA	NA	NA	NA	NA	NA	1	NA	NA	NA	NA	NA	NA	NA	7	NA	NA	NA	6	NA	NA	NA	NA	NA	NA	NA	NA	NA	NA	NA	4	NA	NA	NA	NA	NA
CAAWDDSLSGPGVVF	IGLV1-47, IGLV1-44	4	NA	NA	1	NA	NA	NA	NA	NA	NA	NA	NA	NA	NA	NA	1	NA	NA	NA	1	NA	NA	NA	NA	NA	NA	NA	NA	NA	NA	NA	2	NA	NA	NA	NA	NA
CAAWDDSLSGPGYVF	IGLV1-47, IGLV1-44	4	NA	NA	1	NA	NA	NA	NA	NA	NA	NA	1	NA	NA	NA	NA	NA	NA	NA	1	NA	NA	NA	NA	NA	NA	NA	NA	NA	NA	NA	1	NA	NA	NA	NA	NA
CAAWDDSLSGPNWVF	IGLV1-47, IGLV1-44	4	NA	NA	NA	NA	NA	NA	NA	NA	NA	NA	NA	NA	NA	NA	5	NA	NA	NA	11	NA	NA	NA	NA	NA	NA	NA	1	NA	NA	NA	8	NA	NA	NA	NA	NA
CAAWDDSLSGQVVF	IGLV1-47, IGLV1-44	4	NA	NA	1	NA	NA	NA	NA	NA	NA	NA	NA	NA	NA	NA	1	NA	NA	NA	3	NA	NA	NA	NA	NA	NA	NA	NA	NA	NA	NA	3	NA	NA	NA	NA	NA
CAAWDDSLSGREVF	IGLV1-47, IGLV1-44	4	NA	NA	2	NA	NA	NA	4	NA	NA	NA	NA	NA	NA	NA	1	NA	NA	NA	1	NA	NA	NA	NA	NA	NA	NA	NA	NA	NA	NA	NA	NA	NA	NA	NA	NA
CAAWDDSLSGRYVF	IGLV1-47, IGLV1-44	4	NA	NA	NA	NA	NA	NA	1	NA	NA	NA	NA	NA	NA	NA	4	NA	NA	NA	4	NA	NA	NA	NA	NA	NA	NA	NA	NA	NA	NA	NA	NA	NA	NA	1	NA
CAAWDDSLSGSVVF	IGLV1-47, IGLV1-44	4	NA	NA	NA	NA	NA	NA	NA	NA	NA	NA	NA	NA	NA	NA	4	NA	NA	NA	2	NA	NA	NA	1	NA	NA	NA	NA	NA	NA	NA	NA	NA	NA	NA	1	NA
CAAWDDSLSGYWVF	IGLV1-47, IGLV1-44	4	NA	NA	NA	NA	NA	NA	NA	NA	NA	NA	1	NA	NA	NA	2	NA	NA	NA	10	NA	NA	NA	NA	NA	NA	NA	NA	NA	NA	NA	2	NA	NA	NA	NA	NA
CAAWDDSLSGYYVF	IGLV1-47, IGLV1-44	4	NA	NA	1	NA	NA	NA	NA	NA	NA	NA	1	NA	NA	NA	1	NA	NA	NA	4	NA	NA	NA	NA	NA	NA	NA	NA	NA	NA	NA	NA	NA	NA	NA	NA	NA
CAAWDDSLSRVF	IGLV1-47, IGLV1-44	4	NA	NA	NA	NA	NA	NA	NA	NA	NA	NA	2	NA	NA	NA	3	NA	NA	NA	2	NA	NA	NA	NA	NA	NA	NA	NA	NA	NA	NA	2	NA	NA	NA	NA	NA
CAAWDDSLSVLVF	IGLV1-47, IGLV1-44	4	NA	NA	NA	NA	NA	NA	NA	NA	NA	NA	14	NA	NA	NA	1	NA	NA	NA	1	NA	NA	NA	NA	NA	NA	NA	NA	NA	NA	NA	NA	NA	NA	NA	1	NA
CAAWDDSLSVLYVF	IGLV1-47, IGLV1-44	4	NA	NA	NA	NA	NA	NA	1	NA	NA	NA	NA	NA	NA	NA	2	NA	NA	NA	NA	NA	NA	NA	NA	NA	NA	NA	NA	NA	NA	NA	2	NA	NA	NA	1	NA
CAAWDDSLSVPWVF	IGLV1-47, IGLV1-44	4	NA	NA	NA	NA	NA	NA	NA	NA	NA	NA	NA	NA	NA	NA	2	NA	NA	NA	2	NA	NA	NA	1	NA	NA	NA	NA	NA	NA	NA	1	NA	NA	NA	NA	NA
CAAWDDSLTGRVF	IGLV1-44, IGLV1-47	4	NA	NA	1	NA	NA	NA	1	NA	NA	NA	1	NA	NA	NA	1	NA	NA	NA	NA	NA	NA	NA	NA	NA	NA	NA	NA	NA	NA	NA	NA	NA	NA	NA	NA	NA
CAAWDDSLYVF	IGLV1-47, IGLV1-44	4	NA	NA	NA	NA	NA	NA	NA	NA	NA	NA	1	NA	NA	NA	2	NA	NA	NA	1	NA	NA	NA	NA	NA	NA	NA	NA	NA	NA	NA	1	NA	NA	NA	NA	NA
CARLDPRYGDYSLFW	IGHV4-39	4	NA	NA	NA	NA	NA	NA	NA	NA	NA	NA	NA	54	NA	NA	NA	NA	NA	NA	NA	NA	NA	NA	NA	2	NA	NA	NA	2	NA	NA	NA	NA	NA	NA	NA	24
CARLDPRYGDYSLHW	IGHV4-39	4	NA	NA	NA	NA	NA	NA	NA	NA	NA	NA	NA	39	NA	NA	NA	NA	NA	NA	NA	NA	NA	NA	NA	10	NA	NA	NA	5	NA	NA	NA	NA	NA	NA	NA	300
CATWDDSLSGPVF	IGLV1-47, IGLV1-44	4	NA	NA	2	NA	NA	NA	NA	NA	NA	NA	2	NA	NA	NA	NA	NA	NA	NA	1	NA	NA	NA	NA	NA	NA	NA	NA	NA	NA	NA	NA	NA	NA	NA	1	NA
CCSYAGRGVF	IGLV2-23, IGLV2-14	4	NA	NA	NA	NA	NA	NA	NA	NA	NA	NA	1	NA	NA	NA	1	NA	NA	NA	5	NA	NA	NA	NA	NA	NA	NA	NA	NA	NA	NA	NA	NA	NA	NA	1	NA
CCSYAGSFYVF	IGLV2-11, IGLV2-8	4	NA	NA	1	NA	NA	NA	NA	NA	NA	NA	NA	NA	NA	NA	3	NA	NA	NA	3	NA	NA	NA	NA	NA	NA	NA	NA	NA	NA	NA	2	NA	NA	NA	NA	NA
CCSYAGSGTYVF	IGLV2-23	4	NA	NA	NA	NA	NA	NA	1	NA	NA	NA	1	NA	NA	NA	NA	NA	NA	NA	4	NA	NA	NA	NA	NA	NA	NA	2	NA	NA	NA	NA	NA	NA	NA	NA	NA
CCSYAGSLYVF	IGLV2-23	4	NA	NA	NA	NA	NA	NA	1	NA	NA	NA	NA	NA	NA	NA	4	NA	NA	NA	NA	NA	NA	NA	NA	NA	NA	NA	NA	NA	NA	NA	3	NA	NA	NA	2	NA
CCSYAGSSAVF	IGLV2-23, IGLV2-14	4	NA	NA	NA	NA	NA	NA	NA	NA	NA	NA	1	NA	NA	NA	NA	NA	NA	NA	6	NA	NA	NA	1	NA	NA	NA	NA	NA	NA	NA	1	NA	NA	NA	NA	NA
CCSYAGSSGVF	IGLV2-23, IGLV2-14	4	NA	NA	NA	NA	NA	NA	NA	NA	NA	NA	NA	NA	NA	NA	1	NA	NA	NA	4	NA	NA	NA	2	NA	NA	NA	NA	NA	NA	NA	NA	NA	NA	NA	1	NA
CCSYAGSSIVVF	IGLV2-23	4	NA	NA	1	NA	NA	NA	NA	NA	NA	NA	NA	NA	NA	NA	NA	NA	NA	NA	3	NA	NA	NA	NA	NA	NA	NA	NA	NA	NA	NA	2	NA	NA	NA	1	NA
CCSYAGSSKVF	IGLV2-23, IGLV2-14	4	NA	NA	NA	NA	NA	NA	NA	NA	NA	NA	NA	NA	NA	NA	1	NA	NA	NA	1	NA	NA	NA	2	NA	NA	NA	NA	NA	NA	NA	1	NA	NA	NA	NA	NA
CCSYAGSSLYVF	IGLV2-23, IGLV2-14	4	NA	NA	1	NA	NA	NA	1	NA	NA	NA	NA	NA	NA	NA	1	NA	NA	NA	1	NA	NA	NA	NA	NA	NA	NA	NA	NA	NA	NA	NA	NA	NA	NA	NA	NA
CCSYAGSSNVVF	IGLV2-23	4	NA	NA	NA	NA	NA	NA	1	NA	NA	NA	NA	NA	NA	NA	6	NA	NA	NA	2	NA	NA	NA	NA	NA	NA	NA	NA	NA	NA	NA	NA	NA	NA	NA	1	NA
CCSYAGSSPVF	IGLV2-23, IGLV2-14	4	NA	NA	2	NA	NA	NA	NA	NA	NA	NA	NA	NA	NA	NA	NA	NA	NA	NA	3	NA	NA	NA	NA	NA	NA	NA	NA	NA	NA	NA	1	NA	NA	NA	2	NA
CCSYAGSSPVVF	IGLV2-23	4	NA	NA	2	NA	NA	NA	NA	NA	NA	NA	NA	NA	NA	NA	3	NA	NA	NA	5	NA	NA	NA	NA	NA	NA	NA	NA	NA	NA	NA	2	NA	NA	NA	NA	NA
CCSYAGSSRVF	IGLV2-23	4	NA	NA	NA	NA	NA	NA	NA	NA	NA	NA	NA	NA	NA	NA	10	NA	NA	NA	8	NA	NA	NA	NA	NA	NA	NA	NA	NA	NA	NA	6	NA	NA	NA	1	NA
CCSYAGSSSWVF	IGLV2-23	4	NA	NA	6	NA	NA	NA	NA	NA	NA	NA	2	NA	NA	NA	20	NA	NA	NA	23	NA	NA	NA	NA	NA	NA	NA	NA	NA	NA	NA	NA	NA	NA	NA	NA	NA
CCSYAGSSTFEVVF	IGLV2-23	4	NA	NA	NA	NA	NA	NA	2	NA	NA	NA	NA	NA	NA	NA	2	NA	NA	NA	10	NA	NA	NA	NA	NA	NA	NA	NA	NA	NA	NA	2	NA	NA	NA	NA	NA
CCSYAGSSTFKVF	IGLV2-23, IGLV2-14	4	NA	NA	1	NA	NA	NA	NA	NA	NA	NA	2	NA	NA	NA	1	NA	NA	NA	NA	NA	NA	NA	NA	NA	NA	NA	NA	NA	NA	NA	2	NA	NA	NA	NA	NA
CCSYAGSSTFYVVF	IGLV2-23	4	NA	NA	NA	NA	NA	NA	3	NA	NA	NA	NA	NA	NA	NA	3	NA	NA	NA	5	NA	NA	NA	NA	NA	NA	NA	NA	NA	NA	NA	2	NA	NA	NA	NA	NA
CCSYAGSSTGVF	IGLV2-23, IGLV2-14	4	NA	NA	NA	NA	NA	NA	NA	NA	NA	NA	NA	NA	NA	NA	2	NA	NA	NA	1	NA	NA	NA	NA	NA	NA	NA	NA	NA	NA	NA	1	NA	NA	NA	1	NA
CCSYAGSSTHWVF	IGLV2-23	4	NA	NA	2	NA	NA	NA	4	NA	NA	NA	NA	NA	NA	NA	1	NA	NA	NA	3	NA	NA	NA	NA	NA	NA	NA	NA	NA	NA	NA	NA	NA	NA	NA	NA	NA
CCSYAGSSTLDVVF	IGLV2-23	4	NA	NA	NA	NA	NA	NA	1	NA	NA	NA	2	NA	NA	NA	3	NA	NA	NA	6	NA	NA	NA	NA	NA	NA	NA	NA	NA	NA	NA	NA	NA	NA	NA	NA	NA
CCSYAGSSTLF	IGLV2-23	4	NA	NA	3	NA	NA	NA	NA	NA	NA	NA	NA	NA	NA	NA	14	NA	NA	NA	7	NA	NA	NA	NA	NA	NA	NA	NA	NA	NA	NA	4	NA	NA	NA	NA	NA
CCSYAGSSTLF	IGLV2-23, IGLV2-14	4	NA	NA	NA	NA	NA	NA	NA	NA	NA	NA	NA	NA	NA	NA	NA	NA	NA	NA	1	NA	NA	NA	3	NA	NA	NA	NA	NA	NA	NA	1	NA	NA	NA	1	NA
CCSYAGSSTLRVF	IGLV2-23, IGLV2-14	4	NA	NA	NA	NA	NA	NA	NA	NA	NA	NA	1	NA	NA	NA	2	NA	NA	NA	NA	NA	NA	NA	NA	NA	NA	NA	NA	NA	NA	NA	1	NA	NA	NA	2	NA
CCSYAGSSTLVVF	IGLV2-23	4	NA	NA	3	NA	NA	NA	NA	NA	NA	NA	NA	NA	NA	NA	14	NA	NA	NA	7	NA	NA	NA	NA	NA	NA	NA	NA	NA	NA	NA	8	NA	NA	NA	NA	NA
CCSYAGSSTLYVF	IGLV2-23, IGLV2-14	4	NA	NA	NA	NA	NA	NA	1	NA	NA	NA	3	NA	NA	NA	NA	NA	NA	NA	NA	NA	NA	NA	NA	NA	NA	NA	1	NA	NA	NA	NA	NA	NA	NA	1	NA
CCSYAGSSTNVVF	IGLV2-23, IGLV2-14	4	NA	NA	NA	NA	NA	NA	NA	NA	NA	NA	1	NA	NA	NA	NA	NA	NA	NA	1	NA	NA	NA	1	NA	NA	NA	NA	NA	NA	NA	2	NA	NA	NA	NA	NA
CCSYAGSSTNWVF	IGLV2-23	4	NA	NA	NA	NA	NA	NA	1	NA	NA	NA	NA	NA	NA	NA	2	NA	NA	NA	17	NA	NA	NA	NA	NA	NA	NA	NA	NA	NA	NA	1	NA	NA	NA	NA	NA
CCSYAGSSTPHVVF	IGLV2-23	4	NA	NA	NA	NA	NA	NA	3	NA	NA	NA	NA	NA	NA	NA	NA	NA	NA	NA	3	NA	NA	NA	NA	NA	NA	NA	3	NA	NA	NA	NA	NA	NA	NA	1	NA
CCSYAGSSTPNWVF	IGLV2-23, IGLV2-14	4	NA	NA	1	NA	NA	NA	NA	NA	NA	NA	NA	NA	NA	NA	1	NA	NA	NA	1	NA	NA	NA	NA	NA	NA	NA	NA	NA	NA	NA	2	NA	NA	NA	NA	NA
CCSYAGSSTPVF	IGLV2-23, IGLV2-14	4	NA	NA	1	NA	NA	NA	NA	NA	NA	NA	NA	NA	NA	NA	3	NA	NA	NA	1	NA	NA	NA	NA	NA	NA	NA	NA	NA	NA	NA	1	NA	NA	NA	NA	NA
CCSYAGSSTPVVF	IGLV2-23, IGLV2-14	4	NA	NA	2	NA	NA	NA	NA	NA	NA	NA	5	NA	NA	NA	NA	NA	NA	NA	1	NA	NA	NA	NA	NA	NA	NA	NA	NA	NA	NA	NA	NA	NA	NA	3	NA
CCSYAGSSTPWVF	IGLV2-23	4	NA	NA	NA	NA	NA	NA	NA	NA	NA	NA	1	NA	NA	NA	16	NA	NA	NA	7	NA	NA	NA	NA	NA	NA	NA	NA	NA	NA	NA	10	NA	NA	NA	NA	NA
CCSYAGSSTRVF	IGLV2-23	4	NA	NA	7	NA	NA	NA	NA	NA	NA	NA	NA	NA	NA	NA	10	NA	NA	NA	10	NA	NA	NA	NA	NA	NA	NA	NA	NA	NA	NA	1	NA	NA	NA	NA	NA
CCSYAGSSTRVF	IGLV2-23, IGLV2-14	4	NA	NA	1	NA	NA	NA	3	NA	NA	NA	NA	NA	NA	NA	2	NA	NA	NA	1	NA	NA	NA	NA	NA	NA	NA	NA	NA	NA	NA	NA	NA	NA	NA	NA	NA
CCSYAGSSTSLYVF	IGLV2-23	4	NA	NA	7	NA	NA	NA	NA	NA	NA	NA	NA	NA	NA	NA	2	NA	NA	NA	7	NA	NA	NA	NA	NA	NA	NA	NA	NA	NA	NA	2	NA	NA	NA	NA	NA
CCSYAGSSTSYVF	IGLV2-23	4	NA	NA	1	NA	NA	NA	NA	NA	NA	NA	NA	NA	NA	NA	16	NA	NA	NA	13	NA	NA	NA	NA	NA	NA	NA	NA	NA	NA	NA	4	NA	NA	NA	NA	NA
CCSYAGSSTSYVF	IGLV2-23, IGLV2-14	4	NA	NA	NA	NA	NA	NA	1	NA	NA	NA	NA	NA	NA	NA	NA	NA	NA	NA	3	NA	NA	NA	2	NA	NA	NA	NA	NA	NA	NA	NA	NA	NA	NA	1	NA
CCSYAGSSTVVF	IGLV2-23, IGLV2-14	4	NA	NA	NA	NA	NA	NA	NA	NA	NA	NA	160	NA	NA	NA	4	NA	NA	NA	NA	NA	NA	NA	3	NA	NA	NA	NA	NA	NA	NA	NA	NA	NA	NA	1	NA
CCSYAGSSTYVVF	IGLV2-23, IGLV2-14	4	NA	NA	NA	NA	NA	NA	NA	NA	NA	NA	5	NA	NA	NA	NA	NA	NA	NA	NA	NA	NA	NA	6	NA	NA	NA	NA	NA	NA	NA	2	NA	NA	NA	1	NA
CCSYAGSSVVF	IGLV2-23, IGLV2-14	4	NA	NA	1	NA	NA	NA	NA	NA	NA	NA	NA	NA	NA	NA	NA	NA	NA	NA	1	NA	NA	NA	1	NA	NA	NA	NA	NA	NA	NA	NA	NA	NA	NA	7	NA
CCSYAGSSWVF	IGLV2-23	4	NA	NA	NA	NA	NA	NA	144	NA	NA	NA	NA	NA	NA	NA	1	NA	NA	NA	13	NA	NA	NA	NA	NA	NA	NA	NA	NA	NA	NA	7	NA	NA	NA	NA	NA
CCSYAGSSWVF	IGLV2-23, IGLV2-14	4	NA	NA	1	NA	NA	NA	1	NA	NA	NA	1	NA	NA	NA	NA	NA	NA	NA	NA	NA	NA	NA	NA	NA	NA	NA	NA	NA	NA	NA	1	NA	NA	NA	NA	NA
CCSYAGSSYVF	IGLV2-11, IGLV2-8	4	NA	NA	1	NA	NA	NA	NA	NA	NA	NA	NA	NA	NA	NA	6	NA	NA	NA	3	NA	NA	NA	NA	NA	NA	NA	NA	NA	NA	NA	2	NA	NA	NA	NA	NA
CCSYAGSSYVF	IGLV2-23, IGLV2-14	4	NA	NA	NA	NA	NA	NA	NA	NA	NA	NA	2	NA	NA	NA	2	NA	NA	NA	1	NA	NA	NA	NA	NA	NA	NA	NA	NA	NA	NA	NA	NA	NA	NA	1	NA
CCSYAGSWVF	IGLV2-11, IGLV2-8	4	NA	NA	NA	NA	NA	NA	NA	NA	NA	NA	NA	NA	NA	NA	3	NA	NA	NA	14	NA	NA	NA	NA	NA	NA	NA	NA	NA	NA	NA	2	NA	NA	NA	1	NA
CCSYAGSYFYVF	IGLV2-11, IGLV2-8	4	NA	NA	NA	NA	NA	NA	NA	NA	NA	NA	1	NA	NA	NA	1	NA	NA	NA	3	NA	NA	NA	NA	NA	NA	NA	NA	NA	NA	NA	1	NA	NA	NA	NA	NA
CCSYAGSYIVVF	IGLV2-11, IGLV2-8	4	NA	NA	NA	NA	NA	NA	NA	NA	NA	NA	NA	NA	NA	NA	1	NA	NA	NA	1	NA	NA	NA	NA	NA	NA	NA	NA	NA	NA	NA	1	NA	NA	NA	1	NA
CCSYAGSYRVF	IGLV2-11, IGLV2-8	4	NA	NA	NA	NA	NA	NA	NA	NA	NA	NA	1	NA	NA	NA	6	NA	NA	NA	4	NA	NA	NA	NA	NA	NA	NA	NA	NA	NA	NA	NA	NA	NA	NA	3	NA
CCSYAGSYSVVF	IGLV2-11, IGLV2-8	4	NA	NA	NA	NA	NA	NA	NA	NA	NA	NA	92	NA	NA	NA	6	NA	NA	NA	8	NA	NA	NA	NA	NA	NA	NA	NA	NA	NA	NA	6	NA	NA	NA	NA	NA
CCSYAGSYTFDVVF	IGLV2-11, IGLV2-8	4	NA	NA	2	NA	NA	NA	NA	NA	NA	NA	3	NA	NA	NA	3	NA	NA	NA	2	NA	NA	NA	NA	NA	NA	NA	NA	NA	NA	NA	NA	NA	NA	NA	NA	NA
CCSYAGSYTFEVF	IGLV2-11, IGLV2-8	4	NA	NA	NA	NA	NA	NA	NA	NA	NA	NA	NA	NA	NA	NA	6	NA	NA	NA	3	NA	NA	NA	NA	NA	NA	NA	NA	NA	NA	NA	2	NA	NA	NA	1	NA
CCSYAGSYTFGVF	IGLV2-11	4	NA	NA	NA	NA	NA	NA	2	NA	NA	NA	NA	NA	NA	NA	1	NA	NA	NA	NA	NA	NA	NA	2	NA	NA	NA	NA	NA	NA	NA	4	NA	NA	NA	NA	NA
CCSYAGSYTFWVF	IGLV2-11, IGLV2-8	4	NA	NA	1	NA	NA	NA	NA	NA	NA	NA	NA	NA	NA	NA	6	NA	NA	NA	6	NA	NA	NA	NA	NA	NA	NA	NA	NA	NA	NA	NA	NA	NA	NA	2	NA
CCSYAGSYTFYVF	IGLV2-11	4	NA	NA	2	NA	NA	NA	1	NA	NA	NA	NA	NA	NA	NA	1	NA	NA	NA	1	NA	NA	NA	NA	NA	NA	NA	NA	NA	NA	NA	NA	NA	NA	NA	NA	NA
CCSYAGSYTGVF	IGLV2-11, IGLV2-8	4	NA	NA	NA	NA	NA	NA	NA	NA	NA	NA	NA	NA	NA	NA	10	NA	NA	NA	1	NA	NA	NA	NA	NA	NA	NA	NA	NA	NA	NA	5	NA	NA	NA	2	NA
CCSYAGSYTLF	IGLV2-11, IGLV2-8	4	NA	NA	NA	NA	NA	NA	NA	NA	NA	NA	1	NA	NA	NA	5	NA	NA	NA	2	NA	NA	NA	NA	NA	NA	NA	NA	NA	NA	NA	1	NA	NA	NA	NA	NA
CCSYAGSYTPNWVF	IGLV2-11, IGLV2-8	4	NA	NA	NA	NA	NA	NA	NA	NA	NA	NA	NA	NA	NA	NA	1	NA	NA	NA	3	NA	NA	NA	NA	NA	NA	NA	NA	NA	NA	NA	2	NA	NA	NA	1	NA
CCSYAGSYTSVF	IGLV2-11, IGLV2-8	4	NA	NA	NA	NA	NA	NA	NA	NA	NA	NA	3	NA	NA	NA	6	NA	NA	NA	3	NA	NA	NA	NA	NA	NA	NA	NA	NA	NA	NA	3	NA	NA	NA	NA	NA
CCSYAGSYTSYVF	IGLV2-11, IGLV2-8	4	NA	NA	NA	NA	NA	NA	NA	NA	NA	NA	NA	NA	NA	NA	1	NA	NA	NA	1	NA	NA	NA	1	NA	NA	NA	NA	NA	NA	NA	3	NA	NA	NA	NA	NA
CCSYAGSYTVYVF	IGLV2-11, IGLV2-8	4	NA	NA	1	NA	NA	NA	1	NA	NA	NA	NA	NA	NA	NA	NA	NA	NA	NA	2	NA	NA	NA	NA	NA	NA	NA	NA	NA	NA	NA	1	NA	NA	NA	NA	NA
CCSYAGSYYVF	IGLV2-11, IGLV2-8	4	NA	NA	NA	NA	NA	NA	NA	NA	NA	NA	1	NA	NA	NA	NA	NA	NA	NA	1	NA	NA	NA	NA	NA	NA	NA	NA	NA	NA	NA	1	NA	NA	NA	1	NA
CCSYAGTYTWVF	IGLV2-11, IGLV2-8	4	NA	NA	NA	NA	NA	NA	1	NA	NA	NA	NA	NA	NA	NA	2	NA	NA	NA	3	NA	NA	NA	NA	NA	NA	NA	1	NA	NA	NA	NA	NA	NA	NA	NA	NA
CCSYTSSATWVF	IGLV2-5	4	NA	NA	NA	NA	NA	NA	NA	NA	NA	NA	NA	NA	NA	NA	3	NA	NA	NA	6	NA	NA	NA	NA	NA	NA	NA	NA	NA	NA	NA	2	NA	NA	NA	1	NA
CCSYTSSATYVF	IGLV2-5	4	NA	NA	2	NA	NA	NA	NA	NA	NA	NA	NA	NA	NA	NA	1	NA	NA	NA	3	NA	NA	NA	NA	NA	NA	NA	NA	NA	NA	NA	2	NA	NA	NA	NA	NA
CGADHGSGSNFVSWVF	IGLV9-49	4	NA	NA	1	NA	NA	NA	NA	NA	NA	NA	NA	NA	NA	NA	5	NA	NA	NA	2	NA	NA	NA	NA	NA	NA	NA	NA	NA	NA	NA	1	NA	NA	NA	NA	NA
CGADHGSGSNFVVF	IGLV9-49	4	NA	NA	NA	NA	NA	NA	NA	NA	NA	NA	1	NA	NA	NA	7	NA	NA	NA	NA	NA	NA	NA	NA	NA	NA	NA	NA	NA	NA	NA	5	NA	NA	NA	3	NA
CGTWDSSLSAEVF	IGLV1-51	4	NA	NA	NA	NA	NA	NA	NA	NA	NA	NA	1	NA	NA	NA	2	NA	NA	NA	NA	NA	NA	NA	NA	NA	NA	NA	NA	NA	NA	NA	2	NA	NA	NA	1	NA
CGTWDSSLSALF	IGLV1-51	4	NA	NA	NA	NA	NA	NA	NA	NA	NA	NA	NA	NA	NA	NA	6	NA	NA	NA	1	NA	NA	NA	1	NA	NA	NA	NA	NA	NA	NA	4	NA	NA	NA	NA	NA
CGTWDSSLSARVF	IGLV1-51, IGLV1-41	4	NA	NA	NA	NA	NA	NA	NA	NA	NA	NA	NA	NA	NA	NA	1	NA	NA	NA	NA	NA	NA	NA	2	NA	NA	NA	NA	NA	NA	NA	1	NA	NA	NA	2	NA
CGTWDSSLSAVF	IGLV1-51	4	NA	NA	NA	NA	NA	NA	NA	NA	NA	NA	NA	NA	NA	NA	8	NA	NA	NA	11	NA	NA	NA	1	NA	NA	NA	NA	NA	NA	NA	3	NA	NA	NA	NA	NA
CGTWDSSLSVWVF	IGLV1-51	4	NA	NA	NA	NA	NA	NA	1	NA	NA	NA	NA	NA	NA	NA	8	NA	NA	NA	11	NA	NA	NA	NA	NA	NA	NA	NA	NA	NA	NA	5	NA	NA	NA	NA	NA
CGTWDSSLSVYVF	IGLV1-51	4	NA	NA	NA	NA	NA	NA	NA	NA	NA	NA	NA	NA	NA	NA	1	NA	NA	NA	1	NA	NA	NA	NA	NA	NA	NA	NA	NA	NA	NA	3	NA	NA	NA	1	NA
CHQSSSLPLTF	IGKV6-21	4	NA	5	NA	NA	NA	NA	NA	NA	NA	NA	NA	NA	NA	6	NA	NA	NA	2	NA	NA	NA	NA	NA	NA	NA	NA	NA	NA	NA	4	NA	NA	NA	NA	NA	NA
CHQSSSLPQTF	IGKV6-21	4	NA	NA	NA	NA	NA	NA	NA	NA	NA	2	NA	NA	NA	3	NA	NA	NA	3	NA	NA	NA	2	NA	NA	NA	NA	NA	NA	NA	NA	NA	NA	NA	NA	NA	NA
CHQSSSLPRTF	IGKV6-21	4	NA	NA	NA	NA	NA	NA	NA	NA	NA	2	NA	NA	NA	2	NA	NA	NA	1	NA	NA	NA	NA	NA	NA	NA	NA	NA	NA	NA	1	NA	NA	NA	NA	NA	NA
CHQYYTTPLTF	IGKV4-1	4	NA	NA	NA	NA	NA	255	NA	NA	NA	NA	NA	NA	NA	1	NA	NA	NA	2	NA	NA	NA	NA	NA	NA	NA	NA	NA	NA	NA	2	NA	NA	NA	NA	NA	NA
CLLSYSGAGVF	IGLV7-46	4	NA	NA	NA	NA	NA	NA	NA	NA	NA	NA	NA	NA	NA	NA	2	NA	NA	NA	1	NA	NA	NA	NA	NA	NA	NA	NA	NA	NA	NA	1	NA	NA	NA	1	NA
CLLSYSGAHWVF	IGLV7-46	4	NA	NA	1	NA	NA	NA	NA	NA	NA	NA	NA	NA	NA	NA	1	NA	NA	NA	1	NA	NA	NA	NA	NA	NA	NA	NA	NA	NA	NA	2	NA	NA	NA	NA	NA
CLLSYSGAQVF	IGLV7-46	4	NA	NA	1	NA	NA	NA	NA	NA	NA	NA	NA	NA	NA	NA	2	NA	NA	NA	NA	NA	NA	NA	NA	NA	NA	NA	2	NA	NA	NA	3	NA	NA	NA	NA	NA
CLLSYSGAREVF	IGLV7-46	4	NA	NA	NA	NA	NA	NA	NA	NA	NA	NA	NA	NA	NA	NA	2	NA	NA	NA	1	NA	NA	NA	NA	NA	NA	NA	NA	NA	NA	NA	1	NA	NA	NA	2	NA
CLLSYSGARVVF	IGLV7-46	4	NA	NA	1	NA	NA	NA	NA	NA	NA	NA	NA	NA	NA	NA	3	NA	NA	NA	2	NA	NA	NA	NA	NA	NA	NA	NA	NA	NA	NA	NA	NA	NA	NA	1	NA
CLLYYGGAQLWVF	IGLV7-43	4	NA	NA	1	NA	NA	NA	NA	NA	NA	NA	NA	NA	NA	NA	3	NA	NA	NA	6	NA	NA	NA	NA	NA	NA	NA	NA	NA	NA	NA	3	NA	NA	NA	NA	NA
CLQDYNYPFTF	IGKV1-6	4	NA	1	NA	NA	NA	NA	NA	NA	NA	NA	NA	NA	NA	2	NA	NA	NA	1	NA	NA	NA	NA	NA	NA	NA	NA	NA	NA	NA	2	NA	NA	NA	NA	NA	NA
CLQDYNYPLTF	IGKV1-6, IGKV1-13	4	NA	NA	NA	NA	NA	NA	NA	NA	NA	NA	NA	NA	NA	4	NA	NA	NA	NA	NA	NA	NA	3	NA	NA	NA	NA	NA	NA	NA	2	NA	NA	NA	1	NA	NA
CLQDYNYPPTF	IGKV1-6	4	NA	NA	NA	NA	NA	NA	NA	NA	NA	NA	NA	NA	NA	3	NA	NA	NA	5	NA	NA	NA	NA	NA	NA	NA	NA	NA	NA	NA	4	NA	NA	NA	1	NA	NA
CLQDYNYPQTF	IGKV1-6	4	NA	NA	NA	NA	NA	2	NA	NA	NA	1	NA	NA	NA	3	NA	NA	NA	1	NA	NA	NA	NA	NA	NA	NA	NA	NA	NA	NA	NA	NA	NA	NA	NA	NA	NA
CLQDYNYPRTF	IGKV1-6, IGKV1-13, IGKV1-9	4	NA	2	NA	NA	NA	NA	NA	NA	NA	NA	NA	NA	NA	2	NA	NA	NA	NA	NA	NA	NA	NA	NA	NA	NA	1	NA	NA	NA	NA	NA	NA	NA	1	NA	NA
CLQDYNYPWTF	IGKV1-6, IGKV1-13	4	NA	2	NA	NA	NA	NA	NA	NA	NA	NA	NA	NA	NA	NA	NA	NA	NA	1	NA	NA	NA	NA	NA	NA	NA	4	NA	NA	NA	5	NA	NA	NA	NA	NA	NA
CLQHDNFPWTF	IGKV5-2	4	NA	NA	NA	NA	NA	NA	NA	NA	NA	NA	NA	NA	NA	4	NA	NA	NA	1	NA	NA	NA	NA	NA	NA	NA	NA	NA	NA	NA	1	NA	NA	NA	1	NA	NA
CLQHNSYPPAF	IGKV1-17, IGKV1-6, IGKV1-9	4	NA	NA	NA	NA	NA	NA	NA	NA	NA	NA	NA	NA	NA	NA	NA	NA	NA	1	NA	NA	NA	1	NA	NA	NA	3	NA	NA	NA	1	NA	NA	NA	NA	NA	NA
CMIWHSSARVF	IGLV5-45	4	NA	NA	NA	NA	NA	NA	NA	NA	NA	NA	NA	NA	NA	NA	1	NA	NA	NA	1	NA	NA	NA	2	NA	NA	NA	NA	NA	NA	NA	2	NA	NA	NA	NA	NA
CMQALQTGFTF	IGKV2-28	4	NA	1	NA	NA	NA	NA	NA	NA	NA	1	NA	NA	NA	NA	NA	NA	NA	1	NA	NA	NA	1	NA	NA	NA	NA	NA	NA	NA	NA	NA	NA	NA	NA	NA	NA
CMQALQTHTF	IGKV2-28	4	NA	1	NA	NA	NA	NA	NA	NA	NA	NA	NA	NA	NA	NA	NA	NA	NA	3	NA	NA	NA	NA	NA	NA	NA	NA	NA	NA	NA	1	NA	NA	NA	2	NA	NA
CMQALQTPATF	IGKV2-28	4	NA	NA	NA	NA	NA	NA	NA	NA	NA	1	NA	NA	NA	1	NA	NA	NA	1	NA	NA	NA	NA	NA	NA	NA	NA	NA	NA	NA	4	NA	NA	NA	NA	NA	NA
CMQALQTPLYTF	IGKV2-28	4	NA	NA	NA	NA	NA	NA	NA	NA	NA	NA	NA	NA	NA	2	NA	NA	NA	2	NA	NA	NA	4	NA	NA	NA	NA	NA	NA	NA	1	NA	NA	NA	NA	NA	NA
CMQALQTPPGTF	IGKV2-28	4	NA	NA	NA	NA	NA	NA	NA	NA	NA	NA	NA	NA	NA	2	NA	NA	NA	1	NA	NA	NA	NA	NA	NA	NA	NA	NA	NA	NA	1	NA	NA	NA	2	NA	NA
CMQALQTPPMYTF	IGKV2-28	4	NA	NA	NA	NA	NA	NA	NA	NA	NA	NA	NA	NA	NA	NA	NA	NA	NA	1	NA	NA	NA	1	NA	NA	NA	NA	NA	NA	NA	2	NA	NA	NA	3	NA	NA
CMQALQTPPNTF	IGKV2-28	4	NA	NA	NA	NA	NA	NA	NA	NA	NA	NA	NA	NA	NA	2	NA	NA	NA	1	NA	NA	NA	NA	NA	NA	NA	NA	NA	NA	NA	1	NA	NA	NA	1	NA	NA
CMQALQTPPRYTF	IGKV2-28	4	NA	NA	NA	NA	NA	NA	NA	NA	NA	1	NA	NA	NA	1	NA	NA	NA	1	NA	NA	NA	NA	NA	NA	NA	NA	NA	NA	NA	2	NA	NA	NA	NA	NA	NA
CMQALQTPPSF	IGKV2-28	4	NA	1	NA	NA	NA	NA	NA	NA	NA	NA	NA	NA	NA	1	NA	NA	NA	NA	NA	NA	NA	1	NA	NA	NA	NA	NA	NA	NA	3	NA	NA	NA	NA	NA	NA
CMQALQTPPVTF	IGKV2-28	4	NA	NA	NA	NA	NA	NA	NA	NA	NA	NA	NA	NA	NA	1	NA	NA	NA	2	NA	NA	NA	1	NA	NA	NA	NA	NA	NA	NA	10	NA	NA	NA	NA	NA	NA
CMQALQTPRLTF	IGKV2-28	4	NA	NA	NA	NA	NA	NA	NA	NA	NA	1	NA	NA	NA	7	NA	NA	NA	2	NA	NA	NA	1	NA	NA	NA	NA	NA	NA	NA	NA	NA	NA	NA	NA	NA	NA
CMQALQTPTTF	IGKV2-28	4	NA	NA	NA	NA	NA	NA	NA	NA	NA	NA	NA	NA	NA	1	NA	NA	NA	1	NA	NA	NA	NA	NA	NA	NA	2	NA	NA	NA	1	NA	NA	NA	NA	NA	NA
CMQALQTSITF	IGKV2-28	4	NA	NA	NA	NA	NA	NA	NA	NA	NA	NA	NA	NA	NA	2	NA	NA	NA	5	NA	NA	NA	1	NA	NA	NA	NA	NA	NA	NA	2	NA	NA	NA	NA	NA	NA
CMQALQTSYTF	IGKV2-28	4	NA	2	NA	NA	NA	NA	NA	NA	NA	NA	NA	NA	NA	10	NA	NA	NA	4	NA	NA	NA	NA	NA	NA	NA	NA	NA	NA	NA	1	NA	NA	NA	NA	NA	NA
CMQALQTTWTF	IGKV2-28	4	NA	1	NA	NA	NA	NA	NA	NA	NA	NA	NA	NA	NA	1	NA	NA	NA	3	NA	NA	NA	NA	NA	NA	NA	NA	NA	NA	NA	2	NA	NA	NA	NA	NA	NA
CMQATQFPHTF	IGKV2-24	4	NA	NA	NA	NA	NA	NA	NA	NA	NA	NA	NA	NA	NA	NA	NA	NA	NA	2	NA	NA	NA	1	NA	NA	NA	1	NA	NA	NA	8	NA	NA	NA	NA	NA	NA
CMQATQFPLTF	IGKV2-24	4	NA	1	NA	NA	NA	NA	NA	NA	NA	NA	NA	NA	NA	1	NA	NA	NA	3	NA	NA	NA	NA	NA	NA	NA	NA	NA	NA	NA	1	NA	NA	NA	NA	NA	NA
CMQGLQTPFTF	IGKV2-28	4	NA	NA	NA	NA	NA	NA	NA	NA	NA	NA	NA	NA	NA	1	NA	NA	NA	2	NA	NA	NA	NA	NA	NA	NA	NA	NA	NA	NA	16	NA	NA	NA	2	NA	NA
CMQGTHWLTF	IGKV2-30	4	NA	NA	NA	NA	NA	1	NA	NA	NA	NA	NA	NA	NA	2	NA	NA	NA	2	NA	NA	NA	NA	NA	NA	NA	NA	NA	NA	NA	2	NA	NA	NA	NA	NA	NA
CMQGTHWLWTF	IGKV2-30	4	NA	NA	NA	NA	NA	NA	NA	NA	NA	NA	NA	NA	NA	2	NA	NA	NA	2	NA	NA	NA	3	NA	NA	NA	NA	NA	NA	NA	NA	NA	NA	NA	4	NA	NA
CMQGTHWPNTF	IGKV2-30	4	NA	NA	NA	NA	NA	1	NA	NA	NA	NA	NA	NA	NA	1	NA	NA	NA	1	NA	NA	NA	1	NA	NA	NA	NA	NA	NA	NA	NA	NA	NA	NA	NA	NA	NA
CMQGTHWPPLTF	IGKV2-30	4	NA	NA	NA	NA	NA	NA	NA	NA	NA	6	NA	NA	NA	5	NA	NA	NA	3	NA	NA	NA	NA	NA	NA	NA	NA	NA	NA	NA	NA	NA	NA	NA	2	NA	NA
CMQGTHWPPVTF	IGKV2-30	4	NA	1	NA	NA	NA	NA	NA	NA	NA	NA	NA	NA	NA	2	NA	NA	NA	NA	NA	NA	NA	NA	NA	NA	NA	1	NA	NA	NA	NA	NA	NA	NA	3	NA	NA
CMQGTHWPQTF	IGKV2-30	4	NA	NA	NA	NA	NA	NA	NA	NA	NA	NA	NA	NA	NA	2	NA	NA	NA	7	NA	NA	NA	NA	NA	NA	NA	NA	NA	NA	NA	1	NA	NA	NA	2	NA	NA
CMQGTHWPVTF	IGKV2-30	4	NA	NA	NA	NA	NA	1	NA	NA	NA	NA	NA	NA	NA	1	NA	NA	NA	1	NA	NA	NA	NA	NA	NA	NA	NA	NA	NA	NA	1	NA	NA	NA	NA	NA	NA
CMQRIEFPSTF	IGKV2-40	4	NA	NA	NA	NA	NA	NA	NA	NA	NA	3	NA	NA	NA	3	NA	NA	NA	1	NA	NA	NA	1	NA	NA	NA	NA	NA	NA	NA	NA	NA	NA	NA	NA	NA	NA
CMQSIQLPITF	IGKV2-29, IGKV2-26	4	NA	2	NA	NA	NA	NA	NA	NA	NA	NA	NA	NA	NA	1	NA	NA	NA	NA	NA	NA	NA	NA	NA	NA	NA	NA	NA	NA	NA	2	NA	NA	NA	1	NA	NA
CMQSIQLPPLTF	IGKV2-29	4	NA	NA	NA	NA	NA	1	NA	NA	NA	NA	NA	NA	NA	2	NA	NA	NA	6	NA	NA	NA	NA	NA	NA	NA	NA	NA	NA	NA	1	NA	NA	NA	NA	NA	NA
CMQSIQLPPTF	IGKV2-29, IGKV2-26	4	NA	1	NA	NA	NA	NA	NA	NA	NA	NA	NA	NA	NA	2	NA	NA	NA	6	NA	NA	NA	1	NA	NA	NA	NA	NA	NA	NA	NA	NA	NA	NA	NA	NA	NA
CMQSIQLPYTF	IGKV2-29, IGKV2-26	4	NA	NA	NA	NA	NA	NA	NA	NA	NA	NA	NA	NA	NA	2	NA	NA	NA	1	NA	NA	NA	NA	NA	NA	NA	NA	NA	NA	NA	1	NA	NA	NA	1	NA	NA
CMQTLQTPYTF	IGKV2-28	4	NA	1	NA	NA	NA	1	NA	NA	NA	NA	NA	NA	NA	1	NA	NA	NA	NA	NA	NA	NA	NA	NA	NA	NA	1	NA	NA	NA	NA	NA	NA	NA	NA	NA	NA
CNSRDSSGNHFWVF	IGLV3-19	4	NA	NA	NA	NA	NA	NA	1	NA	NA	NA	1	NA	NA	NA	1	NA	NA	NA	1	NA	NA	NA	NA	NA	NA	NA	NA	NA	NA	NA	NA	NA	NA	NA	NA	NA
CNSRDSSGNHHYVF	IGLV3-19	4	NA	NA	NA	NA	NA	NA	NA	NA	NA	NA	NA	NA	NA	NA	5	NA	NA	NA	6	NA	NA	NA	NA	NA	NA	NA	NA	NA	NA	NA	3	NA	NA	NA	1	NA
CNSRDSSGNHLKVF	IGLV3-19	4	NA	NA	NA	NA	NA	NA	1	NA	NA	NA	NA	NA	NA	NA	4	NA	NA	NA	NA	NA	NA	NA	2	NA	NA	NA	NA	NA	NA	NA	1	NA	NA	NA	NA	NA
CNSRDSSGNHLNWVF	IGLV3-19	4	NA	NA	NA	NA	NA	NA	1	NA	NA	NA	NA	NA	NA	NA	4	NA	NA	NA	9	NA	NA	NA	NA	NA	NA	NA	NA	NA	NA	NA	6	NA	NA	NA	NA	NA
CNSRDSSGNHLNYVF	IGLV3-19	4	NA	NA	NA	NA	NA	NA	1	NA	NA	NA	1	NA	NA	NA	4	NA	NA	NA	NA	NA	NA	NA	NA	NA	NA	NA	NA	NA	NA	NA	1	NA	NA	NA	NA	NA
CNSRDSSGNHPF	IGLV3-19	4	NA	NA	NA	NA	NA	NA	1	NA	NA	NA	NA	NA	NA	NA	5	NA	NA	NA	1	NA	NA	NA	NA	NA	NA	NA	NA	NA	NA	NA	2	NA	NA	NA	NA	NA
CNSRDSSGNHRYVF	IGLV3-19	4	NA	NA	NA	NA	NA	NA	NA	NA	NA	NA	NA	NA	NA	NA	1	NA	NA	NA	1	NA	NA	NA	NA	NA	NA	NA	NA	NA	NA	NA	5	NA	NA	NA	1	NA
CNSRDSSGNHVF	IGLV3-19	4	NA	NA	NA	NA	NA	NA	1	NA	NA	NA	NA	NA	NA	NA	1	NA	NA	NA	3	NA	NA	NA	NA	NA	NA	NA	NA	NA	NA	NA	3	NA	NA	NA	NA	NA
CNSRDSSGNLHVVF	IGLV3-19	4	NA	NA	1	NA	NA	NA	NA	NA	NA	NA	NA	NA	NA	NA	3	NA	NA	NA	1	NA	NA	NA	NA	NA	NA	NA	NA	NA	NA	NA	1	NA	NA	NA	NA	NA
CNSRDSSGNLWVF	IGLV3-19	4	NA	NA	NA	NA	NA	NA	NA	NA	NA	NA	1	NA	NA	NA	13	NA	NA	NA	3	NA	NA	NA	NA	NA	NA	NA	NA	NA	NA	NA	7	NA	NA	NA	NA	NA
CNSRDSSGNPLF	IGLV3-19	4	NA	NA	1	NA	NA	NA	NA	NA	NA	NA	NA	NA	NA	NA	9	NA	NA	NA	1	NA	NA	NA	NA	NA	NA	NA	NA	NA	NA	NA	34	NA	NA	NA	NA	NA
CNSRDSSGNPWVF	IGLV3-19	4	NA	NA	1	NA	NA	NA	3	NA	NA	NA	NA	NA	NA	NA	3	NA	NA	NA	6	NA	NA	NA	NA	NA	NA	NA	NA	NA	NA	NA	NA	NA	NA	NA	NA	NA
CNSRDSSGNPYVF	IGLV3-19	4	NA	NA	NA	NA	NA	NA	1	NA	NA	NA	NA	NA	NA	NA	1	NA	NA	NA	NA	NA	NA	NA	NA	NA	NA	NA	NA	NA	NA	NA	4	NA	NA	NA	1	NA
CNSRDSSGNSWVF	IGLV3-19	4	NA	NA	NA	NA	NA	NA	NA	NA	NA	NA	1	NA	NA	NA	1	NA	NA	NA	2	NA	NA	NA	NA	NA	NA	NA	NA	NA	NA	NA	2	NA	NA	NA	NA	NA
CQAWDSNTVVF	IGLV3-1	4	NA	NA	NA	NA	NA	NA	5	NA	NA	NA	NA	NA	NA	NA	1	NA	NA	NA	1	NA	NA	NA	NA	NA	NA	NA	NA	NA	NA	NA	NA	NA	NA	NA	3	NA
CQAWDSRTVVF	IGLV3-1	4	NA	NA	2	NA	NA	NA	NA	NA	NA	NA	11	NA	NA	NA	NA	NA	NA	NA	NA	NA	NA	NA	1	NA	NA	NA	22	NA	NA	NA	NA	NA	NA	NA	NA	NA
CQAWDSSHVVF	IGLV3-1	4	NA	NA	2	NA	NA	NA	NA	NA	NA	NA	3	NA	NA	NA	2	NA	NA	NA	NA	NA	NA	NA	NA	NA	NA	NA	NA	NA	NA	NA	3	NA	NA	NA	NA	NA
CQAWDSSTADVVF	IGLV3-1	4	NA	NA	NA	NA	NA	NA	NA	NA	NA	NA	2	NA	NA	NA	2	NA	NA	NA	1	NA	NA	NA	NA	NA	NA	NA	NA	NA	NA	NA	NA	NA	NA	NA	1	NA
CQAWDSSTAGVF	IGLV3-1	4	NA	NA	NA	NA	NA	NA	NA	NA	NA	NA	3	NA	NA	NA	2	NA	NA	NA	4	NA	NA	NA	NA	NA	NA	NA	NA	NA	NA	NA	NA	NA	NA	NA	2	NA
CQAWDSSTAKVF	IGLV3-1	4	NA	NA	NA	NA	NA	NA	NA	NA	NA	NA	NA	NA	NA	NA	1	NA	NA	NA	1	NA	NA	NA	2	NA	NA	NA	NA	NA	NA	NA	1	NA	NA	NA	NA	NA
CQAWDSSTALF	IGLV3-1	4	NA	NA	NA	NA	NA	NA	NA	NA	NA	NA	NA	NA	NA	NA	7	NA	NA	NA	2	NA	NA	NA	NA	NA	NA	NA	1	NA	NA	NA	1	NA	NA	NA	NA	NA
CQAWDSSTALVF	IGLV3-1	4	NA	NA	2	NA	NA	NA	NA	NA	NA	NA	2	NA	NA	NA	6	NA	NA	NA	NA	NA	NA	NA	1	NA	NA	NA	NA	NA	NA	NA	NA	NA	NA	NA	NA	NA
CQAWDSSTANVF	IGLV3-1	4	NA	NA	1	NA	NA	NA	NA	NA	NA	NA	NA	NA	NA	NA	4	NA	NA	NA	1	NA	NA	NA	NA	NA	NA	NA	NA	NA	NA	NA	1	NA	NA	NA	NA	NA
CQAWDSSTARVF	IGLV3-1	4	NA	NA	NA	NA	NA	NA	NA	NA	NA	NA	NA	NA	NA	NA	5	NA	NA	NA	2	NA	NA	NA	2	NA	NA	NA	NA	NA	NA	NA	1	NA	NA	NA	NA	NA
CQAWDSSTAWVF	IGLV3-1	4	NA	NA	NA	NA	NA	NA	NA	NA	NA	NA	NA	NA	NA	NA	8	NA	NA	NA	1	NA	NA	NA	NA	NA	NA	NA	NA	NA	NA	NA	9	NA	NA	NA	29	NA
CQAWDSSTEVVF	IGLV3-1	4	NA	NA	3	NA	NA	NA	2	NA	NA	NA	NA	NA	NA	NA	7	NA	NA	NA	NA	NA	NA	NA	NA	NA	NA	NA	NA	NA	NA	NA	NA	NA	NA	NA	1	NA
CQAWDSSTGGVF	IGLV3-1	4	NA	NA	NA	NA	NA	NA	NA	NA	NA	NA	NA	NA	NA	NA	4	NA	NA	NA	1	NA	NA	NA	NA	NA	NA	NA	NA	NA	NA	NA	3	NA	NA	NA	3	NA
CQAWDSSTKVF	IGLV3-1	4	NA	NA	1	NA	NA	NA	1	NA	NA	NA	NA	NA	NA	NA	1	NA	NA	NA	NA	NA	NA	NA	NA	NA	NA	NA	NA	NA	NA	NA	1	NA	NA	NA	NA	NA
CQAWDSSTLVF	IGLV3-1	4	NA	NA	1	NA	NA	NA	NA	NA	NA	NA	NA	NA	NA	NA	2	NA	NA	NA	1	NA	NA	NA	NA	NA	NA	NA	NA	NA	NA	NA	NA	NA	NA	NA	2	NA
CQAWDSSTLWVF	IGLV3-1	4	NA	NA	NA	NA	NA	NA	NA	NA	NA	NA	NA	NA	NA	NA	1	NA	NA	NA	2	NA	NA	NA	NA	NA	NA	NA	NA	NA	NA	NA	1	NA	NA	NA	2	NA
CQAWDSSTPVVF	IGLV3-1	4	NA	NA	1	NA	NA	NA	NA	NA	NA	NA	NA	NA	NA	NA	5	NA	NA	NA	3	NA	NA	NA	3	NA	NA	NA	NA	NA	NA	NA	NA	NA	NA	NA	NA	NA
CQAWDSSTRVF	IGLV3-1	4	NA	NA	3	NA	NA	NA	NA	NA	NA	NA	NA	NA	NA	NA	10	NA	NA	NA	NA	NA	NA	NA	NA	NA	NA	NA	NA	NA	NA	NA	2	NA	NA	NA	2	NA
CQAWDSSTSVVF	IGLV3-1	4	NA	NA	NA	NA	NA	NA	NA	NA	NA	NA	NA	NA	NA	NA	6	NA	NA	NA	3	NA	NA	NA	2	NA	NA	NA	NA	NA	NA	NA	NA	NA	NA	NA	1	NA
CQHRSNWPLTF	IGKV3-11, IGKV3-20	4	NA	1	NA	NA	NA	5	NA	NA	NA	3	NA	NA	NA	NA	NA	NA	NA	NA	NA	NA	NA	NA	NA	NA	NA	1	NA	NA	NA	NA	NA	NA	NA	NA	NA	NA
CQHYNNWPPWTF	IGKV3-15	4	NA	19	NA	NA	NA	8	NA	NA	NA	NA	NA	NA	NA	149	NA	NA	NA	NA	NA	NA	NA	NA	NA	NA	NA	3	NA	NA	NA	NA	NA	NA	NA	NA	NA	NA
CQKYNSAPGTF	IGKV1-27	4	NA	1	NA	NA	NA	1	NA	NA	NA	NA	NA	NA	NA	1	NA	NA	NA	2	NA	NA	NA	NA	NA	NA	NA	NA	NA	NA	NA	NA	NA	NA	NA	NA	NA	NA
CQKYNSAPHTF	IGKV1-27	4	NA	NA	NA	NA	NA	1	NA	NA	NA	1	NA	NA	NA	4	NA	NA	NA	NA	NA	NA	NA	NA	NA	NA	NA	NA	NA	NA	NA	NA	NA	NA	NA	1	NA	NA
CQKYNSAPPLTF	IGKV1-27	4	NA	NA	NA	NA	NA	NA	NA	NA	NA	NA	NA	NA	NA	5	NA	NA	NA	2	NA	NA	NA	2	NA	NA	NA	NA	NA	NA	NA	6	NA	NA	NA	NA	NA	NA
CQQANSF	IGKV1-12	4	NA	NA	NA	NA	NA	NA	NA	NA	NA	NA	NA	NA	NA	1	NA	NA	NA	2	NA	NA	NA	2	NA	NA	NA	NA	NA	NA	NA	1	NA	NA	NA	NA	NA	NA
CQQANSFPGTF	IGKV1-12	4	NA	NA	NA	NA	NA	NA	NA	NA	NA	NA	NA	NA	NA	3	NA	NA	NA	1	NA	NA	NA	NA	NA	NA	NA	1	NA	NA	NA	2	NA	NA	NA	NA	NA	NA
CQQANSFPSLTF	IGKV1-12	4	NA	1	NA	NA	NA	NA	NA	NA	NA	1	NA	NA	NA	2	NA	NA	NA	NA	NA	NA	NA	NA	NA	NA	NA	NA	NA	NA	NA	1	NA	NA	NA	NA	NA	NA
CQQANSFPTF	IGKV1-12	4	NA	NA	NA	NA	NA	NA	NA	NA	NA	1	NA	NA	NA	3	NA	NA	NA	1	NA	NA	NA	NA	NA	NA	NA	NA	NA	NA	NA	1	NA	NA	NA	NA	NA	NA
CQQLNSYLLTF	IGKV1-9	4	NA	NA	NA	NA	NA	NA	NA	NA	NA	1	NA	NA	NA	2	NA	NA	NA	2	NA	NA	NA	2	NA	NA	NA	NA	NA	NA	NA	NA	NA	NA	NA	NA	NA	NA
CQQLNSYPLF	IGKV1-9	4	NA	NA	NA	NA	NA	NA	NA	NA	NA	1	NA	NA	NA	5	NA	NA	NA	3	NA	NA	NA	NA	NA	NA	NA	NA	NA	NA	NA	1	NA	NA	NA	NA	NA	NA
CQQLNSYPLFTF	IGKV1-9	4	NA	NA	NA	NA	NA	NA	NA	NA	NA	1	NA	NA	NA	1	NA	NA	NA	1	NA	NA	NA	NA	NA	NA	NA	NA	NA	NA	NA	1	NA	NA	NA	NA	NA	NA
CQQLNSYPPFTF	IGKV1-9	4	NA	2	NA	NA	NA	NA	NA	NA	NA	1	NA	NA	NA	5	NA	NA	NA	NA	NA	NA	NA	NA	NA	NA	NA	2	NA	NA	NA	NA	NA	NA	NA	NA	NA	NA
CQQLNSYPPITF	IGKV1-9	4	NA	NA	NA	NA	NA	NA	NA	NA	NA	1	NA	NA	NA	3	NA	NA	NA	5	NA	NA	NA	NA	NA	NA	NA	NA	NA	NA	NA	3	NA	NA	NA	NA	NA	NA
CQQLNSYPPYTF	IGKV1-9	4	NA	4	NA	NA	NA	NA	NA	NA	NA	NA	NA	NA	NA	11	NA	NA	NA	1	NA	NA	NA	NA	NA	NA	NA	NA	NA	NA	NA	5	NA	NA	NA	NA	NA	NA
CQQLNSYPRTF	IGKV1-9, IGKV1-17	4	NA	NA	NA	NA	NA	NA	NA	NA	NA	1	NA	NA	NA	4	NA	NA	NA	1	NA	NA	NA	NA	NA	NA	NA	1	NA	NA	NA	NA	NA	NA	NA	NA	NA	NA
CQQRGTF	IGKV3-11, IGKV3-15, IGKV3-20	4	NA	1	NA	NA	NA	NA	NA	NA	NA	NA	NA	NA	NA	1	NA	NA	NA	1	NA	NA	NA	NA	NA	NA	NA	NA	NA	NA	NA	1	NA	NA	NA	NA	NA	NA
CQQRSFF	IGKV3-11	4	NA	NA	NA	NA	NA	NA	NA	NA	NA	1	NA	NA	NA	1	NA	NA	NA	2	NA	NA	NA	NA	NA	NA	NA	NA	NA	NA	NA	1	NA	NA	NA	NA	NA	NA
CQQRSNF	IGKV3-11	4	NA	2	NA	NA	NA	NA	NA	NA	NA	NA	NA	NA	NA	4	NA	NA	NA	8	NA	NA	NA	NA	NA	NA	NA	NA	NA	NA	NA	NA	NA	NA	NA	1	NA	NA
CQQRSNLFTF	IGKV3-11, IGKV3-15, IGKV3-20	4	NA	NA	NA	NA	NA	NA	NA	NA	NA	NA	NA	NA	NA	NA	NA	NA	NA	1	NA	NA	NA	1	NA	NA	NA	1	NA	NA	NA	1	NA	NA	NA	NA	NA	NA
CQQRSNSF	IGKV3-11, IGKV3-20	4	NA	NA	NA	NA	NA	NA	NA	NA	NA	1	NA	NA	NA	1	NA	NA	NA	2	NA	NA	NA	NA	NA	NA	NA	NA	NA	NA	NA	2	NA	NA	NA	NA	NA	NA
CQQRSNSFTF	IGKV3-11	4	NA	NA	NA	NA	NA	1	NA	NA	NA	NA	NA	NA	NA	NA	NA	NA	NA	4	NA	NA	NA	4	NA	NA	NA	NA	NA	NA	NA	3	NA	NA	NA	NA	NA	NA
CQQRSNSLTF	IGKV3-11	4	NA	NA	NA	NA	NA	4	NA	NA	NA	NA	NA	NA	NA	11	NA	NA	NA	5	NA	NA	NA	NA	NA	NA	NA	NA	NA	NA	NA	2	NA	NA	NA	NA	NA	NA
CQQRSNWLFTF	IGKV3-11, IGKV3-20	4	NA	NA	NA	NA	NA	1	NA	NA	NA	3	NA	NA	NA	1	NA	NA	NA	NA	NA	NA	NA	NA	NA	NA	NA	NA	NA	NA	NA	1	NA	NA	NA	NA	NA	NA
CQQRSNWLITF	IGKV3-11	4	NA	NA	NA	NA	NA	NA	NA	NA	NA	3	NA	NA	NA	4	NA	NA	NA	16	NA	NA	NA	NA	NA	NA	NA	NA	NA	NA	NA	3	NA	NA	NA	NA	NA	NA
CQQRSNWLWTF	IGKV3-11	4	NA	NA	NA	NA	NA	NA	NA	NA	NA	2	NA	NA	NA	15	NA	NA	NA	21	NA	NA	NA	NA	NA	NA	NA	NA	NA	NA	NA	5	NA	NA	NA	NA	NA	NA
CQQRSNWLYTF	IGKV3-11	4	NA	NA	NA	NA	NA	1	NA	NA	NA	NA	NA	NA	NA	15	NA	NA	NA	9	NA	NA	NA	NA	NA	NA	NA	NA	NA	NA	NA	NA	NA	NA	NA	3	NA	NA
CQQRSNWPALTF	IGKV3-11	4	NA	NA	NA	NA	NA	NA	NA	NA	NA	NA	NA	NA	NA	6	NA	NA	NA	4	NA	NA	NA	1	NA	NA	NA	NA	NA	NA	NA	NA	NA	NA	NA	1	NA	NA
CQQRSNWPATF	IGKV3-11	4	NA	NA	NA	NA	NA	NA	NA	NA	NA	NA	NA	NA	NA	1	NA	NA	NA	3	NA	NA	NA	1	NA	NA	NA	NA	NA	NA	NA	1	NA	NA	NA	NA	NA	NA
CQQRSNWPATF	IGKV3-11, IGKV3-20	4	NA	1	NA	NA	NA	NA	NA	NA	NA	NA	NA	NA	NA	1	NA	NA	NA	1	NA	NA	NA	2	NA	NA	NA	NA	NA	NA	NA	NA	NA	NA	NA	NA	NA	NA
CQQRSNWPETF	IGKV3-11	4	NA	2	NA	NA	NA	NA	NA	NA	NA	NA	NA	NA	NA	3	NA	NA	NA	6	NA	NA	NA	NA	NA	NA	NA	NA	NA	NA	NA	2	NA	NA	NA	NA	NA	NA
CQQRSNWPETF	IGKV3-11, IGKV3-20	4	NA	NA	NA	NA	NA	2	NA	NA	NA	NA	NA	NA	NA	1	NA	NA	NA	1	NA	NA	NA	NA	NA	NA	NA	NA	NA	NA	NA	NA	NA	NA	NA	1	NA	NA
CQQRSNWPIFTF	IGKV3-11	4	NA	NA	NA	NA	NA	NA	NA	NA	NA	NA	NA	NA	NA	5	NA	NA	NA	8	NA	NA	NA	2	NA	NA	NA	NA	NA	NA	NA	3	NA	NA	NA	NA	NA	NA
CQQRSNWPITF	IGKV3-11, IGKV3-15, IGKV3-20	4	NA	NA	NA	NA	NA	1	NA	NA	NA	NA	NA	NA	NA	NA	NA	NA	NA	1	NA	NA	NA	1	NA	NA	NA	NA	NA	NA	NA	NA	NA	NA	NA	1	NA	NA
CQQRSNWPLFTF	IGKV3-11, IGKV3-15, IGKV3-20	4	NA	1	NA	NA	NA	NA	NA	NA	NA	NA	NA	NA	NA	1	NA	NA	NA	NA	NA	NA	NA	1	NA	NA	NA	NA	NA	NA	NA	1	NA	NA	NA	NA	NA	NA
CQQRSNWPLITF	IGKV3-11	4	NA	1	NA	NA	NA	NA	NA	NA	NA	NA	NA	NA	NA	14	NA	NA	NA	15	NA	NA	NA	NA	NA	NA	NA	NA	NA	NA	NA	39	NA	NA	NA	NA	NA	NA
CQQRSNWPLLTF	IGKV3-11	4	NA	NA	NA	NA	NA	NA	NA	NA	NA	4	NA	NA	NA	23	NA	NA	NA	21	NA	NA	NA	NA	NA	NA	NA	NA	NA	NA	NA	4	NA	NA	NA	NA	NA	NA
CQQRSNWPMYTF	IGKV3-11, IGKV3-15, IGKV3-20	4	NA	NA	NA	NA	NA	1	NA	NA	NA	NA	NA	NA	NA	2	NA	NA	NA	1	NA	NA	NA	NA	NA	NA	NA	NA	NA	NA	NA	1	NA	NA	NA	NA	NA	NA
CQQRSNWPPAF	IGKV3-11, IGKV3-20	4	NA	NA	NA	NA	NA	NA	NA	NA	NA	2	NA	NA	NA	NA	NA	NA	NA	8	NA	NA	NA	NA	NA	NA	NA	NA	NA	NA	NA	1	NA	NA	NA	1	NA	NA
CQQRSNWPPAITF	IGKV3-11	4	NA	2	NA	NA	NA	NA	NA	NA	NA	NA	NA	NA	NA	6	NA	NA	NA	2	NA	NA	NA	NA	NA	NA	NA	NA	NA	NA	NA	19	NA	NA	NA	NA	NA	NA
CQQRSNWPPALTF	IGKV3-11, IGKV3-20	4	NA	1	NA	NA	NA	NA	NA	NA	NA	NA	NA	NA	NA	2	NA	NA	NA	1	NA	NA	NA	NA	NA	NA	NA	NA	NA	NA	NA	2	NA	NA	NA	NA	NA	NA
CQQRSNWPPEVTF	IGKV3-11, IGKV3-15, IGKV3-20	4	NA	NA	NA	NA	NA	NA	NA	NA	NA	NA	NA	NA	NA	1	NA	NA	NA	1	NA	NA	NA	1	NA	NA	NA	NA	NA	NA	NA	2	NA	NA	NA	NA	NA	NA
CQQRSNWPPGF	IGKV3-11	4	NA	NA	NA	NA	NA	1	NA	NA	NA	NA	NA	NA	NA	1	NA	NA	NA	2	NA	NA	NA	NA	NA	NA	NA	NA	NA	NA	NA	1	NA	NA	NA	NA	NA	NA
CQQRSNWPPGF	IGKV3-11, IGKV3-20, IGKV3-7	4	NA	NA	NA	NA	NA	1	NA	NA	NA	NA	NA	NA	NA	NA	NA	NA	NA	2	NA	NA	NA	1	NA	NA	NA	NA	NA	NA	NA	1	NA	NA	NA	NA	NA	NA
CQQRSNWPPGFTF	IGKV3-11	4	NA	2	NA	NA	NA	2	NA	NA	NA	NA	NA	NA	NA	11	NA	NA	NA	10	NA	NA	NA	NA	NA	NA	NA	NA	NA	NA	NA	NA	NA	NA	NA	NA	NA	NA
CQQRSNWPPGITF	IGKV3-11	4	NA	NA	NA	NA	NA	2	NA	NA	NA	NA	NA	NA	NA	26	NA	NA	NA	6	NA	NA	NA	1	NA	NA	NA	NA	NA	NA	NA	NA	NA	NA	NA	NA	NA	NA
CQQRSNWPPGITF	IGKV3-11, IGKV3-7	4	NA	NA	NA	NA	NA	1	NA	NA	NA	3	NA	NA	NA	1	NA	NA	NA	NA	NA	NA	NA	NA	NA	NA	NA	NA	NA	NA	NA	1	NA	NA	NA	NA	NA	NA
CQQRSNWPPGLTF	IGKV3-11, IGKV3-15, IGKV3-20	4	NA	NA	NA	NA	NA	NA	NA	NA	NA	NA	NA	NA	NA	1	NA	NA	NA	1	NA	NA	NA	2	NA	NA	NA	NA	NA	NA	NA	1	NA	NA	NA	NA	NA	NA
CQQRSNWPPGLTF	IGKV3-11, IGKV3-20	4	NA	2	NA	NA	NA	NA	NA	NA	NA	NA	NA	NA	NA	1	NA	NA	NA	2	NA	NA	NA	NA	NA	NA	NA	NA	NA	NA	NA	3	NA	NA	NA	NA	NA	NA
CQQRSNWPPGTF	IGKV3-11, IGKV3-20	4	NA	NA	NA	NA	NA	2	NA	NA	NA	3	NA	NA	NA	2	NA	NA	NA	NA	NA	NA	NA	NA	NA	NA	NA	NA	NA	NA	NA	3	NA	NA	NA	NA	NA	NA
CQQRSNWPPKLTF	IGKV3-11	4	NA	NA	NA	NA	NA	NA	NA	NA	NA	NA	NA	NA	NA	4	NA	NA	NA	3	NA	NA	NA	NA	NA	NA	NA	2	NA	NA	NA	2	NA	NA	NA	NA	NA	NA
CQQRSNWPPLF	IGKV3-11, IGKV3-20	4	NA	NA	NA	NA	NA	NA	NA	NA	NA	NA	NA	NA	NA	2	NA	NA	NA	1	NA	NA	NA	2	NA	NA	NA	NA	NA	NA	NA	3	NA	NA	NA	NA	NA	NA
CQQRSNWPPLFTF	IGKV3-11, IGKV3-15, IGKV3-20	4	NA	NA	NA	NA	NA	NA	NA	NA	NA	1	NA	NA	NA	1	NA	NA	NA	NA	NA	NA	NA	4	NA	NA	NA	1	NA	NA	NA	NA	NA	NA	NA	NA	NA	NA
CQQRSNWPPLFTF	IGKV3-11, IGKV3-20	4	NA	NA	NA	NA	NA	NA	NA	NA	NA	NA	NA	NA	NA	4	NA	NA	NA	1	NA	NA	NA	NA	NA	NA	NA	NA	NA	NA	NA	5	NA	NA	NA	3	NA	NA
CQQRSNWPPLTF	IGKV3-11, IGKV3-15, IGKV3-20	4	NA	NA	NA	NA	NA	1	NA	NA	NA	2	NA	NA	NA	NA	NA	NA	NA	1	NA	NA	NA	1	NA	NA	NA	NA	NA	NA	NA	NA	NA	NA	NA	NA	NA	NA
CQQRSNWPPLYTF	IGKV3-11, IGKV3-20	4	NA	1	NA	NA	NA	NA	NA	NA	NA	3	NA	NA	NA	3	NA	NA	NA	NA	NA	NA	NA	2	NA	NA	NA	NA	NA	NA	NA	NA	NA	NA	NA	NA	NA	NA
CQQRSNWPPMYTF	IGKV3-11, IGKV3-20	4	NA	1	NA	NA	NA	NA	NA	NA	NA	3	NA	NA	NA	5	NA	NA	NA	5	NA	NA	NA	NA	NA	NA	NA	NA	NA	NA	NA	NA	NA	NA	NA	NA	NA	NA
CQQRSNWPPRITF	IGKV3-11	4	NA	NA	NA	NA	NA	NA	NA	NA	NA	NA	NA	NA	NA	5	NA	NA	NA	9	NA	NA	NA	3	NA	NA	NA	NA	NA	NA	NA	3	NA	NA	NA	NA	NA	NA
CQQRSNWPPSF	IGKV3-11, IGKV3-15, IGKV3-20	4	NA	NA	NA	NA	NA	NA	NA	NA	NA	1	NA	NA	NA	1	NA	NA	NA	NA	NA	NA	NA	1	NA	NA	NA	NA	NA	NA	NA	1	NA	NA	NA	NA	NA	NA
CQQRSNWPPSITF	IGKV3-11, IGKV3-20	4	NA	1	NA	NA	NA	NA	NA	NA	NA	NA	NA	NA	NA	4	NA	NA	NA	6	NA	NA	NA	NA	NA	NA	NA	NA	NA	NA	NA	1	NA	NA	NA	NA	NA	NA
CQQRSNWPPSYTF	IGKV3-11	4	NA	NA	NA	NA	NA	NA	NA	NA	NA	1	NA	NA	NA	3	NA	NA	NA	3	NA	NA	NA	NA	NA	NA	NA	NA	NA	NA	NA	1	NA	NA	NA	NA	NA	NA
CQQRSNWPPVF	IGKV3-11	4	NA	1	NA	NA	NA	NA	NA	NA	NA	NA	NA	NA	NA	8	NA	NA	NA	4	NA	NA	NA	NA	NA	NA	NA	NA	NA	NA	NA	1	NA	NA	NA	NA	NA	NA
CQQRSNWPPVTF	IGKV3-11, IGKV3-15, IGKV3-20	4	NA	1	NA	NA	NA	NA	NA	NA	NA	NA	NA	NA	NA	2	NA	NA	NA	NA	NA	NA	NA	NA	NA	NA	NA	NA	NA	NA	NA	2	NA	NA	NA	2	NA	NA
CQQRSNWPRALTF	IGKV3-11	4	NA	NA	NA	NA	NA	1	NA	NA	NA	NA	NA	NA	NA	5	NA	NA	NA	4	NA	NA	NA	NA	NA	NA	NA	NA	NA	NA	NA	3	NA	NA	NA	NA	NA	NA
CQQRSNWPRGTF	IGKV3-11	4	NA	NA	NA	NA	NA	NA	NA	NA	NA	NA	NA	NA	NA	3	NA	NA	NA	4	NA	NA	NA	NA	NA	NA	NA	NA	NA	NA	NA	25	NA	NA	NA	2	NA	NA
CQQRSNWPRITF	IGKV3-11	4	NA	NA	NA	NA	NA	NA	NA	NA	NA	NA	NA	NA	NA	12	NA	NA	NA	1	NA	NA	NA	NA	NA	NA	NA	3	NA	NA	NA	1	NA	NA	NA	NA	NA	NA
CQQRSNWPRMYTF	IGKV3-11	4	NA	NA	NA	NA	NA	2	NA	NA	NA	NA	NA	NA	NA	4	NA	NA	NA	5	NA	NA	NA	NA	NA	NA	NA	NA	NA	NA	NA	2	NA	NA	NA	NA	NA	NA
CQQRSNWPRTF	IGKV3-11, IGKV3-20, IGKV3-7	4	NA	NA	NA	NA	NA	NA	NA	NA	NA	NA	NA	NA	NA	2	NA	NA	NA	1	NA	NA	NA	NA	NA	NA	NA	NA	NA	NA	NA	3	NA	NA	NA	2	NA	NA
CQQRSNWPRTF	IGKV3-11, IGKV3-7	4	NA	2	NA	NA	NA	NA	NA	NA	NA	1	NA	NA	NA	2	NA	NA	NA	NA	NA	NA	NA	NA	NA	NA	NA	NA	NA	NA	NA	NA	NA	NA	NA	1	NA	NA
CQQRSNWPRYTF	IGKV3-11, IGKV3-20	4	NA	NA	NA	NA	NA	NA	NA	NA	NA	1	NA	NA	NA	1	NA	NA	NA	2	NA	NA	NA	NA	NA	NA	NA	NA	NA	NA	NA	1	NA	NA	NA	NA	NA	NA
CQQRSNWPSF	IGKV3-11, IGKV3-15, IGKV3-20	4	NA	NA	NA	NA	NA	2	NA	NA	NA	NA	NA	NA	NA	2	NA	NA	NA	1	NA	NA	NA	2	NA	NA	NA	NA	NA	NA	NA	NA	NA	NA	NA	NA	NA	NA
CQQRSNWPSF	IGKV3-11, IGKV3-20	4	NA	NA	NA	NA	NA	NA	NA	NA	NA	NA	NA	NA	NA	3	NA	NA	NA	4	NA	NA	NA	1	NA	NA	NA	NA	NA	NA	NA	1	NA	NA	NA	NA	NA	NA
CQQRSNWPSFTF	IGKV3-11	4	NA	NA	NA	NA	NA	NA	NA	NA	NA	NA	NA	NA	NA	1	NA	NA	NA	1	NA	NA	NA	2	NA	NA	NA	NA	NA	NA	NA	1	NA	NA	NA	NA	NA	NA
CQQRSNWPSITF	IGKV3-11	4	NA	2	NA	NA	NA	NA	NA	NA	NA	NA	NA	NA	NA	11	NA	NA	NA	14	NA	NA	NA	NA	NA	NA	NA	NA	NA	NA	NA	NA	NA	NA	NA	44	NA	NA
CQQRSNWPSLTF	IGKV3-11	4	NA	NA	NA	NA	NA	NA	NA	NA	NA	2	NA	NA	NA	13	NA	NA	NA	12	NA	NA	NA	NA	NA	NA	NA	NA	NA	NA	NA	14	NA	NA	NA	NA	NA	NA
CQQRSNWPSLTF	IGKV3-11, IGKV3-20	4	NA	NA	NA	NA	NA	1	NA	NA	NA	1	NA	NA	NA	2	NA	NA	NA	NA	NA	NA	NA	NA	NA	NA	NA	NA	NA	NA	NA	NA	NA	NA	NA	1	NA	NA
CQQRSNWPSTF	IGKV3-11	4	NA	NA	NA	NA	NA	NA	NA	NA	NA	NA	NA	NA	NA	4	NA	NA	NA	1	NA	NA	NA	NA	NA	NA	NA	NA	NA	NA	NA	1	NA	NA	NA	52	NA	NA
CQQRSNWPSTF	IGKV3-11, IGKV3-20	4	NA	NA	NA	NA	NA	NA	NA	NA	NA	NA	NA	NA	NA	1	NA	NA	NA	9	NA	NA	NA	2	NA	NA	NA	NA	NA	NA	NA	2	NA	NA	NA	NA	NA	NA
CQQRSNWPTTF	IGKV3-11	4	NA	NA	NA	NA	NA	NA	NA	NA	NA	NA	NA	NA	NA	5	NA	NA	NA	1	NA	NA	NA	NA	NA	NA	NA	NA	NA	NA	NA	2	NA	NA	NA	3	NA	NA
CQQRSNWPVTF	IGKV3-11, IGKV3-20	4	NA	NA	NA	NA	NA	NA	NA	NA	NA	NA	NA	NA	NA	2	NA	NA	NA	1	NA	NA	NA	3	NA	NA	NA	NA	NA	NA	NA	1	NA	NA	NA	NA	NA	NA
CQQRSNWPWTF	IGKV3-11, IGKV3-20	4	NA	NA	NA	NA	NA	2	NA	NA	NA	NA	NA	NA	NA	2	NA	NA	NA	NA	NA	NA	NA	NA	NA	NA	NA	NA	NA	NA	NA	1	NA	NA	NA	2	NA	NA
CQQRSNWQYTF	IGKV3-11	4	NA	1	NA	NA	NA	NA	NA	NA	NA	NA	NA	NA	NA	NA	NA	NA	NA	7	NA	NA	NA	NA	NA	NA	NA	NA	NA	NA	NA	3	NA	NA	NA	3	NA	NA
CQQRSNWRFTF	IGKV3-11	4	NA	1	NA	NA	NA	1	NA	NA	NA	NA	NA	NA	NA	NA	NA	NA	NA	2	NA	NA	NA	NA	NA	NA	NA	NA	NA	NA	NA	3	NA	NA	NA	NA	NA	NA
CQQRSNWRITF	IGKV3-11	4	NA	NA	NA	NA	NA	NA	NA	NA	NA	1	NA	NA	NA	1	NA	NA	NA	NA	NA	NA	NA	1	NA	NA	NA	NA	NA	NA	NA	1	NA	NA	NA	NA	NA	NA
CQQRSNWRTF	IGKV3-11	4	NA	NA	NA	NA	NA	NA	NA	NA	NA	NA	NA	NA	NA	10	NA	NA	NA	2	NA	NA	NA	1	NA	NA	NA	NA	NA	NA	NA	3	NA	NA	NA	NA	NA	NA
CQQRSNWRYTF	IGKV3-11, IGKV3-20	4	NA	NA	NA	NA	NA	2	NA	NA	NA	3	NA	NA	NA	2	NA	NA	NA	NA	NA	NA	NA	NA	NA	NA	NA	NA	NA	NA	NA	1	NA	NA	NA	NA	NA	NA
CQQRSSF	IGKV3-11	4	NA	2	NA	NA	NA	2	NA	NA	NA	NA	NA	NA	NA	1	NA	NA	NA	NA	NA	NA	NA	NA	NA	NA	NA	NA	NA	NA	NA	36	NA	NA	NA	NA	NA	NA
CQQSYSAPLTF	IGKV1-39	4	NA	2	NA	NA	NA	1	NA	NA	NA	NA	NA	NA	NA	NA	NA	NA	NA	NA	NA	NA	NA	NA	NA	NA	NA	NA	NA	NA	NA	172	NA	NA	NA	3	NA	NA
CQQSYSIPYTF	IGKV1-39	4	NA	NA	NA	NA	NA	3	NA	NA	NA	NA	NA	NA	NA	3	NA	NA	NA	NA	NA	NA	NA	NA	NA	NA	NA	NA	NA	NA	NA	3	NA	NA	NA	2	NA	NA
CQQSYSPFTF	IGKV1-39	4	NA	NA	NA	NA	NA	NA	NA	NA	NA	NA	NA	NA	NA	1	NA	NA	NA	1	NA	NA	NA	1	NA	NA	NA	NA	NA	NA	NA	1	NA	NA	NA	NA	NA	NA
CQQSYSPPLTF	IGKV1-39	4	NA	1	NA	NA	NA	2	NA	NA	NA	1	NA	NA	NA	NA	NA	NA	NA	NA	NA	NA	NA	NA	NA	NA	NA	NA	NA	NA	NA	NA	NA	NA	NA	1	NA	NA
CQQSYSSPFTF	IGKV1-39	4	NA	3	NA	NA	NA	NA	NA	NA	NA	1	NA	NA	NA	3	NA	NA	NA	NA	NA	NA	NA	NA	NA	NA	NA	2	NA	NA	NA	NA	NA	NA	NA	NA	NA	NA
CQQSYSSPYTF	IGKV1-39	4	NA	2	NA	NA	NA	NA	NA	NA	NA	NA	NA	NA	NA	54	NA	NA	NA	NA	NA	NA	NA	NA	NA	NA	NA	1	NA	NA	NA	NA	NA	NA	NA	2	NA	NA
CQQSYSTLKTF	IGKV1-39	4	NA	NA	NA	NA	NA	NA	NA	NA	NA	NA	NA	NA	NA	1	NA	NA	NA	2	NA	NA	NA	NA	NA	NA	NA	NA	NA	NA	NA	1	NA	NA	NA	1	NA	NA
CQQSYSTLPLTF	IGKV1-39	4	NA	2	NA	NA	NA	NA	NA	NA	NA	NA	NA	NA	NA	3	NA	NA	NA	1	NA	NA	NA	NA	NA	NA	NA	NA	NA	NA	NA	2	NA	NA	NA	NA	NA	NA
CQQSYSTLPYTF	IGKV1-39	4	NA	NA	NA	NA	NA	4	NA	NA	NA	NA	NA	NA	NA	7	NA	NA	NA	6	NA	NA	NA	NA	NA	NA	NA	NA	NA	NA	NA	3	NA	NA	NA	NA	NA	NA
CQQSYSTLSITF	IGKV1-39	4	NA	2	NA	NA	NA	NA	NA	NA	NA	1	NA	NA	NA	4	NA	NA	NA	NA	NA	NA	NA	NA	NA	NA	NA	NA	NA	NA	NA	1	NA	NA	NA	NA	NA	NA
CQQSYSTLSWTF	IGKV1-39	4	NA	NA	NA	NA	NA	NA	NA	NA	NA	NA	NA	NA	NA	2	NA	NA	NA	3	NA	NA	NA	1	NA	NA	NA	NA	NA	NA	NA	3	NA	NA	NA	NA	NA	NA
CQQSYSTLVTF	IGKV1-39	4	NA	NA	NA	NA	NA	NA	NA	NA	NA	NA	NA	NA	NA	3	NA	NA	NA	3	NA	NA	NA	1	NA	NA	NA	NA	NA	NA	NA	16	NA	NA	NA	NA	NA	NA
CQQSYSTPAF	IGKV1-39	4	NA	1	NA	NA	NA	NA	NA	NA	NA	NA	NA	NA	NA	2	NA	NA	NA	4	NA	NA	NA	NA	NA	NA	NA	NA	NA	NA	NA	4	NA	NA	NA	NA	NA	NA
CQQSYSTPAWTF	IGKV1-39	4	NA	NA	NA	NA	NA	NA	NA	NA	NA	NA	NA	NA	NA	1	NA	NA	NA	2	NA	NA	NA	1	NA	NA	NA	NA	NA	NA	NA	NA	NA	NA	NA	1	NA	NA
CQQSYSTPETF	IGKV1-39	4	NA	2	NA	NA	NA	NA	NA	NA	NA	NA	NA	NA	NA	5	NA	NA	NA	7	NA	NA	NA	NA	NA	NA	NA	NA	NA	NA	NA	53	NA	NA	NA	NA	NA	NA
CQQSYSTPLWTF	IGKV1-39	4	NA	NA	NA	NA	NA	NA	NA	NA	NA	1	NA	NA	NA	1	NA	NA	NA	1	NA	NA	NA	NA	NA	NA	NA	NA	NA	NA	NA	2	NA	NA	NA	NA	NA	NA
CQQSYSTPPDTF	IGKV1-39	4	NA	1	NA	NA	NA	NA	NA	NA	NA	NA	NA	NA	NA	NA	NA	NA	NA	4	NA	NA	NA	NA	NA	NA	NA	NA	NA	NA	NA	3	NA	NA	NA	2	NA	NA
CQQSYSTPPGF	IGKV1-39	4	NA	NA	NA	NA	NA	NA	NA	NA	NA	NA	NA	NA	NA	3	NA	NA	NA	1	NA	NA	NA	NA	NA	NA	NA	NA	NA	NA	NA	1	NA	NA	NA	1	NA	NA
CQQSYSTPPHTF	IGKV1-39	4	NA	3	NA	NA	NA	NA	NA	NA	NA	1	NA	NA	NA	3	NA	NA	NA	NA	NA	NA	NA	1	NA	NA	NA	NA	NA	NA	NA	NA	NA	NA	NA	NA	NA	NA
CQQSYSTPPRTF	IGKV1-39	4	NA	1	NA	NA	NA	NA	NA	NA	NA	NA	NA	NA	NA	2	NA	NA	NA	1	NA	NA	NA	NA	NA	NA	NA	NA	NA	NA	NA	3	NA	NA	NA	NA	NA	NA
CQQSYSTPPSF	IGKV1-39	4	NA	NA	NA	NA	NA	1	NA	NA	NA	NA	NA	NA	NA	2	NA	NA	NA	6	NA	NA	NA	NA	NA	NA	NA	NA	NA	NA	NA	1	NA	NA	NA	NA	NA	NA
CQQSYSTPQITF	IGKV1-39	4	NA	NA	NA	NA	NA	1	NA	NA	NA	NA	NA	NA	NA	5	NA	NA	NA	1	NA	NA	NA	1	NA	NA	NA	NA	NA	NA	NA	NA	NA	NA	NA	NA	NA	NA
CQQSYSTPRGTF	IGKV1-39	4	NA	NA	NA	NA	NA	NA	NA	NA	NA	NA	NA	NA	NA	1	NA	NA	NA	3	NA	NA	NA	NA	NA	NA	NA	NA	NA	NA	NA	1	NA	NA	NA	1	NA	NA
CQQSYSTPRITF	IGKV1-39	4	NA	NA	NA	NA	NA	NA	NA	NA	NA	NA	NA	NA	NA	9	NA	NA	NA	10	NA	NA	NA	NA	NA	NA	NA	NA	NA	NA	NA	2	NA	NA	NA	2	NA	NA
CQQSYSTPRRTF	IGKV1-39	4	NA	NA	NA	NA	NA	NA	NA	NA	NA	NA	NA	NA	NA	NA	NA	NA	NA	1	NA	NA	NA	NA	NA	NA	NA	1	NA	NA	NA	3	NA	NA	NA	2	NA	NA
CQQSYSTPSITF	IGKV1-39	4	NA	NA	NA	NA	NA	NA	NA	NA	NA	1	NA	NA	NA	11	NA	NA	NA	3	NA	NA	NA	2	NA	NA	NA	NA	NA	NA	NA	NA	NA	NA	NA	NA	NA	NA
CQQSYSTPTF	IGKV1-39, IGKV1-9	4	NA	1	NA	NA	NA	NA	NA	NA	NA	NA	NA	NA	NA	2	NA	NA	NA	NA	NA	NA	NA	1	NA	NA	NA	NA	NA	NA	NA	2	NA	NA	NA	NA	NA	NA
CQQSYSTPTTF	IGKV1-39	4	NA	1	NA	NA	NA	NA	NA	NA	NA	1	NA	NA	NA	5	NA	NA	NA	1	NA	NA	NA	NA	NA	NA	NA	NA	NA	NA	NA	NA	NA	NA	NA	NA	NA	NA
CQQSYSTSLTF	IGKV1-39	4	NA	1	NA	NA	NA	NA	NA	NA	NA	1	NA	NA	NA	1	NA	NA	NA	NA	NA	NA	NA	NA	NA	NA	NA	NA	NA	NA	NA	1	NA	NA	NA	NA	NA	NA
CQQSYSTSYTF	IGKV1-39	4	NA	NA	NA	NA	NA	NA	NA	NA	NA	2	NA	NA	NA	11	NA	NA	NA	8	NA	NA	NA	NA	NA	NA	NA	NA	NA	NA	NA	1	NA	NA	NA	NA	NA	NA
CQQSYSTTWTF	IGKV1-39	4	NA	NA	NA	NA	NA	NA	NA	NA	NA	NA	NA	NA	NA	7	NA	NA	NA	6	NA	NA	NA	2	NA	NA	NA	NA	NA	NA	NA	NA	NA	NA	NA	2	NA	NA
CQQSYTTPRTF	IGKV1-39	4	NA	NA	NA	NA	NA	1	NA	NA	NA	NA	NA	NA	NA	12	NA	NA	NA	NA	NA	NA	NA	NA	NA	NA	NA	NA	NA	NA	NA	1	NA	NA	NA	5	NA	NA
CQQYDDLPLTF	IGKV1-33	4	NA	NA	NA	NA	NA	NA	NA	NA	NA	2	NA	NA	NA	NA	NA	NA	NA	1	NA	NA	NA	NA	NA	NA	NA	1	NA	NA	NA	47	NA	NA	NA	NA	NA	NA
CQQYDNFPLTF	IGKV1-33	4	NA	NA	NA	NA	NA	NA	NA	NA	NA	4	NA	NA	NA	NA	NA	NA	NA	2	NA	NA	NA	NA	NA	NA	NA	NA	NA	NA	NA	1	NA	NA	NA	1	NA	NA
CQQYDNLGLTF	IGKV1-33	4	NA	NA	NA	NA	NA	NA	NA	NA	NA	NA	NA	NA	NA	1	NA	NA	NA	1	NA	NA	NA	NA	NA	NA	NA	NA	NA	NA	NA	1	NA	NA	NA	2	NA	NA
CQQYDNLLITF	IGKV1-33	4	NA	NA	NA	NA	NA	NA	NA	NA	NA	3	NA	NA	NA	7	NA	NA	NA	4	NA	NA	NA	NA	NA	NA	NA	NA	NA	NA	NA	1	NA	NA	NA	NA	NA	NA
CQQYDNLLSITF	IGKV1-33	4	NA	NA	NA	NA	NA	NA	NA	NA	NA	NA	NA	NA	NA	1	NA	NA	NA	4	NA	NA	NA	NA	NA	NA	NA	NA	NA	NA	NA	2	NA	NA	NA	1	NA	NA
CQQYDNLPALTF	IGKV1-33	4	NA	2	NA	NA	NA	NA	NA	NA	NA	NA	NA	NA	NA	4	NA	NA	NA	2	NA	NA	NA	NA	NA	NA	NA	NA	NA	NA	NA	1	NA	NA	NA	NA	NA	NA
CQQYDNLPGF	IGKV1-33	4	NA	3	NA	NA	NA	NA	NA	NA	NA	NA	NA	NA	NA	NA	NA	NA	NA	1	NA	NA	NA	1	NA	NA	NA	NA	NA	NA	NA	NA	NA	NA	NA	1	NA	NA
CQQYDNLPGTF	IGKV1-33	4	NA	1	NA	NA	NA	NA	NA	NA	NA	NA	NA	NA	NA	1	NA	NA	NA	NA	NA	NA	NA	NA	NA	NA	NA	NA	NA	NA	NA	1	NA	NA	NA	1	NA	NA
CQQYDNLPHTF	IGKV1-33	4	NA	NA	NA	NA	NA	1	NA	NA	NA	NA	NA	NA	NA	NA	NA	NA	NA	1	NA	NA	NA	NA	NA	NA	NA	NA	NA	NA	NA	1	NA	NA	NA	1	NA	NA
CQQYDNLPLYTF	IGKV1-33	4	NA	NA	NA	NA	NA	NA	NA	NA	NA	2	NA	NA	NA	4	NA	NA	NA	4	NA	NA	NA	NA	NA	NA	NA	NA	NA	NA	NA	1	NA	NA	NA	NA	NA	NA
CQQYDNLPPAF	IGKV1-33	4	NA	NA	NA	NA	NA	NA	NA	NA	NA	NA	NA	NA	NA	7	NA	NA	NA	3	NA	NA	NA	1	NA	NA	NA	NA	NA	NA	NA	3	NA	NA	NA	NA	NA	NA
CQQYDNLPPF	IGKV1-33	4	NA	NA	NA	NA	NA	NA	NA	NA	NA	1	NA	NA	NA	4	NA	NA	NA	1	NA	NA	NA	NA	NA	NA	NA	NA	NA	NA	NA	1	NA	NA	NA	NA	NA	NA
CQQYDNLPPMYTF	IGKV1-33	4	NA	NA	NA	NA	NA	NA	NA	NA	NA	NA	NA	NA	NA	5	NA	NA	NA	2	NA	NA	NA	4	NA	NA	NA	NA	NA	NA	NA	2	NA	NA	NA	NA	NA	NA
CQQYDNLPPWTF	IGKV1-33	4	NA	1	NA	NA	NA	NA	NA	NA	NA	NA	NA	NA	NA	2	NA	NA	NA	2	NA	NA	NA	NA	NA	NA	NA	NA	NA	NA	NA	2	NA	NA	NA	NA	NA	NA
CQQYDNLPRFTF	IGKV1-33	4	NA	NA	NA	NA	NA	NA	NA	NA	NA	NA	NA	NA	NA	5	NA	NA	NA	NA	NA	NA	NA	1	NA	NA	NA	NA	NA	NA	NA	1	NA	NA	NA	3	NA	NA
CQQYDNLPSF	IGKV1-33	4	NA	NA	NA	NA	NA	NA	NA	NA	NA	NA	NA	NA	NA	5	NA	NA	NA	6	NA	NA	NA	NA	NA	NA	NA	NA	NA	NA	NA	3	NA	NA	NA	1	NA	NA
CQQYDNLRLTF	IGKV1-33	4	NA	1	NA	NA	NA	NA	NA	NA	NA	1	NA	NA	NA	3	NA	NA	NA	NA	NA	NA	NA	NA	NA	NA	NA	NA	NA	NA	NA	NA	NA	NA	NA	1	NA	NA
CQQYDNLSYTF	IGKV1-33	4	NA	NA	NA	NA	NA	1	NA	NA	NA	1	NA	NA	NA	3	NA	NA	NA	3	NA	NA	NA	NA	NA	NA	NA	NA	NA	NA	NA	NA	NA	NA	NA	NA	NA	NA
CQQYDNLVTF	IGKV1-33	4	NA	1	NA	NA	NA	NA	NA	NA	NA	NA	NA	NA	NA	1	NA	NA	NA	1	NA	NA	NA	NA	NA	NA	NA	NA	NA	NA	NA	1	NA	NA	NA	NA	NA	NA
CQQYDNLYTF	IGKV1-33	4	NA	NA	NA	NA	NA	NA	NA	NA	NA	1	NA	NA	NA	4	NA	NA	NA	3	NA	NA	NA	NA	NA	NA	NA	NA	NA	NA	NA	1	NA	NA	NA	NA	NA	NA
CQQYDNWPPLTF	IGKV3-15	4	NA	3	NA	NA	NA	2	NA	NA	NA	NA	NA	NA	NA	5	NA	NA	NA	NA	NA	NA	NA	1	NA	NA	NA	NA	NA	NA	NA	NA	NA	NA	NA	NA	NA	NA
CQQYDSYPWTF	IGKV1-5	4	NA	5	NA	NA	NA	NA	NA	NA	NA	NA	NA	NA	NA	NA	NA	NA	NA	37	NA	NA	NA	1	NA	NA	NA	4	NA	NA	NA	NA	NA	NA	NA	NA	NA	NA
CQQYFSSPLTF	IGKV4-1	4	NA	NA	NA	NA	NA	1	NA	NA	NA	NA	NA	NA	NA	1	NA	NA	NA	NA	NA	NA	NA	1	NA	NA	NA	NA	NA	NA	NA	1	NA	NA	NA	NA	NA	NA
CQQYFTTPPTF	IGKV4-1	4	NA	1	NA	NA	NA	NA	NA	NA	NA	NA	NA	NA	NA	NA	NA	NA	NA	1	NA	NA	NA	1	NA	NA	NA	NA	NA	NA	NA	3	NA	NA	NA	NA	NA	NA
CQQYGSF	IGKV3-20	4	NA	5	NA	NA	NA	3	NA	NA	NA	NA	NA	NA	NA	2	NA	NA	NA	3	NA	NA	NA	NA	NA	NA	NA	NA	NA	NA	NA	NA	NA	NA	NA	NA	NA	NA
CQQYGSSF	IGKV3-20	4	NA	2	NA	NA	NA	NA	NA	NA	NA	NA	NA	NA	NA	2	NA	NA	NA	3	NA	NA	NA	3	NA	NA	NA	NA	NA	NA	NA	NA	NA	NA	NA	NA	NA	NA
CQQYGSSFTF	IGKV3-20, IGKV3-11, IGKV3-15	4	NA	NA	NA	NA	NA	NA	NA	NA	NA	NA	NA	NA	NA	1	NA	NA	NA	2	NA	NA	NA	NA	NA	NA	NA	NA	NA	NA	NA	1	NA	NA	NA	2	NA	NA
CQQYGSSITF	IGKV3-20	4	NA	NA	NA	NA	NA	1	NA	NA	NA	NA	NA	NA	NA	NA	NA	NA	NA	8	NA	NA	NA	6	NA	NA	NA	NA	NA	NA	NA	8	NA	NA	NA	NA	NA	NA
CQQYGSSITF	IGKV3-20, IGKV3-11	4	NA	1	NA	NA	NA	1	NA	NA	NA	NA	NA	NA	NA	5	NA	NA	NA	NA	NA	NA	NA	NA	NA	NA	NA	NA	NA	NA	NA	1	NA	NA	NA	NA	NA	NA
CQQYGSSLFTF	IGKV3-20, IGKV3-11, IGKV3-15	4	NA	NA	NA	NA	NA	NA	NA	NA	NA	NA	NA	NA	NA	NA	NA	NA	NA	2	NA	NA	NA	NA	NA	NA	NA	1	NA	NA	NA	1	NA	NA	NA	1	NA	NA
CQQYGSSLITF	IGKV3-20	4	NA	2	NA	NA	NA	NA	NA	NA	NA	NA	NA	NA	NA	6	NA	NA	NA	7	NA	NA	NA	NA	NA	NA	NA	NA	NA	NA	NA	8	NA	NA	NA	NA	NA	NA
CQQYGSSLLF	IGKV3-20	4	NA	NA	NA	NA	NA	1	NA	NA	NA	NA	NA	NA	NA	1	NA	NA	NA	2	NA	NA	NA	NA	NA	NA	NA	NA	NA	NA	NA	1	NA	NA	NA	NA	NA	NA
CQQYGSSLLFTF	IGKV3-20	4	NA	1	NA	NA	NA	NA	NA	NA	NA	1	NA	NA	NA	NA	NA	NA	NA	3	NA	NA	NA	NA	NA	NA	NA	NA	NA	NA	NA	1	NA	NA	NA	NA	NA	NA
CQQYGSSLMYTF	IGKV3-20, IGKV3-11	4	NA	NA	NA	NA	NA	NA	NA	NA	NA	NA	NA	NA	NA	2	NA	NA	NA	2	NA	NA	NA	1	NA	NA	NA	NA	NA	NA	NA	2	NA	NA	NA	NA	NA	NA
CQQYGSSLRTF	IGKV3-20	4	NA	NA	NA	NA	NA	NA	NA	NA	NA	3	NA	NA	NA	1	NA	NA	NA	1	NA	NA	NA	NA	NA	NA	NA	NA	NA	NA	NA	NA	NA	NA	NA	1	NA	NA
CQQYGSSLTF	IGKV3-20, IGKV3-11, IGKV3-15	4	NA	1	NA	NA	NA	NA	NA	NA	NA	NA	NA	NA	NA	1	NA	NA	NA	1	NA	NA	NA	1	NA	NA	NA	NA	NA	NA	NA	NA	NA	NA	NA	NA	NA	NA
CQQYGSSLWTF	IGKV3-20, IGKV3-11, IGKV3-15	4	NA	NA	NA	NA	NA	NA	NA	NA	NA	NA	NA	NA	NA	1	NA	NA	NA	NA	NA	NA	NA	1	NA	NA	NA	NA	NA	NA	NA	2	NA	NA	NA	1	NA	NA
CQQYGSSPALTF	IGKV3-20	4	NA	1	NA	NA	NA	NA	NA	NA	NA	NA	NA	NA	NA	6	NA	NA	NA	4	NA	NA	NA	NA	NA	NA	NA	NA	NA	NA	NA	2	NA	NA	NA	NA	NA	NA
CQQYGSSPATF	IGKV3-20, IGKV3-11, IGKV3-15	4	NA	1	NA	NA	NA	NA	NA	NA	NA	NA	NA	NA	NA	1	NA	NA	NA	NA	NA	NA	NA	1	NA	NA	NA	NA	NA	NA	NA	1	NA	NA	NA	NA	NA	NA
CQQYGSSPDTF	IGKV3-20	4	NA	NA	NA	NA	NA	1	NA	NA	NA	NA	NA	NA	NA	1	NA	NA	NA	4	NA	NA	NA	NA	NA	NA	NA	NA	NA	NA	NA	2	NA	NA	NA	NA	NA	NA
CQQYGSSPETF	IGKV3-20, IGKV3-11, IGKV3-15	4	NA	NA	NA	NA	NA	NA	NA	NA	NA	NA	NA	NA	NA	1	NA	NA	NA	1	NA	NA	NA	NA	NA	NA	NA	NA	NA	NA	NA	1	NA	NA	NA	1	NA	NA
CQQYGSSPFF	IGKV3-20	4	NA	NA	NA	NA	NA	2	NA	NA	NA	NA	NA	NA	NA	1	NA	NA	NA	2	NA	NA	NA	NA	NA	NA	NA	NA	NA	NA	NA	2	NA	NA	NA	NA	NA	NA
CQQYGSSPGLTF	IGKV3-20	4	NA	NA	NA	NA	NA	NA	NA	NA	NA	2	NA	NA	NA	3	NA	NA	NA	10	NA	NA	NA	NA	NA	NA	NA	NA	NA	NA	NA	1	NA	NA	NA	NA	NA	NA
CQQYGSSPHTF	IGKV3-20	4	NA	NA	NA	NA	NA	NA	NA	NA	NA	3	NA	NA	NA	3	NA	NA	NA	8	NA	NA	NA	NA	NA	NA	NA	NA	NA	NA	NA	3	NA	NA	NA	NA	NA	NA
CQQYGSSPHTF	IGKV3-20, IGKV3-11, IGKV3-15	4	NA	NA	NA	NA	NA	2	NA	NA	NA	1	NA	NA	NA	1	NA	NA	NA	NA	NA	NA	NA	NA	NA	NA	NA	NA	NA	NA	NA	1	NA	NA	NA	NA	NA	NA
CQQYGSSPITF	IGKV3-20, IGKV3-11, IGKV3-15	4	NA	NA	NA	NA	NA	NA	NA	NA	NA	NA	NA	NA	NA	2	NA	NA	NA	1	NA	NA	NA	1	NA	NA	NA	NA	NA	NA	NA	NA	NA	NA	NA	1	NA	NA
CQQYGSSPLLTF	IGKV3-20	4	NA	NA	NA	NA	NA	NA	NA	NA	NA	NA	NA	NA	NA	2	NA	NA	NA	1	NA	NA	NA	1	NA	NA	NA	NA	NA	NA	NA	2	NA	NA	NA	NA	NA	NA
CQQYGSSPPGFTF	IGKV3-20	4	NA	1	NA	NA	NA	NA	NA	NA	NA	NA	NA	NA	NA	1	NA	NA	NA	NA	NA	NA	NA	2	NA	NA	NA	NA	NA	NA	NA	26	NA	NA	NA	NA	NA	NA
CQQYGSSPPGTF	IGKV3-20, IGKV3-11	4	NA	1	NA	NA	NA	NA	NA	NA	NA	NA	NA	NA	NA	2	NA	NA	NA	2	NA	NA	NA	NA	NA	NA	NA	NA	NA	NA	NA	5	NA	NA	NA	NA	NA	NA
CQQYGSSPPITF	IGKV3-20, IGKV3-11	4	NA	1	NA	NA	NA	NA	NA	NA	NA	NA	NA	NA	NA	1	NA	NA	NA	2	NA	NA	NA	NA	NA	NA	NA	NA	NA	NA	NA	NA	NA	NA	NA	2	NA	NA
CQQYGSSPPLFTF	IGKV3-20	4	NA	NA	NA	NA	NA	NA	NA	NA	NA	1	NA	NA	NA	NA	NA	NA	NA	2	NA	NA	NA	NA	NA	NA	NA	NA	NA	NA	NA	1	NA	NA	NA	3	NA	NA
CQQYGSSPPLTF	IGKV3-20, IGKV3-11, IGKV3-15	4	NA	2	NA	NA	NA	1	NA	NA	NA	NA	NA	NA	NA	1	NA	NA	NA	1	NA	NA	NA	NA	NA	NA	NA	NA	NA	NA	NA	NA	NA	NA	NA	NA	NA	NA
CQQYGSSPPLYTF	IGKV3-20	4	NA	2	NA	NA	NA	NA	NA	NA	NA	NA	NA	NA	NA	1	NA	NA	NA	1	NA	NA	NA	NA	NA	NA	NA	NA	NA	NA	NA	1	NA	NA	NA	NA	NA	NA
CQQYGSSPPNTF	IGKV3-20	4	NA	1	NA	NA	NA	NA	NA	NA	NA	NA	NA	NA	NA	7	NA	NA	NA	1	NA	NA	NA	NA	NA	NA	NA	NA	NA	NA	NA	3	NA	NA	NA	NA	NA	NA
CQQYGSSPPNTF	IGKV3-20, IGKV3-11, IGKV3-15	4	NA	1	NA	NA	NA	NA	NA	NA	NA	1	NA	NA	NA	1	NA	NA	NA	1	NA	NA	NA	NA	NA	NA	NA	NA	NA	NA	NA	NA	NA	NA	NA	NA	NA	NA
CQQYGSSPPRYTF	IGKV3-20	4	NA	NA	NA	NA	NA	1	NA	NA	NA	NA	NA	NA	NA	3	NA	NA	NA	NA	NA	NA	NA	1	NA	NA	NA	NA	NA	NA	NA	2	NA	NA	NA	NA	NA	NA
CQQYGSSPPVTF	IGKV3-20, IGKV3-11	4	NA	1	NA	NA	NA	NA	NA	NA	NA	NA	NA	NA	NA	3	NA	NA	NA	2	NA	NA	NA	NA	NA	NA	NA	NA	NA	NA	NA	2	NA	NA	NA	NA	NA	NA
CQQYGSSPPWTF	IGKV3-20, IGKV3-11	4	NA	3	NA	NA	NA	4	NA	NA	NA	NA	NA	NA	NA	4	NA	NA	NA	2	NA	NA	NA	NA	NA	NA	NA	NA	NA	NA	NA	NA	NA	NA	NA	NA	NA	NA
CQQYGSSPQYTF	IGKV3-20	4	NA	NA	NA	NA	NA	NA	NA	NA	NA	NA	NA	NA	NA	5	NA	NA	NA	2	NA	NA	NA	NA	NA	NA	NA	NA	NA	NA	NA	4	NA	NA	NA	1	NA	NA
CQQYGSSPRITF	IGKV3-20	4	NA	NA	NA	NA	NA	NA	NA	NA	NA	2	NA	NA	NA	6	NA	NA	NA	3	NA	NA	NA	NA	NA	NA	NA	NA	NA	NA	NA	4	NA	NA	NA	NA	NA	NA
CQQYGSSPRITF	IGKV3-20, IGKV3-11	4	NA	NA	NA	NA	NA	NA	NA	NA	NA	NA	NA	NA	NA	1	NA	NA	NA	1	NA	NA	NA	1	NA	NA	NA	NA	NA	NA	NA	1	NA	NA	NA	NA	NA	NA
CQQYGSSPRLTF	IGKV3-20, IGKV3-11	4	NA	1	NA	NA	NA	NA	NA	NA	NA	NA	NA	NA	NA	NA	NA	NA	NA	1	NA	NA	NA	NA	NA	NA	NA	NA	NA	NA	NA	3	NA	NA	NA	3	NA	NA
CQQYGSSPRTF	IGKV3-20, IGKV3-15	4	NA	NA	NA	NA	NA	NA	NA	NA	NA	NA	NA	NA	NA	2	NA	NA	NA	1	NA	NA	NA	1	NA	NA	NA	NA	NA	NA	NA	3	NA	NA	NA	NA	NA	NA
CQQYGSSPSF	IGKV3-20, IGKV3-11, IGKV3-15	4	NA	NA	NA	NA	NA	NA	NA	NA	NA	NA	NA	NA	NA	1	NA	NA	NA	1	NA	NA	NA	1	NA	NA	NA	NA	NA	NA	NA	2	NA	NA	NA	NA	NA	NA
CQQYGSSPSWTF	IGKV3-20	4	NA	NA	NA	NA	NA	1	NA	NA	NA	NA	NA	NA	NA	NA	NA	NA	NA	1	NA	NA	NA	2	NA	NA	NA	NA	NA	NA	NA	6	NA	NA	NA	NA	NA	NA
CQQYGSSPVTF	IGKV3-20, IGKV3-11, IGKV3-15	4	NA	1	NA	NA	NA	NA	NA	NA	NA	2	NA	NA	NA	NA	NA	NA	NA	1	NA	NA	NA	NA	NA	NA	NA	1	NA	NA	NA	NA	NA	NA	NA	NA	NA	NA
CQQYGSSQYTF	IGKV3-20, IGKV3-11	4	NA	3	NA	NA	NA	NA	NA	NA	NA	NA	NA	NA	NA	NA	NA	NA	NA	2	NA	NA	NA	1	NA	NA	NA	1	NA	NA	NA	NA	NA	NA	NA	NA	NA	NA
CQQYGSSRFTF	IGKV3-20, IGKV3-11	4	NA	1	NA	NA	NA	NA	NA	NA	NA	2	NA	NA	NA	2	NA	NA	NA	1	NA	NA	NA	NA	NA	NA	NA	NA	NA	NA	NA	NA	NA	NA	NA	NA	NA	NA
CQQYGSSRLTF	IGKV3-20	4	NA	NA	NA	NA	NA	NA	NA	NA	NA	1	NA	NA	NA	6	NA	NA	NA	NA	NA	NA	NA	NA	NA	NA	NA	NA	NA	NA	NA	1	NA	NA	NA	1	NA	NA
CQQYGSSRTF	IGKV3-20, IGKV3-11, IGKV3-15	4	NA	NA	NA	NA	NA	NA	NA	NA	NA	NA	NA	NA	NA	1	NA	NA	NA	1	NA	NA	NA	NA	NA	NA	NA	NA	NA	NA	NA	2	NA	NA	NA	1	NA	NA
CQQYGSSRWTF	IGKV3-20, IGKV3-11	4	NA	1	NA	NA	NA	2	NA	NA	NA	NA	NA	NA	NA	1	NA	NA	NA	1	NA	NA	NA	NA	NA	NA	NA	NA	NA	NA	NA	NA	NA	NA	NA	NA	NA	NA
CQQYGSSRYTF	IGKV3-20	4	NA	3	NA	NA	NA	NA	NA	NA	NA	NA	NA	NA	NA	8	NA	NA	NA	11	NA	NA	NA	NA	NA	NA	NA	NA	NA	NA	NA	5	NA	NA	NA	NA	NA	NA
CQQYGSSSLTF	IGKV3-20	4	NA	NA	NA	NA	NA	NA	NA	NA	NA	2	NA	NA	NA	2	NA	NA	NA	1	NA	NA	NA	NA	NA	NA	NA	NA	NA	NA	NA	NA	NA	NA	NA	1	NA	NA
CQQYGSSSRTF	IGKV3-20, IGKV3-11	4	NA	NA	NA	NA	NA	NA	NA	NA	NA	1	NA	NA	NA	1	NA	NA	NA	1	NA	NA	NA	NA	NA	NA	NA	NA	NA	NA	NA	1	NA	NA	NA	NA	NA	NA
CQQYGSSSYTF	IGKV3-20	4	NA	NA	NA	NA	NA	2	NA	NA	NA	NA	NA	NA	NA	8	NA	NA	NA	16	NA	NA	NA	NA	NA	NA	NA	NA	NA	NA	NA	7	NA	NA	NA	NA	NA	NA
CQQYGSSWTF	IGKV3-20, IGKV3-11	4	NA	NA	NA	NA	NA	NA	NA	NA	NA	NA	NA	NA	NA	1	NA	NA	NA	2	NA	NA	NA	1	NA	NA	NA	NA	NA	NA	NA	2	NA	NA	NA	NA	NA	NA
CQQYGTF	IGKV3-20, IGKV3-11, IGKV3-15	4	NA	NA	NA	NA	NA	NA	NA	NA	NA	NA	NA	NA	NA	1	NA	NA	NA	1	NA	NA	NA	NA	NA	NA	NA	NA	NA	NA	NA	1	NA	NA	NA	1	NA	NA
CQQYGTSPRTF	IGKV3-20	4	NA	1	NA	NA	NA	2	NA	NA	NA	NA	NA	NA	NA	NA	NA	NA	NA	3	NA	NA	NA	NA	NA	NA	NA	NA	NA	NA	NA	1	NA	NA	NA	NA	NA	NA
CQQYNDWWTF	IGKV3-15	4	NA	NA	NA	NA	NA	59	NA	NA	NA	NA	NA	NA	NA	3	NA	NA	NA	2	NA	NA	NA	NA	NA	NA	NA	NA	NA	NA	NA	2	NA	NA	NA	NA	NA	NA
CQQYNGYPWTF	IGKV1-5	4	NA	2	NA	NA	NA	1	NA	NA	NA	1	NA	NA	NA	NA	NA	NA	NA	NA	NA	NA	NA	NA	NA	NA	NA	NA	NA	NA	NA	NA	NA	NA	NA	49	NA	NA
CQQYNNWITF	IGKV3-15	4	NA	NA	NA	NA	NA	4	NA	NA	NA	NA	NA	NA	NA	2	NA	NA	NA	2	NA	NA	NA	NA	NA	NA	NA	NA	NA	NA	NA	NA	NA	NA	NA	1	NA	NA
CQQYNNWLGTF	IGKV3-15	4	NA	NA	NA	NA	NA	NA	NA	NA	NA	NA	NA	NA	NA	5	NA	NA	NA	2	NA	NA	NA	1	NA	NA	NA	NA	NA	NA	NA	5	NA	NA	NA	NA	NA	NA
CQQYNNWLSLTF	IGKV3-15	4	NA	NA	NA	NA	NA	1	NA	NA	NA	1	NA	NA	NA	3	NA	NA	NA	3	NA	NA	NA	NA	NA	NA	NA	NA	NA	NA	NA	NA	NA	NA	NA	NA	NA	NA
CQQYNNWLTWTF	IGKV3-15	4	NA	NA	NA	NA	NA	1	NA	NA	NA	NA	NA	NA	NA	6	NA	NA	NA	5	NA	NA	NA	NA	NA	NA	NA	NA	NA	NA	NA	1	NA	NA	NA	NA	NA	NA
CQQYNNWPGTF	IGKV3-15, IGKV3-11, IGKV3-20	4	NA	2	NA	NA	NA	NA	NA	NA	NA	NA	NA	NA	NA	2	NA	NA	NA	NA	NA	NA	NA	NA	NA	NA	NA	NA	NA	NA	NA	1	NA	NA	NA	1	NA	NA
CQQYNNWPGTF	IGKV3-15, IGKV3-11, IGKV3-7	4	NA	NA	NA	NA	NA	1	NA	NA	NA	NA	NA	NA	NA	NA	NA	NA	NA	2	NA	NA	NA	1	NA	NA	NA	NA	NA	NA	NA	1	NA	NA	NA	NA	NA	NA
CQQYNNWPLAF	IGKV3-15	4	NA	NA	NA	NA	NA	NA	NA	NA	NA	NA	NA	NA	NA	4	NA	NA	NA	5	NA	NA	NA	NA	NA	NA	NA	1	NA	NA	NA	1	NA	NA	NA	NA	NA	NA
CQQYNNWPLGF	IGKV3-15	4	NA	NA	NA	NA	NA	NA	NA	NA	NA	NA	NA	NA	NA	1	NA	NA	NA	1	NA	NA	NA	NA	NA	NA	NA	NA	NA	NA	NA	1	NA	NA	NA	1	NA	NA
CQQYNNWPLITF	IGKV3-15	4	NA	2	NA	NA	NA	NA	NA	NA	NA	NA	NA	NA	NA	4	NA	NA	NA	1	NA	NA	NA	NA	NA	NA	NA	NA	NA	NA	NA	3	NA	NA	NA	NA	NA	NA
CQQYNNWPLSF	IGKV3-15	4	NA	1	NA	NA	NA	NA	NA	NA	NA	3	NA	NA	NA	1	NA	NA	NA	2	NA	NA	NA	NA	NA	NA	NA	NA	NA	NA	NA	NA	NA	NA	NA	NA	NA	NA
CQQYNNWPLTF	IGKV3-15, IGKV3-11	4	NA	NA	NA	NA	NA	NA	NA	NA	NA	NA	NA	NA	NA	NA	NA	NA	NA	NA	NA	NA	NA	5	NA	NA	NA	2	NA	NA	NA	5	NA	NA	NA	3	NA	NA
CQQYNNWPLTF	IGKV3-15, IGKV3-7	4	NA	1	NA	NA	NA	NA	NA	NA	NA	NA	NA	NA	NA	NA	NA	NA	NA	2	NA	NA	NA	NA	NA	NA	NA	1	NA	NA	NA	NA	NA	NA	NA	4	NA	NA
CQQYNNWPPALTF	IGKV3-15, IGKV3-11	4	NA	2	NA	NA	NA	NA	NA	NA	NA	NA	NA	NA	NA	1	NA	NA	NA	1	NA	NA	NA	NA	NA	NA	NA	NA	NA	NA	NA	1	NA	NA	NA	NA	NA	NA
CQQYNNWPPATF	IGKV3-15	4	NA	NA	NA	NA	NA	NA	NA	NA	NA	NA	NA	NA	NA	10	NA	NA	NA	6	NA	NA	NA	NA	NA	NA	NA	NA	NA	NA	NA	3	NA	NA	NA	1	NA	NA
CQQYNNWPPAYTF	IGKV3-15	4	NA	NA	NA	NA	NA	NA	NA	NA	NA	NA	NA	NA	NA	4	NA	NA	NA	5	NA	NA	NA	NA	NA	NA	NA	NA	NA	NA	NA	8	NA	NA	NA	1	NA	NA
CQQYNNWPPCTF	IGKV3-15	4	NA	NA	NA	NA	NA	NA	NA	NA	NA	7	NA	NA	NA	4	NA	NA	NA	2	NA	NA	NA	NA	NA	NA	NA	2	NA	NA	NA	NA	NA	NA	NA	NA	NA	NA
CQQYNNWPPDTF	IGKV3-15	4	NA	NA	NA	NA	NA	NA	NA	NA	NA	2	NA	NA	NA	4	NA	NA	NA	10	NA	NA	NA	NA	NA	NA	NA	NA	NA	NA	NA	6	NA	NA	NA	NA	NA	NA
CQQYNNWPPEFTF	IGKV3-15	4	NA	1	NA	NA	NA	1	NA	NA	NA	NA	NA	NA	NA	NA	NA	NA	NA	NA	NA	NA	NA	1	NA	NA	NA	NA	NA	NA	NA	1	NA	NA	NA	NA	NA	NA
CQQYNNWPPEITF	IGKV3-15	4	NA	1	NA	NA	NA	NA	NA	NA	NA	NA	NA	NA	NA	2	NA	NA	NA	3	NA	NA	NA	NA	NA	NA	NA	NA	NA	NA	NA	3	NA	NA	NA	NA	NA	NA
CQQYNNWPPELTF	IGKV3-15	4	NA	1	NA	NA	NA	NA	NA	NA	NA	NA	NA	NA	NA	2	NA	NA	NA	8	NA	NA	NA	NA	NA	NA	NA	NA	NA	NA	NA	2	NA	NA	NA	NA	NA	NA
CQQYNNWPPEYTF	IGKV3-15	4	NA	NA	NA	NA	NA	NA	NA	NA	NA	2	NA	NA	NA	2	NA	NA	NA	5	NA	NA	NA	NA	NA	NA	NA	NA	NA	NA	NA	5	NA	NA	NA	NA	NA	NA
CQQYNNWPPGRTF	IGKV3-15	4	NA	NA	NA	NA	NA	NA	NA	NA	NA	NA	NA	NA	NA	3	NA	NA	NA	1	NA	NA	NA	NA	NA	NA	NA	17	NA	NA	NA	1	NA	NA	NA	NA	NA	NA
CQQYNNWPPGVTF	IGKV3-15	4	NA	2	NA	NA	NA	NA	NA	NA	NA	NA	NA	NA	NA	3	NA	NA	NA	2	NA	NA	NA	NA	NA	NA	NA	NA	NA	NA	NA	NA	NA	NA	NA	1	NA	NA
CQQYNNWPPITF	IGKV3-15, IGKV3-11, IGKV3-7	4	NA	1	NA	NA	NA	1	NA	NA	NA	1	NA	NA	NA	NA	NA	NA	NA	NA	NA	NA	NA	NA	NA	NA	NA	NA	NA	NA	NA	NA	NA	NA	NA	1	NA	NA
CQQYNNWPPLYTF	IGKV3-15	4	NA	1	NA	NA	NA	NA	NA	NA	NA	NA	NA	NA	NA	13	NA	NA	NA	7	NA	NA	NA	NA	NA	NA	NA	NA	NA	NA	NA	14	NA	NA	NA	NA	NA	NA
CQQYNNWPPPITF	IGKV3-15	4	NA	NA	NA	NA	NA	NA	NA	NA	NA	NA	NA	NA	NA	5	NA	NA	NA	1	NA	NA	NA	NA	NA	NA	NA	NA	NA	NA	NA	2	NA	NA	NA	1	NA	NA
CQQYNNWPPPLTF	IGKV3-15	4	NA	1	NA	NA	NA	NA	NA	NA	NA	NA	NA	NA	NA	2	NA	NA	NA	8	NA	NA	NA	NA	NA	NA	NA	NA	NA	NA	NA	7	NA	NA	NA	NA	NA	NA
CQQYNNWPPRFTF	IGKV3-15	4	NA	NA	NA	NA	NA	NA	NA	NA	NA	NA	NA	NA	NA	5	NA	NA	NA	2	NA	NA	NA	2	NA	NA	NA	NA	NA	NA	NA	1	NA	NA	NA	NA	NA	NA
CQQYNNWPPSF	IGKV3-15	4	NA	NA	NA	NA	NA	2	NA	NA	NA	5	NA	NA	NA	4	NA	NA	NA	2	NA	NA	NA	NA	NA	NA	NA	NA	NA	NA	NA	NA	NA	NA	NA	NA	NA	NA
CQQYNNWPPSWTF	IGKV3-15	4	NA	NA	NA	NA	NA	NA	NA	NA	NA	NA	NA	NA	NA	4	NA	NA	NA	1	NA	NA	NA	NA	NA	NA	NA	NA	NA	NA	NA	2	NA	NA	NA	1	NA	NA
CQQYNNWPPSYTF	IGKV3-15	4	NA	1	NA	NA	NA	NA	NA	NA	NA	NA	NA	NA	NA	1	NA	NA	NA	6	NA	NA	NA	NA	NA	NA	NA	NA	NA	NA	NA	1	NA	NA	NA	NA	NA	NA
CQQYNNWPPTF	IGKV3-15, IGKV3-11	4	NA	1	NA	NA	NA	NA	NA	NA	NA	NA	NA	NA	NA	NA	NA	NA	NA	1	NA	NA	NA	3	NA	NA	NA	NA	NA	NA	NA	NA	NA	NA	NA	1	NA	NA
CQQYNNWPPTF	IGKV3-15, IGKV3-11, IGKV3-7	4	NA	NA	NA	NA	NA	1	NA	NA	NA	1	NA	NA	NA	NA	NA	NA	NA	NA	NA	NA	NA	1	NA	NA	NA	NA	NA	NA	NA	1	NA	NA	NA	NA	NA	NA
CQQYNNWPPTTF	IGKV3-15	4	NA	1	NA	NA	NA	NA	NA	NA	NA	14	NA	NA	NA	1	NA	NA	NA	NA	NA	NA	NA	1	NA	NA	NA	NA	NA	NA	NA	NA	NA	NA	NA	NA	NA	NA
CQQYNNWPQITF	IGKV3-15	4	NA	1	NA	NA	NA	NA	NA	NA	NA	NA	NA	NA	NA	1	NA	NA	NA	4	NA	NA	NA	NA	NA	NA	NA	NA	NA	NA	NA	1	NA	NA	NA	NA	NA	NA
CQQYNNWPRAF	IGKV3-15	4	NA	2	NA	NA	NA	NA	NA	NA	NA	NA	NA	NA	NA	5	NA	NA	NA	1	NA	NA	NA	2	NA	NA	NA	NA	NA	NA	NA	NA	NA	NA	NA	NA	NA	NA
CQQYNNWPRGYTF	IGKV3-15	4	NA	1	NA	NA	NA	1	NA	NA	NA	3	NA	NA	NA	2	NA	NA	NA	NA	NA	NA	NA	NA	NA	NA	NA	NA	NA	NA	NA	NA	NA	NA	NA	NA	NA	NA
CQQYNNWPRTF	IGKV3-15, IGKV3-11	4	NA	3	NA	NA	NA	NA	NA	NA	NA	NA	NA	NA	NA	NA	NA	NA	NA	NA	NA	NA	NA	1	NA	NA	NA	NA	NA	NA	NA	3	NA	NA	NA	1	NA	NA
CQQYNNWPRTF	IGKV3-15, IGKV3-20	4	NA	NA	NA	NA	NA	NA	NA	NA	NA	NA	NA	NA	NA	1	NA	NA	NA	NA	NA	NA	NA	1	NA	NA	NA	1	NA	NA	NA	1	NA	NA	NA	NA	NA	NA
CQQYNNWPRYTF	IGKV3-15, IGKV3-11, IGKV3-7	4	NA	NA	NA	NA	NA	1	NA	NA	NA	NA	NA	NA	NA	1	NA	NA	NA	NA	NA	NA	NA	1	NA	NA	NA	NA	NA	NA	NA	1	NA	NA	NA	NA	NA	NA
CQQYNNWPSGTF	IGKV3-15	4	NA	1	NA	NA	NA	1	NA	NA	NA	NA	NA	NA	NA	NA	NA	NA	NA	1	NA	NA	NA	NA	NA	NA	NA	NA	NA	NA	NA	1	NA	NA	NA	NA	NA	NA
CQQYNNWPSSF	IGKV3-15	4	NA	1	NA	NA	NA	NA	NA	NA	NA	NA	NA	NA	NA	1	NA	NA	NA	1	NA	NA	NA	NA	NA	NA	NA	NA	NA	NA	NA	2	NA	NA	NA	NA	NA	NA
CQQYNNWPTF	IGKV3-15, IGKV3-11	4	NA	NA	NA	NA	NA	2	NA	NA	NA	NA	NA	NA	NA	1	NA	NA	NA	NA	NA	NA	NA	2	NA	NA	NA	NA	NA	NA	NA	NA	NA	NA	NA	1	NA	NA
CQQYNNWPYTF	IGKV3-15, IGKV3-11	4	NA	3	NA	NA	NA	NA	NA	NA	NA	1	NA	NA	NA	3	NA	NA	NA	1	NA	NA	NA	NA	NA	NA	NA	NA	NA	NA	NA	NA	NA	NA	NA	NA	NA	NA
CQQYNNWSWTF	IGKV3-15	4	NA	NA	NA	NA	NA	NA	NA	NA	NA	NA	NA	NA	NA	3	NA	NA	NA	3	NA	NA	NA	1	NA	NA	NA	NA	NA	NA	NA	2	NA	NA	NA	NA	NA	NA
CQQYNNWVTF	IGKV3-15	4	NA	2	NA	NA	NA	NA	NA	NA	NA	NA	NA	NA	NA	1	NA	NA	NA	1	NA	NA	NA	NA	NA	NA	NA	NA	NA	NA	NA	5	NA	NA	NA	NA	NA	NA
CQQYNSFLTF	IGKV1-5	4	NA	NA	NA	NA	NA	NA	NA	NA	NA	1	NA	NA	NA	1	NA	NA	NA	1	NA	NA	NA	NA	NA	NA	NA	NA	NA	NA	NA	3	NA	NA	NA	NA	NA	NA
CQQYNSFPWTF	IGKV1-5	4	NA	1	NA	NA	NA	NA	NA	NA	NA	1	NA	NA	NA	3	NA	NA	NA	3	NA	NA	NA	NA	NA	NA	NA	NA	NA	NA	NA	NA	NA	NA	NA	NA	NA	NA
CQQYNSPYTF	IGKV1-5	4	NA	NA	NA	NA	NA	NA	NA	NA	NA	NA	NA	NA	NA	2	NA	NA	NA	2	NA	NA	NA	NA	NA	NA	NA	NA	NA	NA	NA	1	NA	NA	NA	1	NA	NA
CQQYNSYAWTF	IGKV1-5	4	NA	NA	NA	NA	NA	NA	NA	NA	NA	1	NA	NA	NA	5	NA	NA	NA	5	NA	NA	NA	NA	NA	NA	NA	NA	NA	NA	NA	2	NA	NA	NA	NA	NA	NA
CQQYNSYF	IGKV1-5	4	NA	2	NA	NA	NA	NA	NA	NA	NA	1	NA	NA	NA	7	NA	NA	NA	3	NA	NA	NA	NA	NA	NA	NA	NA	NA	NA	NA	NA	NA	NA	NA	NA	NA	NA
CQQYNSYFLTF	IGKV1-5	4	NA	NA	NA	NA	NA	1	NA	NA	NA	NA	NA	NA	NA	4	NA	NA	NA	2	NA	NA	NA	NA	NA	NA	NA	NA	NA	NA	NA	1	NA	NA	NA	NA	NA	NA
CQQYNSYFTF	IGKV1-5	4	NA	NA	NA	NA	NA	NA	NA	NA	NA	4	NA	NA	NA	4	NA	NA	NA	3	NA	NA	NA	NA	NA	NA	NA	NA	NA	NA	NA	6	NA	NA	NA	NA	NA	NA
CQQYNSYFTWTF	IGKV1-5	4	NA	NA	NA	NA	NA	NA	NA	NA	NA	NA	NA	NA	NA	1	NA	NA	NA	2	NA	NA	NA	NA	NA	NA	NA	NA	NA	NA	NA	4	NA	NA	NA	1	NA	NA
CQQYNSYGYTF	IGKV1-5	4	NA	NA	NA	NA	NA	1	NA	NA	NA	NA	NA	NA	NA	3	NA	NA	NA	3	NA	NA	NA	1	NA	NA	NA	NA	NA	NA	NA	NA	NA	NA	NA	NA	NA	NA
CQQYNSYHTF	IGKV1-5	4	NA	NA	NA	NA	NA	2	NA	NA	NA	1	NA	NA	NA	NA	NA	NA	NA	3	NA	NA	NA	NA	NA	NA	NA	NA	NA	NA	NA	1	NA	NA	NA	NA	NA	NA
CQQYNSYLITF	IGKV1-5	4	NA	NA	NA	NA	NA	NA	NA	NA	NA	NA	NA	NA	NA	3	NA	NA	NA	1	NA	NA	NA	1	NA	NA	NA	NA	NA	NA	NA	5	NA	NA	NA	NA	NA	NA
CQQYNSYLSTF	IGKV1-5	4	NA	NA	NA	NA	NA	NA	NA	NA	NA	1	NA	NA	NA	1	NA	NA	NA	2	NA	NA	NA	NA	NA	NA	NA	NA	NA	NA	NA	1	NA	NA	NA	NA	NA	NA
CQQYNSYLTF	IGKV1-5	4	NA	NA	NA	NA	NA	NA	NA	NA	NA	NA	NA	NA	NA	4	NA	NA	NA	2	NA	NA	NA	NA	NA	NA	NA	NA	NA	NA	NA	7	NA	NA	NA	2	NA	NA
CQQYNSYPITF	IGKV1-5	4	NA	1	NA	NA	NA	NA	NA	NA	NA	NA	NA	NA	NA	1	NA	NA	NA	10	NA	NA	NA	NA	NA	NA	NA	NA	NA	NA	NA	3	NA	NA	NA	NA	NA	NA
CQQYNSYPLTF	IGKV1-16, IGKV1-17	4	NA	NA	NA	NA	NA	3	NA	NA	NA	NA	NA	NA	NA	NA	NA	NA	NA	2	NA	NA	NA	2	NA	NA	NA	NA	NA	NA	NA	NA	NA	NA	NA	2	NA	NA
CQQYNSYPMYTF	IGKV1-5	4	NA	NA	NA	NA	NA	NA	NA	NA	NA	NA	NA	NA	NA	1	NA	NA	NA	3	NA	NA	NA	NA	NA	NA	NA	NA	NA	NA	NA	2	NA	NA	NA	1	NA	NA
CQQYNSYPPTF	IGKV1-16	4	NA	NA	NA	NA	NA	NA	NA	NA	NA	NA	NA	NA	NA	6	NA	NA	NA	9	NA	NA	NA	2	NA	NA	NA	NA	NA	NA	NA	29	NA	NA	NA	NA	NA	NA
CQQYNSYPPTF	IGKV1-16, IGKV1-12	4	NA	1	NA	NA	NA	NA	NA	NA	NA	2	NA	NA	NA	2	NA	NA	NA	NA	NA	NA	NA	NA	NA	NA	NA	NA	NA	NA	NA	2	NA	NA	NA	NA	NA	NA
CQQYNSYQGTF	IGKV1-5	4	NA	2	NA	NA	NA	NA	NA	NA	NA	NA	NA	NA	NA	1	NA	NA	NA	4	NA	NA	NA	NA	NA	NA	NA	NA	NA	NA	NA	1	NA	NA	NA	NA	NA	NA
CQQYNSYRWTF	IGKV1-5	4	NA	NA	NA	NA	NA	1	NA	NA	NA	2	NA	NA	NA	5	NA	NA	NA	NA	NA	NA	NA	NA	NA	NA	NA	NA	NA	NA	NA	4	NA	NA	NA	NA	NA	NA
CQQYNSYSAF	IGKV1-5	4	NA	NA	NA	NA	NA	NA	NA	NA	NA	1	NA	NA	NA	1	NA	NA	NA	2	NA	NA	NA	NA	NA	NA	NA	NA	NA	NA	NA	NA	NA	NA	NA	1	NA	NA
CQQYNSYSDTF	IGKV1-5	4	NA	NA	NA	NA	NA	NA	NA	NA	NA	NA	NA	NA	NA	2	NA	NA	NA	4	NA	NA	NA	1	NA	NA	NA	NA	NA	NA	NA	2	NA	NA	NA	NA	NA	NA
CQQYNSYSGYTF	IGKV1-5	4	NA	1	NA	NA	NA	NA	NA	NA	NA	NA	NA	NA	NA	4	NA	NA	NA	6	NA	NA	NA	NA	NA	NA	NA	NA	NA	NA	NA	5	NA	NA	NA	NA	NA	NA
CQQYNSYSMYTF	IGKV1-5	4	NA	NA	NA	NA	NA	NA	NA	NA	NA	3	NA	NA	NA	6	NA	NA	NA	2	NA	NA	NA	NA	NA	NA	NA	NA	NA	NA	NA	1	NA	NA	NA	NA	NA	NA
CQQYNSYSPGYTF	IGKV1-5	4	NA	NA	NA	NA	NA	1	NA	NA	NA	NA	NA	NA	NA	1	NA	NA	NA	1	NA	NA	NA	1	NA	NA	NA	NA	NA	NA	NA	NA	NA	NA	NA	NA	NA	NA
CQQYNSYSPMYTF	IGKV1-5	4	NA	1	NA	NA	NA	NA	NA	NA	NA	NA	NA	NA	NA	1	NA	NA	NA	6	NA	NA	NA	NA	NA	NA	NA	NA	NA	NA	NA	1	NA	NA	NA	NA	NA	NA
CQQYNSYSPVTF	IGKV1-5	4	NA	1	NA	NA	NA	NA	NA	NA	NA	NA	NA	NA	NA	3	NA	NA	NA	4	NA	NA	NA	NA	NA	NA	NA	NA	NA	NA	NA	NA	NA	NA	NA	1	NA	NA
CQQYNSYSRAF	IGKV1-5	4	NA	1	NA	NA	NA	NA	NA	NA	NA	NA	NA	NA	NA	5	NA	NA	NA	2	NA	NA	NA	NA	NA	NA	NA	NA	NA	NA	NA	2	NA	NA	NA	NA	NA	NA
CQQYNSYSSF	IGKV1-5	4	NA	NA	NA	NA	NA	NA	NA	NA	NA	NA	NA	NA	NA	5	NA	NA	NA	1	NA	NA	NA	2	NA	NA	NA	NA	NA	NA	NA	3	NA	NA	NA	NA	NA	NA
CQQYNSYSSWTF	IGKV1-5	4	NA	1	NA	NA	NA	NA	NA	NA	NA	NA	NA	NA	NA	2	NA	NA	NA	3	NA	NA	NA	NA	NA	NA	NA	NA	NA	NA	NA	2	NA	NA	NA	NA	NA	NA
CQQYNSYTF	IGKV1-5	4	NA	NA	NA	NA	NA	2	NA	NA	NA	NA	NA	NA	NA	1	NA	NA	NA	3	NA	NA	NA	NA	NA	NA	NA	NA	NA	NA	NA	1	NA	NA	NA	NA	NA	NA
CQQYNSYWRTF	IGKV1-5	4	NA	NA	NA	NA	NA	NA	NA	NA	NA	NA	NA	NA	NA	2	NA	NA	NA	1	NA	NA	NA	1	NA	NA	NA	NA	NA	NA	NA	2	NA	NA	NA	NA	NA	NA
CQQYNTYPYTF	IGKV1-5	4	NA	1	NA	NA	NA	NA	NA	NA	NA	1	NA	NA	NA	NA	NA	NA	NA	NA	NA	NA	NA	NA	NA	NA	NA	2	NA	NA	NA	1	NA	NA	NA	NA	NA	NA
CQQYNTYSTF	IGKV1-5	4	NA	1	NA	NA	NA	NA	NA	NA	NA	NA	NA	NA	NA	NA	NA	NA	NA	NA	NA	NA	NA	1	NA	NA	NA	NA	NA	NA	NA	2	NA	NA	NA	1	NA	NA
CQQYSSYSRTF	IGKV1-5	4	NA	NA	NA	NA	NA	NA	NA	NA	NA	NA	NA	NA	NA	1	NA	NA	NA	NA	NA	NA	NA	1	NA	NA	NA	NA	NA	NA	NA	1	NA	NA	NA	1	NA	NA
CQQYYATPWTF	IGKV4-1	4	NA	4	NA	NA	NA	NA	NA	NA	NA	1	NA	NA	NA	1	NA	NA	NA	NA	NA	NA	NA	NA	NA	NA	NA	NA	NA	NA	NA	1	NA	NA	NA	NA	NA	NA
CQQYYGTPRTF	IGKV4-1	4	NA	1	NA	NA	NA	1	NA	NA	NA	NA	NA	NA	NA	1	NA	NA	NA	1	NA	NA	NA	NA	NA	NA	NA	NA	NA	NA	NA	NA	NA	NA	NA	NA	NA	NA
CQQYYRTPPTF	IGKV4-1	4	NA	NA	NA	NA	NA	4	NA	NA	NA	4	NA	NA	NA	NA	NA	NA	NA	23	NA	NA	NA	NA	NA	NA	NA	1	NA	NA	NA	NA	NA	NA	NA	NA	NA	NA
CQQYYSAPRTF	IGKV4-1	4	NA	NA	NA	NA	NA	1	NA	NA	NA	NA	NA	NA	NA	1	NA	NA	NA	NA	NA	NA	NA	2	NA	NA	NA	NA	NA	NA	NA	NA	NA	NA	NA	2	NA	NA
CQQYYSFPFTF	IGKV1-8, IGKV1-9	4	NA	NA	NA	NA	NA	NA	NA	NA	NA	NA	NA	NA	NA	5	NA	NA	NA	3	NA	NA	NA	2	NA	NA	NA	NA	NA	NA	NA	NA	NA	NA	NA	2	NA	NA
CQQYYSFPLTF	IGKV1-8, IGKV1-9, IGKV1-16	4	NA	NA	NA	NA	NA	NA	NA	NA	NA	NA	NA	NA	NA	3	NA	NA	NA	1	NA	NA	NA	2	NA	NA	NA	NA	NA	NA	NA	NA	NA	NA	NA	2	NA	NA
CQQYYSFPPAF	IGKV1-8, IGKV1-9, IGKV1-16	4	NA	NA	NA	NA	NA	NA	NA	NA	NA	2	NA	NA	NA	1	NA	NA	NA	1	NA	NA	NA	NA	NA	NA	NA	NA	NA	NA	NA	1	NA	NA	NA	NA	NA	NA
CQQYYSFPQTF	IGKV1-8, IGKV1-9	4	NA	3	NA	NA	NA	NA	NA	NA	NA	NA	NA	NA	NA	5	NA	NA	NA	5	NA	NA	NA	NA	NA	NA	NA	NA	NA	NA	NA	3	NA	NA	NA	NA	NA	NA
CQQYYSIPVTF	IGKV4-1	4	NA	1	NA	NA	NA	NA	NA	NA	NA	NA	NA	NA	NA	1	NA	NA	NA	2	NA	NA	NA	NA	NA	NA	NA	1	NA	NA	NA	NA	NA	NA	NA	NA	NA	NA
CQQYYSIPYTF	IGKV4-1	4	NA	NA	NA	NA	NA	1	NA	NA	NA	8	NA	NA	NA	NA	NA	NA	NA	NA	NA	NA	NA	NA	NA	NA	NA	NA	NA	NA	NA	26	NA	NA	NA	24	NA	NA
CQQYYSPPYTF	IGKV4-1	4	NA	NA	NA	NA	NA	1	NA	NA	NA	8	NA	NA	NA	NA	NA	NA	NA	NA	NA	NA	NA	NA	NA	NA	NA	1	NA	NA	NA	NA	NA	NA	NA	1	NA	NA
CQQYYSSPFTF	IGKV4-1	4	NA	3	NA	NA	NA	NA	NA	NA	NA	NA	NA	NA	NA	11	NA	NA	NA	1	NA	NA	NA	NA	NA	NA	NA	1	NA	NA	NA	NA	NA	NA	NA	NA	NA	NA
CQQYYSSPVTF	IGKV4-1	4	NA	1	NA	NA	NA	NA	NA	NA	NA	1	NA	NA	NA	1	NA	NA	NA	NA	NA	NA	NA	1	NA	NA	NA	NA	NA	NA	NA	NA	NA	NA	NA	NA	NA	NA
CQQYYSSPWTF	IGKV4-1	4	NA	NA	NA	NA	NA	1	NA	NA	NA	3	NA	NA	NA	8	NA	NA	NA	NA	NA	NA	NA	1	NA	NA	NA	NA	NA	NA	NA	NA	NA	NA	NA	NA	NA	NA
CQQYYSSWTF	IGKV4-1	4	NA	6	NA	NA	NA	NA	NA	NA	NA	NA	NA	NA	NA	5	NA	NA	NA	NA	NA	NA	NA	NA	NA	NA	NA	1	NA	NA	NA	3	NA	NA	NA	NA	NA	NA
CQQYYSTGTF	IGKV4-1	4	NA	NA	NA	NA	NA	NA	NA	NA	NA	1	NA	NA	NA	2	NA	NA	NA	NA	NA	NA	NA	NA	NA	NA	NA	3	NA	NA	NA	1	NA	NA	NA	NA	NA	NA
CQQYYSTHTF	IGKV4-1	4	NA	NA	NA	NA	NA	3	NA	NA	NA	NA	NA	NA	NA	8	NA	NA	NA	NA	NA	NA	NA	1	NA	NA	NA	NA	NA	NA	NA	2	NA	NA	NA	NA	NA	NA
CQQYYSTITF	IGKV4-1	4	NA	NA	NA	NA	NA	NA	NA	NA	NA	NA	NA	NA	NA	3	NA	NA	NA	3	NA	NA	NA	NA	NA	NA	NA	NA	NA	NA	NA	9	NA	NA	NA	1	NA	NA
CQQYYSTLLFTF	IGKV4-1	4	NA	NA	NA	NA	NA	1	NA	NA	NA	NA	NA	NA	NA	1	NA	NA	NA	1	NA	NA	NA	NA	NA	NA	NA	NA	NA	NA	NA	1	NA	NA	NA	NA	NA	NA
CQQYYSTLLYTF	IGKV4-1	4	NA	NA	NA	NA	NA	NA	NA	NA	NA	1	NA	NA	NA	1	NA	NA	NA	5	NA	NA	NA	NA	NA	NA	NA	NA	NA	NA	NA	1	NA	NA	NA	NA	NA	NA
CQQYYSTLPTF	IGKV4-1	4	NA	NA	NA	NA	NA	NA	NA	NA	NA	NA	NA	NA	NA	2	NA	NA	NA	3	NA	NA	NA	NA	NA	NA	NA	NA	NA	NA	NA	4	NA	NA	NA	1	NA	NA
CQQYYSTLPYTF	IGKV4-1	4	NA	1	NA	NA	NA	NA	NA	NA	NA	NA	NA	NA	NA	1	NA	NA	NA	3	NA	NA	NA	NA	NA	NA	NA	NA	NA	NA	NA	5	NA	NA	NA	NA	NA	NA
CQQYYSTLSF	IGKV4-1	4	NA	NA	NA	NA	NA	NA	NA	NA	NA	1	NA	NA	NA	NA	NA	NA	NA	1	NA	NA	NA	NA	NA	NA	NA	NA	NA	NA	NA	2	NA	NA	NA	4	NA	NA
CQQYYSTLVTF	IGKV4-1	4	NA	1	NA	NA	NA	NA	NA	NA	NA	NA	NA	NA	NA	1	NA	NA	NA	1	NA	NA	NA	NA	NA	NA	NA	NA	NA	NA	NA	2	NA	NA	NA	NA	NA	NA
CQQYYSTPAF	IGKV4-1	4	NA	NA	NA	NA	NA	NA	NA	NA	NA	2	NA	NA	NA	5	NA	NA	NA	6	NA	NA	NA	NA	NA	NA	NA	NA	NA	NA	NA	NA	NA	NA	NA	1	NA	NA
CQQYYSTPATF	IGKV4-1	4	NA	NA	NA	NA	NA	NA	NA	NA	NA	NA	NA	NA	NA	NA	NA	NA	NA	3	NA	NA	NA	1	NA	NA	NA	NA	NA	NA	NA	2	NA	NA	NA	2	NA	NA
CQQYYSTPAWTF	IGKV4-1	4	NA	NA	NA	NA	NA	NA	NA	NA	NA	NA	NA	NA	NA	NA	NA	NA	NA	6	NA	NA	NA	1	NA	NA	NA	1	NA	NA	NA	1	NA	NA	NA	NA	NA	NA
CQQYYSTPFF	IGKV4-1	4	NA	NA	NA	NA	NA	NA	NA	NA	NA	NA	NA	NA	NA	15	NA	NA	NA	6	NA	NA	NA	NA	NA	NA	NA	1	NA	NA	NA	79	NA	NA	NA	NA	NA	NA
CQQYYSTPIFTF	IGKV4-1	4	NA	NA	NA	NA	NA	NA	NA	NA	NA	NA	NA	NA	NA	3	NA	NA	NA	3	NA	NA	NA	1	NA	NA	NA	NA	NA	NA	NA	NA	NA	NA	NA	1	NA	NA
CQQYYSTPLTF	IGKV1-9, IGKV1-8, IGKV1-13	4	NA	NA	NA	NA	NA	2	NA	NA	NA	NA	NA	NA	NA	1	NA	NA	NA	2	NA	NA	NA	NA	NA	NA	NA	NA	NA	NA	NA	1	NA	NA	NA	NA	NA	NA
CQQYYSTPMTF	IGKV4-1	4	NA	NA	NA	NA	NA	1	NA	NA	NA	NA	NA	NA	NA	1	NA	NA	NA	1	NA	NA	NA	NA	NA	NA	NA	NA	NA	NA	NA	NA	NA	NA	NA	30	NA	NA
CQQYYSTPPLYTF	IGKV4-1	4	NA	NA	NA	NA	NA	NA	NA	NA	NA	NA	NA	NA	NA	1	NA	NA	NA	2	NA	NA	NA	2	NA	NA	NA	NA	NA	NA	NA	1	NA	NA	NA	NA	NA	NA
CQQYYSTPPNF	IGKV4-1	4	NA	2	NA	NA	NA	NA	NA	NA	NA	NA	NA	NA	NA	1	NA	NA	NA	1	NA	NA	NA	NA	NA	NA	NA	NA	NA	NA	NA	3	NA	NA	NA	NA	NA	NA
CQQYYSTPPSF	IGKV4-1	4	NA	NA	NA	NA	NA	NA	NA	NA	NA	NA	NA	NA	NA	2	NA	NA	NA	3	NA	NA	NA	1	NA	NA	NA	NA	NA	NA	NA	2	NA	NA	NA	NA	NA	NA
CQQYYSTPQITF	IGKV4-1	4	NA	1	NA	NA	NA	NA	NA	NA	NA	NA	NA	NA	NA	2	NA	NA	NA	3	NA	NA	NA	NA	NA	NA	NA	NA	NA	NA	NA	1	NA	NA	NA	NA	NA	NA
CQQYYSTPRAF	IGKV4-1	4	NA	2	NA	NA	NA	NA	NA	NA	NA	1	NA	NA	NA	NA	NA	NA	NA	2	NA	NA	NA	NA	NA	NA	NA	NA	NA	NA	NA	1	NA	NA	NA	NA	NA	NA
CQQYYSTPRRTF	IGKV4-1	4	NA	NA	NA	NA	NA	NA	NA	NA	NA	NA	NA	NA	NA	2	NA	NA	NA	2	NA	NA	NA	NA	NA	NA	NA	NA	NA	NA	NA	1	NA	NA	NA	1	NA	NA
CQQYYSTPRTF	IGKV1-9, IGKV1-8, IGKV1-13	4	NA	2	NA	NA	NA	NA	NA	NA	NA	NA	NA	NA	NA	2	NA	NA	NA	2	NA	NA	NA	NA	NA	NA	NA	NA	NA	NA	NA	1	NA	NA	NA	NA	NA	NA
CQQYYSTPSFTF	IGKV4-1	4	NA	NA	NA	NA	NA	NA	NA	NA	NA	2	NA	NA	NA	1	NA	NA	NA	NA	NA	NA	NA	NA	NA	NA	NA	NA	NA	NA	NA	1	NA	NA	NA	2	NA	NA
CQQYYSTPTTF	IGKV4-1	4	NA	NA	NA	NA	NA	2	NA	NA	NA	NA	NA	NA	NA	3	NA	NA	NA	2	NA	NA	NA	NA	NA	NA	NA	NA	NA	NA	NA	2	NA	NA	NA	NA	NA	NA
CQQYYSTQYTF	IGKV4-1	4	NA	2	NA	NA	NA	NA	NA	NA	NA	NA	NA	NA	NA	8	NA	NA	NA	8	NA	NA	NA	NA	NA	NA	NA	NA	NA	NA	NA	2	NA	NA	NA	NA	NA	NA
CQQYYSTRYTF	IGKV4-1	4	NA	NA	NA	NA	NA	NA	NA	NA	NA	NA	NA	NA	NA	NA	NA	NA	NA	2	NA	NA	NA	NA	NA	NA	NA	2	NA	NA	NA	1	NA	NA	NA	2	NA	NA
CQQYYSTSGTF	IGKV4-1	4	NA	1	NA	NA	NA	NA	NA	NA	NA	NA	NA	NA	NA	1	NA	NA	NA	2	NA	NA	NA	NA	NA	NA	NA	NA	NA	NA	NA	3	NA	NA	NA	NA	NA	NA
CQQYYSTSWTF	IGKV4-1	4	NA	NA	NA	NA	NA	3	NA	NA	NA	NA	NA	NA	NA	15	NA	NA	NA	13	NA	NA	NA	2	NA	NA	NA	NA	NA	NA	NA	NA	NA	NA	NA	NA	NA	NA
CQQYYSTVTF	IGKV4-1	4	NA	NA	NA	NA	NA	NA	NA	NA	NA	1	NA	NA	NA	NA	NA	NA	NA	7	NA	NA	NA	2	NA	NA	NA	NA	NA	NA	NA	1	NA	NA	NA	NA	NA	NA
CQQYYSVPFTF	IGKV4-1	4	NA	NA	NA	NA	NA	NA	NA	NA	NA	1	NA	NA	NA	NA	NA	NA	NA	1	NA	NA	NA	3	NA	NA	NA	NA	NA	NA	NA	2	NA	NA	NA	NA	NA	NA
CQQYYSYLWTF	IGKV1-8	4	NA	NA	NA	NA	NA	NA	NA	NA	NA	1	NA	NA	NA	2	NA	NA	NA	2	NA	NA	NA	NA	NA	NA	NA	NA	NA	NA	NA	NA	NA	NA	NA	2	NA	NA
CQQYYSYPLLTF	IGKV1-8	4	NA	NA	NA	NA	NA	NA	NA	NA	NA	NA	NA	NA	NA	2	NA	NA	NA	1	NA	NA	NA	1	NA	NA	NA	NA	NA	NA	NA	1	NA	NA	NA	NA	NA	NA
CQQYYSYPLYTF	IGKV1-8	4	NA	3	NA	NA	NA	NA	NA	NA	NA	NA	NA	NA	NA	2	NA	NA	NA	2	NA	NA	NA	NA	NA	NA	NA	NA	NA	NA	NA	1	NA	NA	NA	NA	NA	NA
CQQYYSYPMYTF	IGKV1-8	4	NA	1	NA	NA	NA	NA	NA	NA	NA	NA	NA	NA	NA	3	NA	NA	NA	1	NA	NA	NA	2	NA	NA	NA	NA	NA	NA	NA	NA	NA	NA	NA	NA	NA	NA
CQQYYSYPPFTF	IGKV1-8	4	NA	NA	NA	NA	NA	NA	NA	NA	NA	2	NA	NA	NA	4	NA	NA	NA	6	NA	NA	NA	NA	NA	NA	NA	NA	NA	NA	NA	2	NA	NA	NA	NA	NA	NA
CQQYYSYPPITF	IGKV1-8	4	NA	1	NA	NA	NA	NA	NA	NA	NA	NA	NA	NA	NA	9	NA	NA	NA	7	NA	NA	NA	NA	NA	NA	NA	NA	NA	NA	NA	2	NA	NA	NA	NA	NA	NA
CQQYYSYPPLF	IGKV1-8	4	NA	1	NA	NA	NA	NA	NA	NA	NA	NA	NA	NA	NA	2	NA	NA	NA	1	NA	NA	NA	NA	NA	NA	NA	NA	NA	NA	NA	1	NA	NA	NA	NA	NA	NA
CQQYYSYPQLTF	IGKV1-8	4	NA	1	NA	NA	NA	1	NA	NA	NA	NA	NA	NA	NA	NA	NA	NA	NA	1	NA	NA	NA	1	NA	NA	NA	NA	NA	NA	NA	NA	NA	NA	NA	NA	NA	NA
CQQYYSYPRLTF	IGKV1-8	4	NA	1	NA	NA	NA	NA	NA	NA	NA	1	NA	NA	NA	3	NA	NA	NA	2	NA	NA	NA	NA	NA	NA	NA	NA	NA	NA	NA	NA	NA	NA	NA	NA	NA	NA
CQQYYSYPTF	IGKV1-8	4	NA	2	NA	NA	NA	NA	NA	NA	NA	NA	NA	NA	NA	7	NA	NA	NA	5	NA	NA	NA	NA	NA	NA	NA	NA	NA	NA	NA	3	NA	NA	NA	NA	NA	NA
CQQYYSYPVTF	IGKV1-8	4	NA	NA	NA	NA	NA	1	NA	NA	NA	NA	NA	NA	NA	3	NA	NA	NA	6	NA	NA	NA	NA	NA	NA	NA	NA	NA	NA	NA	5	NA	NA	NA	NA	NA	NA
CQQYYTIPYTF	IGKV4-1	4	NA	NA	NA	NA	NA	NA	NA	NA	NA	1	NA	NA	NA	1	NA	NA	NA	1	NA	NA	NA	6	NA	NA	NA	NA	NA	NA	NA	NA	NA	NA	NA	NA	NA	NA
CQQYYTSPLTF	IGKV4-1	4	NA	1	NA	NA	NA	NA	NA	NA	NA	2	NA	NA	NA	5	NA	NA	NA	NA	NA	NA	NA	1	NA	NA	NA	NA	NA	NA	NA	NA	NA	NA	NA	NA	NA	NA
CQQYYTTPSF	IGKV4-1	4	NA	1	NA	NA	NA	2	NA	NA	NA	NA	NA	NA	NA	NA	NA	NA	NA	NA	NA	NA	NA	NA	NA	NA	NA	2	NA	NA	NA	4	NA	NA	NA	NA	NA	NA
CQQYYTTPTF	IGKV4-1	4	NA	NA	NA	NA	NA	2	NA	NA	NA	NA	NA	NA	NA	1	NA	NA	NA	3	NA	NA	NA	NA	NA	NA	NA	NA	NA	NA	NA	NA	NA	NA	NA	1	NA	NA
CQSADSSGSVVF	IGLV3-25, IGLV3-16	4	NA	NA	NA	NA	NA	NA	NA	NA	NA	NA	NA	NA	NA	NA	1	NA	NA	NA	3	NA	NA	NA	2	NA	NA	NA	NA	NA	NA	NA	NA	NA	NA	NA	1	NA
CQSADSSGTFVVF	IGLV3-25	4	NA	NA	NA	NA	NA	NA	NA	NA	NA	NA	NA	NA	NA	NA	12	NA	NA	NA	4	NA	NA	NA	3	NA	NA	NA	NA	NA	NA	NA	11	NA	NA	NA	NA	NA
CQSADSSGTLVF	IGLV3-25, IGLV3-16	4	NA	NA	NA	NA	NA	NA	NA	NA	NA	NA	NA	NA	NA	NA	1	NA	NA	NA	1	NA	NA	NA	1	NA	NA	NA	NA	NA	NA	NA	1	NA	NA	NA	NA	NA
CQSADSSGTPVVF	IGLV3-25	4	NA	NA	1	NA	NA	NA	NA	NA	NA	NA	NA	NA	NA	NA	2	NA	NA	NA	3	NA	NA	NA	NA	NA	NA	NA	NA	NA	NA	NA	1	NA	NA	NA	NA	NA
CQSADSSGTSVVF	IGLV3-25, IGLV3-16	4	NA	NA	NA	NA	NA	NA	NA	NA	NA	NA	6	NA	NA	NA	2	NA	NA	NA	NA	NA	NA	NA	5	NA	NA	NA	NA	NA	NA	NA	1	NA	NA	NA	NA	NA
CQSADSSGTYEVF	IGLV3-25, IGLV3-16	4	NA	NA	1	NA	NA	NA	NA	NA	NA	NA	2	NA	NA	NA	1	NA	NA	NA	NA	NA	NA	NA	NA	NA	NA	NA	2	NA	NA	NA	NA	NA	NA	NA	NA	NA
CQSADSSGTYGVF	IGLV3-25	4	NA	NA	NA	NA	NA	NA	4	NA	NA	NA	NA	NA	NA	NA	9	NA	NA	NA	6	NA	NA	NA	NA	NA	NA	NA	NA	NA	NA	NA	5	NA	NA	NA	NA	NA
CQSADSSGTYLF	IGLV3-25	4	NA	NA	NA	NA	NA	NA	NA	NA	NA	NA	NA	NA	NA	NA	3	NA	NA	NA	NA	NA	NA	NA	2	NA	NA	NA	3	NA	NA	NA	1	NA	NA	NA	NA	NA
CQSADSSGTYLVVF	IGLV3-25	4	NA	NA	NA	NA	NA	NA	NA	NA	NA	NA	NA	NA	NA	NA	2	NA	NA	NA	3	NA	NA	NA	1	NA	NA	NA	NA	NA	NA	NA	2	NA	NA	NA	NA	NA
CQSADSSGTYPGVF	IGLV3-25	4	NA	NA	NA	NA	NA	NA	NA	NA	NA	NA	NA	NA	NA	NA	1	NA	NA	NA	2	NA	NA	NA	1	NA	NA	NA	NA	NA	NA	NA	NA	NA	NA	NA	3	NA
CQSADSSGTYPVF	IGLV3-25	4	NA	NA	NA	NA	NA	NA	NA	NA	NA	NA	1	NA	NA	NA	1	NA	NA	NA	2	NA	NA	NA	NA	NA	NA	NA	NA	NA	NA	NA	6	NA	NA	NA	NA	NA
CQSADSSGTYPWVF	IGLV3-25	4	NA	NA	NA	NA	NA	NA	2	NA	NA	NA	NA	NA	NA	NA	7	NA	NA	NA	9	NA	NA	NA	NA	NA	NA	NA	NA	NA	NA	NA	2	NA	NA	NA	NA	NA
CQSADSSGTYPYVF	IGLV3-25	4	NA	NA	NA	NA	NA	NA	NA	NA	NA	NA	NA	NA	NA	NA	4	NA	NA	NA	2	NA	NA	NA	NA	NA	NA	NA	NA	NA	NA	NA	2	NA	NA	NA	1	NA
CQSADSSGTYQVF	IGLV3-25	4	NA	NA	3	NA	NA	NA	NA	NA	NA	NA	NA	NA	NA	NA	13	NA	NA	NA	3	NA	NA	NA	NA	NA	NA	NA	NA	NA	NA	NA	5	NA	NA	NA	NA	NA
CQSADSSGTYRWVF	IGLV3-25, IGLV3-16	4	NA	NA	1	NA	NA	NA	NA	NA	NA	NA	NA	NA	NA	NA	NA	NA	NA	NA	1	NA	NA	NA	1	NA	NA	NA	NA	NA	NA	NA	1	NA	NA	NA	NA	NA
CQSADSSGTYSVF	IGLV3-25, IGLV3-16	4	NA	NA	NA	NA	NA	NA	NA	NA	NA	NA	NA	NA	NA	NA	1	NA	NA	NA	1	NA	NA	NA	1	NA	NA	NA	NA	NA	NA	NA	NA	NA	NA	NA	1	NA
CQSADSSGTYVF	IGLV3-25, IGLV3-16	4	NA	NA	NA	NA	NA	NA	NA	NA	NA	NA	2	NA	NA	NA	1	NA	NA	NA	2	NA	NA	NA	6	NA	NA	NA	NA	NA	NA	NA	NA	NA	NA	NA	NA	NA
CQSYDNSLSAWVF	IGLV1-40, IGLV1-50	4	NA	NA	NA	NA	NA	NA	8	NA	NA	NA	1	NA	NA	NA	1	NA	NA	NA	3	NA	NA	NA	NA	NA	NA	NA	NA	NA	NA	NA	NA	NA	NA	NA	NA	NA
CQSYDSSLRGVF	IGLV1-40, IGLV1-50	4	NA	NA	NA	NA	NA	NA	NA	NA	NA	NA	NA	NA	NA	NA	7	NA	NA	NA	8	NA	NA	NA	3	NA	NA	NA	NA	NA	NA	NA	3	NA	NA	NA	NA	NA
CQSYDSSLRGVVF	IGLV1-40, IGLV1-50	4	NA	NA	1	NA	NA	NA	NA	NA	NA	NA	NA	NA	NA	NA	1	NA	NA	NA	2	NA	NA	NA	NA	NA	NA	NA	NA	NA	NA	NA	NA	NA	NA	NA	1	NA
CQSYDSSLRVF	IGLV1-40, IGLV1-50	4	NA	NA	NA	NA	NA	NA	NA	NA	NA	NA	NA	NA	NA	NA	4	NA	NA	NA	1	NA	NA	NA	NA	NA	NA	NA	NA	NA	NA	NA	4	NA	NA	NA	2	NA
CQSYDSSLSANWVF	IGLV1-40, IGLV1-50	4	NA	NA	1	NA	NA	NA	NA	NA	NA	NA	NA	NA	NA	NA	2	NA	NA	NA	1	NA	NA	NA	NA	NA	NA	NA	NA	NA	NA	NA	1	NA	NA	NA	NA	NA
CQSYDSSLSAPVVF	IGLV1-40, IGLV1-50	4	NA	NA	NA	NA	NA	NA	NA	NA	NA	NA	1	NA	NA	NA	1	NA	NA	NA	1	NA	NA	NA	1	NA	NA	NA	NA	NA	NA	NA	NA	NA	NA	NA	NA	NA
CQSYDSSLSAPYVF	IGLV1-40, IGLV1-50	4	NA	NA	NA	NA	NA	NA	NA	NA	NA	NA	NA	NA	NA	NA	2	NA	NA	NA	3	NA	NA	NA	NA	NA	NA	NA	1	NA	NA	NA	NA	NA	NA	NA	1	NA
CQSYDSSLSASVF	IGLV1-40, IGLV1-50	4	NA	NA	3	NA	NA	NA	NA	NA	NA	NA	NA	NA	NA	NA	1	NA	NA	NA	1	NA	NA	NA	NA	NA	NA	NA	NA	NA	NA	NA	1	NA	NA	NA	NA	NA
CQSYDSSLSASYVF	IGLV1-40, IGLV1-50	4	NA	NA	1	NA	NA	NA	NA	NA	NA	NA	NA	NA	NA	NA	4	NA	NA	NA	1	NA	NA	NA	NA	NA	NA	NA	NA	NA	NA	NA	NA	NA	NA	NA	1	NA
CQSYDSSLSAYVVF	IGLV1-40, IGLV1-50	4	NA	NA	NA	NA	NA	NA	NA	NA	NA	NA	1	NA	NA	NA	6	NA	NA	NA	9	NA	NA	NA	NA	NA	NA	NA	NA	NA	NA	NA	1	NA	NA	NA	NA	NA
CQSYDSSLSDVVF	IGLV1-40, IGLV1-50	4	NA	NA	NA	NA	NA	NA	NA	NA	NA	NA	NA	NA	NA	NA	5	NA	NA	NA	7	NA	NA	NA	4	NA	NA	NA	NA	NA	NA	NA	4	NA	NA	NA	NA	NA
CQSYDSSLSEVF	IGLV1-40, IGLV1-50	4	NA	NA	NA	NA	NA	NA	NA	NA	NA	NA	NA	NA	NA	NA	1	NA	NA	NA	87	NA	NA	NA	1	NA	NA	NA	NA	NA	NA	NA	2	NA	NA	NA	NA	NA
CQSYDSSLSGCYVF	IGLV1-40, IGLV1-50	4	NA	NA	NA	NA	NA	NA	1	NA	NA	NA	NA	NA	NA	NA	1	NA	NA	NA	1	NA	NA	NA	NA	NA	NA	NA	NA	NA	NA	NA	NA	NA	NA	NA	1	NA
CQSYDSSLSGLVVF	IGLV1-40, IGLV1-50	4	NA	NA	2	NA	NA	NA	NA	NA	NA	NA	NA	NA	NA	NA	5	NA	NA	NA	3	NA	NA	NA	NA	NA	NA	NA	NA	NA	NA	NA	2	NA	NA	NA	NA	NA
CQSYDSSLSGLYVF	IGLV1-40	4	NA	NA	NA	NA	NA	NA	NA	NA	NA	NA	NA	NA	NA	NA	2	NA	NA	NA	17	NA	NA	NA	NA	NA	NA	NA	NA	NA	NA	NA	1	NA	NA	NA	1	NA
CQSYDSSLSGPVVF	IGLV1-40	4	NA	NA	NA	NA	NA	NA	NA	NA	NA	NA	1	NA	NA	NA	2	NA	NA	NA	23	NA	NA	NA	NA	NA	NA	NA	NA	NA	NA	NA	NA	NA	NA	NA	2	NA
CQSYDSSLSGQGVF	IGLV1-40, IGLV1-50	4	NA	NA	2	NA	NA	NA	NA	NA	NA	NA	NA	NA	NA	NA	1	NA	NA	NA	1	NA	NA	NA	NA	NA	NA	NA	NA	NA	NA	NA	1	NA	NA	NA	NA	NA
CQSYDSSLSGSDVVF	IGLV1-40, IGLV1-50	4	NA	NA	1	NA	NA	NA	NA	NA	NA	NA	NA	NA	NA	NA	NA	NA	NA	NA	1	NA	NA	NA	8	NA	NA	NA	NA	NA	NA	NA	1	NA	NA	NA	NA	NA
CQSYDSSLSGSHVVF	IGLV1-40, IGLV1-50	4	NA	NA	NA	NA	NA	NA	NA	NA	NA	NA	NA	NA	NA	NA	4	NA	NA	NA	1	NA	NA	NA	NA	NA	NA	NA	NA	NA	NA	NA	2	NA	NA	NA	1	NA
CQSYDSSLSGSKVF	IGLV1-40	4	NA	NA	NA	NA	NA	NA	NA	NA	NA	NA	NA	NA	NA	NA	10	NA	NA	NA	8	NA	NA	NA	2	NA	NA	NA	NA	NA	NA	NA	3	NA	NA	NA	NA	NA
CQSYDSSLSGSNVVF	IGLV1-40, IGLV1-50	4	NA	NA	NA	NA	NA	NA	NA	NA	NA	NA	NA	NA	NA	NA	3	NA	NA	NA	2	NA	NA	NA	1	NA	NA	NA	NA	NA	NA	NA	3	NA	NA	NA	NA	NA
CQSYDSSLSGSNYVF	IGLV1-40, IGLV1-50	4	NA	NA	1	NA	NA	NA	NA	NA	NA	NA	NA	NA	NA	NA	2	NA	NA	NA	2	NA	NA	NA	NA	NA	NA	NA	NA	NA	NA	NA	1	NA	NA	NA	NA	NA
CQSYDSSLSGSVVF	IGLV1-40	4	NA	NA	NA	NA	NA	NA	NA	NA	NA	NA	NA	NA	NA	NA	41	NA	NA	NA	9	NA	NA	NA	NA	NA	NA	NA	NA	NA	NA	NA	46	NA	NA	NA	5	NA
CQSYDSSLSGSYVF	IGLV1-40	4	NA	NA	NA	NA	NA	NA	19	NA	NA	NA	NA	NA	NA	NA	NA	NA	NA	NA	14	NA	NA	NA	NA	NA	NA	NA	NA	NA	NA	NA	4	NA	NA	NA	7	NA
CQSYDSSLSGWGVF	IGLV1-40, IGLV1-50	4	NA	NA	NA	NA	NA	NA	NA	NA	NA	NA	1	NA	NA	NA	4	NA	NA	NA	5	NA	NA	NA	NA	NA	NA	NA	NA	NA	NA	NA	3	NA	NA	NA	NA	NA
CQSYDSSLSGYVVF	IGLV1-40	4	NA	NA	NA	NA	NA	NA	NA	NA	NA	NA	NA	NA	NA	NA	2	NA	NA	NA	10	NA	NA	NA	NA	NA	NA	NA	1	NA	NA	NA	NA	NA	NA	NA	5	NA
CQSYDSSLSPVVF	IGLV1-40, IGLV1-50	4	NA	NA	NA	NA	NA	NA	NA	NA	NA	NA	1	NA	NA	NA	NA	NA	NA	NA	1	NA	NA	NA	1	NA	NA	NA	NA	NA	NA	NA	2	NA	NA	NA	NA	NA
CQSYDSSLSRVF	IGLV1-40, IGLV1-50	4	NA	NA	NA	NA	NA	NA	NA	NA	NA	NA	1	NA	NA	NA	1	NA	NA	NA	5	NA	NA	NA	NA	NA	NA	NA	NA	NA	NA	NA	1	NA	NA	NA	NA	NA
CQSYDSSLSVRVF	IGLV1-40, IGLV1-50	4	NA	NA	NA	NA	NA	NA	NA	NA	NA	NA	2	NA	NA	NA	2	NA	NA	NA	NA	NA	NA	NA	1	NA	NA	NA	NA	NA	NA	NA	2	NA	NA	NA	NA	NA
CQSYDSSLSVVVF	IGLV1-40, IGLV1-50	4	NA	NA	NA	NA	NA	NA	NA	NA	NA	NA	NA	NA	NA	NA	11	NA	NA	NA	12	NA	NA	NA	NA	NA	NA	NA	1	NA	NA	NA	NA	NA	NA	NA	2	NA
CQSYDSSLSVWVF	IGLV1-40, IGLV1-50	4	NA	NA	1	NA	NA	NA	NA	NA	NA	NA	NA	NA	NA	NA	2	NA	NA	NA	6	NA	NA	NA	NA	NA	NA	NA	NA	NA	NA	NA	1	NA	NA	NA	NA	NA
CQSYDSSLSWVF	IGLV1-40, IGLV1-50	4	NA	NA	2	NA	NA	NA	NA	NA	NA	NA	1	NA	NA	NA	3	NA	NA	NA	NA	NA	NA	NA	NA	NA	NA	NA	NA	NA	NA	NA	1	NA	NA	NA	NA	NA
CQSYDSSLSYVVF	IGLV1-40, IGLV1-50	4	NA	NA	NA	NA	NA	NA	NA	NA	NA	NA	NA	NA	NA	NA	2	NA	NA	NA	3	NA	NA	NA	NA	NA	NA	NA	NA	NA	NA	NA	1	NA	NA	NA	1	NA
CQSYDSSNFWVF	IGLV6-57	4	NA	NA	NA	NA	NA	NA	2	NA	NA	NA	NA	NA	NA	NA	1	NA	NA	NA	1	NA	NA	NA	NA	NA	NA	NA	NA	NA	NA	NA	1	NA	NA	NA	NA	NA
CQSYDSSNPWVF	IGLV6-57	4	NA	NA	NA	NA	NA	NA	NA	NA	NA	NA	8	NA	NA	NA	7	NA	NA	NA	3	NA	NA	NA	NA	NA	NA	NA	NA	NA	NA	NA	26	NA	NA	NA	NA	NA
CQSYDSSNRGVF	IGLV6-57	4	NA	NA	1	NA	NA	NA	NA	NA	NA	NA	NA	NA	NA	NA	1	NA	NA	NA	4	NA	NA	NA	NA	NA	NA	NA	NA	NA	NA	NA	7	NA	NA	NA	NA	NA
CQSYDSSNSWVF	IGLV6-57	4	NA	NA	NA	NA	NA	NA	1	NA	NA	NA	NA	NA	NA	NA	1	NA	NA	NA	2	NA	NA	NA	NA	NA	NA	NA	NA	NA	NA	NA	2	NA	NA	NA	NA	NA
CQTWATGIRVF	IGLV4-69	4	NA	NA	NA	NA	NA	NA	2	NA	NA	NA	2	NA	NA	NA	NA	NA	NA	NA	1	NA	NA	NA	1	NA	NA	NA	NA	NA	NA	NA	NA	NA	NA	NA	NA	NA
CQTWGTGFVVF	IGLV4-69	4	NA	NA	NA	NA	NA	NA	NA	NA	NA	NA	NA	NA	NA	NA	3	NA	NA	NA	7	NA	NA	NA	NA	NA	NA	NA	NA	NA	NA	NA	2	NA	NA	NA	1	NA
CQTWGTGGVF	IGLV4-69	4	NA	NA	NA	NA	NA	NA	NA	NA	NA	NA	2	NA	NA	NA	4	NA	NA	NA	4	NA	NA	NA	NA	NA	NA	NA	NA	NA	NA	NA	6	NA	NA	NA	NA	NA
CQTWGTGIAVF	IGLV4-69	4	NA	NA	NA	NA	NA	NA	3	NA	NA	NA	2	NA	NA	NA	1	NA	NA	NA	NA	NA	NA	NA	4	NA	NA	NA	NA	NA	NA	NA	NA	NA	NA	NA	NA	NA
CQTWGTGIHWVF	IGLV4-69	4	NA	NA	NA	NA	NA	NA	NA	NA	NA	NA	NA	NA	NA	NA	8	NA	NA	NA	6	NA	NA	NA	2	NA	NA	NA	NA	NA	NA	NA	6	NA	NA	NA	NA	NA
CQTWGTGINWVF	IGLV4-69	4	NA	NA	NA	NA	NA	NA	NA	NA	NA	NA	NA	NA	NA	NA	1	NA	NA	NA	2	NA	NA	NA	NA	NA	NA	NA	NA	NA	NA	NA	2	NA	NA	NA	2	NA
CQTWGTGIPVF	IGLV4-69	4	NA	NA	NA	NA	NA	NA	NA	NA	NA	NA	1	NA	NA	NA	6	NA	NA	NA	5	NA	NA	NA	NA	NA	NA	NA	NA	NA	NA	NA	2	NA	NA	NA	NA	NA
CQTWGTGIPVVF	IGLV4-69	4	NA	NA	1	NA	NA	NA	NA	NA	NA	NA	NA	NA	NA	NA	NA	NA	NA	NA	NA	NA	NA	NA	3	NA	NA	NA	NA	NA	NA	NA	2	NA	NA	NA	2	NA
CQTWGTGIRGVF	IGLV4-69	4	NA	NA	1	NA	NA	NA	2	NA	NA	NA	NA	NA	NA	NA	1	NA	NA	NA	1	NA	NA	NA	NA	NA	NA	NA	NA	NA	NA	NA	NA	NA	NA	NA	NA	NA
CQTWGTGLVVF	IGLV4-69	4	NA	NA	1	NA	NA	NA	1	NA	NA	NA	1	NA	NA	NA	4	NA	NA	NA	NA	NA	NA	NA	NA	NA	NA	NA	NA	NA	NA	NA	NA	NA	NA	NA	NA	NA
CQTWGTGNVVF	IGLV4-69	4	NA	NA	1	NA	NA	NA	NA	NA	NA	NA	NA	NA	NA	NA	NA	NA	NA	NA	1	NA	NA	NA	NA	NA	NA	NA	NA	NA	NA	NA	3	NA	NA	NA	2	NA
CQTWGTGSVVF	IGLV4-69	4	NA	NA	NA	NA	NA	NA	NA	NA	NA	NA	2	NA	NA	NA	3	NA	NA	NA	5	NA	NA	NA	NA	NA	NA	NA	NA	NA	NA	NA	NA	NA	NA	NA	3	NA
CQTWGTGTYVVF	IGLV4-69	4	NA	NA	NA	NA	NA	NA	NA	NA	NA	NA	NA	NA	NA	NA	2	NA	NA	NA	2	NA	NA	NA	2	NA	NA	NA	NA	NA	NA	NA	3	NA	NA	NA	NA	NA
CQTWGTGVF	IGLV4-69	4	NA	NA	1	NA	NA	NA	NA	NA	NA	NA	2	NA	NA	NA	NA	NA	NA	NA	2	NA	NA	NA	NA	NA	NA	NA	NA	NA	NA	NA	NA	NA	NA	NA	2	NA
CQTWGTGWVF	IGLV4-69	4	NA	NA	1	NA	NA	NA	NA	NA	NA	NA	NA	NA	NA	NA	NA	NA	NA	NA	3	NA	NA	NA	1	NA	NA	NA	NA	NA	NA	NA	2	NA	NA	NA	NA	NA
CQTWGTGYWVF	IGLV4-69	4	NA	NA	NA	NA	NA	NA	3	NA	NA	NA	NA	NA	NA	NA	1	NA	NA	NA	1	NA	NA	NA	NA	NA	NA	NA	NA	NA	NA	NA	NA	NA	NA	NA	2	NA
CQVWDSGSDHVVF	IGLV3-21	4	NA	NA	NA	NA	NA	NA	1	NA	NA	NA	2	NA	NA	NA	2	NA	NA	NA	NA	NA	NA	NA	NA	NA	NA	NA	3	NA	NA	NA	NA	NA	NA	NA	NA	NA
CQVWDSSSDHAVF	IGLV3-21	4	NA	NA	1	NA	NA	NA	NA	NA	NA	NA	NA	NA	NA	NA	6	NA	NA	NA	1	NA	NA	NA	NA	NA	NA	NA	NA	NA	NA	NA	1	NA	NA	NA	NA	NA
CQVWDSSSDHFYVF	IGLV3-21	4	NA	NA	1	NA	NA	NA	NA	NA	NA	NA	NA	NA	NA	NA	1	NA	NA	NA	1	NA	NA	NA	NA	NA	NA	NA	NA	NA	NA	NA	2	NA	NA	NA	NA	NA
CQVWDSSSDHLVVF	IGLV3-21	4	NA	NA	NA	NA	NA	NA	1	NA	NA	NA	NA	NA	NA	NA	1	NA	NA	NA	NA	NA	NA	NA	1	NA	NA	NA	NA	NA	NA	NA	5	NA	NA	NA	NA	NA
CQVWDSSSDHNYVF	IGLV3-21	4	NA	NA	NA	NA	NA	NA	NA	NA	NA	NA	NA	NA	NA	NA	1	NA	NA	NA	3	NA	NA	NA	NA	NA	NA	NA	NA	NA	NA	NA	1	NA	NA	NA	1	NA
CQVWDSSSDHPNWVF	IGLV3-21	4	NA	NA	1	NA	NA	NA	NA	NA	NA	NA	NA	NA	NA	NA	1	NA	NA	NA	3	NA	NA	NA	NA	NA	NA	NA	NA	NA	NA	NA	2	NA	NA	NA	NA	NA
CQVWDSSSDHYVVF	IGLV3-21	4	NA	NA	NA	NA	NA	NA	NA	NA	NA	NA	NA	NA	NA	NA	3	NA	NA	NA	1	NA	NA	NA	1	NA	NA	NA	NA	NA	NA	NA	1	NA	NA	NA	NA	NA
CQVWDSSSDLWVF	IGLV3-21	4	NA	NA	1	NA	NA	NA	NA	NA	NA	NA	NA	NA	NA	NA	2	NA	NA	NA	3	NA	NA	NA	NA	NA	NA	NA	NA	NA	NA	NA	4	NA	NA	NA	NA	NA
CQVWDSSSDLYVF	IGLV3-21	4	NA	NA	NA	NA	NA	NA	NA	NA	NA	NA	NA	NA	NA	NA	1	NA	NA	NA	2	NA	NA	NA	NA	NA	NA	NA	NA	NA	NA	NA	1	NA	NA	NA	1	NA
CQVWDSSSDLYVVF	IGLV3-21	4	NA	NA	NA	NA	NA	NA	NA	NA	NA	NA	NA	NA	NA	NA	2	NA	NA	NA	1	NA	NA	NA	1	NA	NA	NA	NA	NA	NA	NA	1	NA	NA	NA	NA	NA
CQVWDSSSDPHVVF	IGLV3-21	4	NA	NA	1	NA	NA	NA	NA	NA	NA	NA	NA	NA	NA	NA	2	NA	NA	NA	2	NA	NA	NA	NA	NA	NA	NA	NA	NA	NA	NA	1	NA	NA	NA	NA	NA
CQVWDSSSDRGVF	IGLV3-21	4	NA	NA	NA	NA	NA	NA	1	NA	NA	NA	1	NA	NA	NA	2	NA	NA	NA	NA	NA	NA	NA	NA	NA	NA	NA	NA	NA	NA	NA	1	NA	NA	NA	NA	NA
CQVWDSSSDRVVF	IGLV3-21	4	NA	NA	1	NA	NA	NA	NA	NA	NA	NA	NA	NA	NA	NA	2	NA	NA	NA	NA	NA	NA	NA	NA	NA	NA	NA	NA	NA	NA	NA	3	NA	NA	NA	1	NA
CQVWDSSSDWVF	IGLV3-21	4	NA	NA	1	NA	NA	NA	NA	NA	NA	NA	NA	NA	NA	NA	2	NA	NA	NA	2	NA	NA	NA	NA	NA	NA	NA	NA	NA	NA	NA	NA	NA	NA	NA	19	NA
CQVWDSSTVF	IGLV3-9	4	NA	NA	NA	NA	NA	NA	NA	NA	NA	NA	1	NA	NA	NA	2	NA	NA	NA	1	NA	NA	NA	NA	NA	NA	NA	NA	NA	NA	NA	1	NA	NA	NA	NA	NA
CQVWDSSTVVF	IGLV3-9	4	NA	NA	1	NA	NA	NA	NA	NA	NA	NA	7	NA	NA	NA	NA	NA	NA	NA	NA	NA	NA	NA	2	NA	NA	NA	NA	NA	NA	NA	1	NA	NA	NA	NA	NA
CSSYAGSNNFDVVF	IGLV2-8, IGLV2-11, IGLV2-14	4	NA	NA	NA	NA	NA	NA	NA	NA	NA	NA	1	NA	NA	NA	NA	NA	NA	NA	4	NA	NA	NA	1	NA	NA	NA	NA	NA	NA	NA	1	NA	NA	NA	NA	NA
CSSYAGSNNFEVF	IGLV2-8, IGLV2-11, IGLV2-14	4	NA	NA	NA	NA	NA	NA	NA	NA	NA	NA	1	NA	NA	NA	1	NA	NA	NA	2	NA	NA	NA	NA	NA	NA	NA	NA	NA	NA	NA	NA	NA	NA	NA	1	NA
CSSYAGSNNFGVF	IGLV2-8, IGLV2-11	4	NA	NA	NA	NA	NA	NA	NA	NA	NA	NA	NA	NA	NA	NA	10	NA	NA	NA	2	NA	NA	NA	NA	NA	NA	NA	NA	NA	NA	NA	1	NA	NA	NA	1	NA
CSSYAGSNNFVVF	IGLV2-8	4	NA	NA	2	NA	NA	NA	NA	NA	NA	NA	4	NA	NA	NA	NA	NA	NA	NA	NA	NA	NA	NA	NA	NA	NA	NA	1	NA	NA	NA	34	NA	NA	NA	NA	NA
CSSYAGSNNFYVF	IGLV2-8, IGLV2-11	4	NA	NA	NA	NA	NA	NA	1	NA	NA	NA	10	NA	NA	NA	NA	NA	NA	NA	NA	NA	NA	NA	4	NA	NA	NA	NA	NA	NA	NA	NA	NA	NA	NA	2	NA
CSSYAGSNNLLF	IGLV2-8, IGLV2-11, IGLV2-14	4	NA	NA	NA	NA	NA	NA	1	NA	NA	NA	NA	NA	NA	NA	NA	NA	NA	NA	1	NA	NA	NA	2	NA	NA	NA	NA	NA	NA	NA	NA	NA	NA	NA	2	NA
CSSYAGSNNLRVF	IGLV2-8, IGLV2-11	4	NA	NA	NA	NA	NA	NA	NA	NA	NA	NA	NA	NA	NA	NA	1	NA	NA	NA	1	NA	NA	NA	1	NA	NA	NA	NA	NA	NA	NA	1	NA	NA	NA	NA	NA
CSSYAGSNNLVF	IGLV2-8	4	NA	NA	NA	NA	NA	NA	NA	NA	NA	NA	23	NA	NA	NA	61	NA	NA	NA	1	NA	NA	NA	NA	NA	NA	NA	NA	NA	NA	NA	10	NA	NA	NA	NA	NA
CSSYAGSNNWVF	IGLV2-8, IGLV2-11	4	NA	NA	NA	NA	NA	NA	NA	NA	NA	NA	NA	NA	NA	NA	NA	NA	NA	NA	11	NA	NA	NA	1	NA	NA	NA	NA	NA	NA	NA	10	NA	NA	NA	2	NA
CSSYAGSNRVF	IGLV2-8, IGLV2-11, IGLV2-14	4	NA	NA	NA	NA	NA	NA	NA	NA	NA	NA	NA	NA	NA	NA	1	NA	NA	NA	2	NA	NA	NA	NA	NA	NA	NA	NA	NA	NA	NA	3	NA	NA	NA	2	NA
CSSYAGSNTVVF	IGLV2-8, IGLV2-11, IGLV2-14	4	NA	NA	NA	NA	NA	NA	1	NA	NA	NA	3	NA	NA	NA	3	NA	NA	NA	NA	NA	NA	NA	NA	NA	NA	NA	NA	NA	NA	NA	1	NA	NA	NA	NA	NA
CSSYAGSNVVF	IGLV2-8, IGLV2-11	4	NA	NA	1	NA	NA	NA	NA	NA	NA	NA	662	NA	NA	NA	NA	NA	NA	NA	1	NA	NA	NA	1	NA	NA	NA	NA	NA	NA	NA	NA	NA	NA	NA	NA	NA
CSSYTSSNTRVF	IGLV2-14, IGLV2-8, IGLV2-23	4	NA	NA	2	NA	NA	NA	NA	NA	NA	NA	NA	NA	NA	NA	1	NA	NA	NA	4	NA	NA	NA	NA	NA	NA	NA	NA	NA	NA	NA	NA	NA	NA	NA	1	NA
CSSYTSSSHVVF	IGLV2-14, IGLV2-8, IGLV2-23	4	NA	NA	1	NA	NA	NA	NA	NA	NA	NA	NA	NA	NA	NA	2	NA	NA	NA	1	NA	NA	NA	NA	NA	NA	NA	NA	NA	NA	NA	NA	NA	NA	NA	1	NA
CSSYTSSSIPYVF	IGLV2-14, IGLV2-8, IGLV2-23	4	NA	NA	NA	NA	NA	NA	1	NA	NA	NA	NA	NA	NA	NA	1	NA	NA	NA	3	NA	NA	NA	NA	NA	NA	NA	NA	NA	NA	NA	1	NA	NA	NA	NA	NA
CSSYTSSSNVVF	IGLV2-14, IGLV2-8, IGLV2-23	4	NA	NA	1	NA	NA	NA	NA	NA	NA	NA	NA	NA	NA	NA	9	NA	NA	NA	NA	NA	NA	NA	1	NA	NA	NA	NA	NA	NA	NA	NA	NA	NA	NA	1	NA
CSSYTSSSSLVF	IGLV2-14, IGLV2-8, IGLV2-23	4	NA	NA	1	NA	NA	NA	NA	NA	NA	NA	NA	NA	NA	NA	4	NA	NA	NA	3	NA	NA	NA	NA	NA	NA	NA	NA	NA	NA	NA	1	NA	NA	NA	NA	NA
CSSYTSSSTDVF	IGLV2-14, IGLV2-8, IGLV2-23	4	NA	NA	2	NA	NA	NA	NA	NA	NA	NA	1	NA	NA	NA	4	NA	NA	NA	1	NA	NA	NA	NA	NA	NA	NA	NA	NA	NA	NA	NA	NA	NA	NA	NA	NA
CSSYTSSSTEVF	IGLV2-14, IGLV2-8, IGLV2-23	4	NA	NA	NA	NA	NA	NA	NA	NA	NA	NA	NA	NA	NA	NA	NA	NA	NA	NA	7	NA	NA	NA	1	NA	NA	NA	NA	NA	NA	NA	2	NA	NA	NA	4	NA
CSSYTSSSTHVVF	IGLV2-14, IGLV2-8	4	NA	NA	2	NA	NA	NA	8	NA	NA	NA	NA	NA	NA	NA	21	NA	NA	NA	13	NA	NA	NA	NA	NA	NA	NA	NA	NA	NA	NA	NA	NA	NA	NA	NA	NA
CSSYTSSSTHVVF	IGLV2-14, IGLV2-8, IGLV2-23	4	NA	NA	NA	NA	NA	NA	NA	NA	NA	NA	NA	NA	NA	NA	24	NA	NA	NA	NA	NA	NA	NA	3	NA	NA	NA	NA	NA	NA	NA	1	NA	NA	NA	1	NA
CSSYTSSSTLAVF	IGLV2-14, IGLV2-8, IGLV2-23	4	NA	NA	NA	NA	NA	NA	NA	NA	NA	NA	NA	NA	NA	NA	3	NA	NA	NA	5	NA	NA	NA	1	NA	NA	NA	NA	NA	NA	NA	3	NA	NA	NA	NA	NA
CSSYTSSSTLDVF	IGLV2-14, IGLV2-8	4	NA	NA	NA	NA	NA	NA	NA	NA	NA	NA	NA	NA	NA	NA	NA	NA	NA	NA	4	NA	NA	NA	1	NA	NA	NA	2	NA	NA	NA	5	NA	NA	NA	NA	NA
CSSYTSSSTLDVF	IGLV2-14, IGLV2-8, IGLV2-23	4	NA	NA	1	NA	NA	NA	NA	NA	NA	NA	NA	NA	NA	NA	3	NA	NA	NA	1	NA	NA	NA	NA	NA	NA	NA	NA	NA	NA	NA	2	NA	NA	NA	NA	NA
CSSYTSSSTLEVF	IGLV2-14, IGLV2-23, IGLV2-8	4	NA	NA	NA	NA	NA	NA	3	NA	NA	NA	NA	NA	NA	NA	2	NA	NA	NA	1	NA	NA	NA	NA	NA	NA	NA	NA	NA	NA	NA	2	NA	NA	NA	NA	NA
CSSYTSSSTLEVF	IGLV2-14, IGLV2-8	4	NA	NA	3	NA	NA	NA	NA	NA	NA	NA	NA	NA	NA	NA	6	NA	NA	NA	22	NA	NA	NA	NA	NA	NA	NA	NA	NA	NA	NA	8	NA	NA	NA	NA	NA
CSSYTSSSTLF	IGLV2-14	4	NA	NA	1	NA	NA	NA	NA	NA	NA	NA	2	NA	NA	NA	NA	NA	NA	NA	NA	NA	NA	NA	NA	NA	NA	NA	NA	NA	NA	NA	5	NA	NA	NA	3	NA
CSSYTSSSTLF	IGLV2-14, IGLV2-8	4	NA	NA	NA	NA	NA	NA	NA	NA	NA	NA	NA	NA	NA	NA	2	NA	NA	NA	10	NA	NA	NA	1	NA	NA	NA	NA	NA	NA	NA	NA	NA	NA	NA	1	NA
CSSYTSSSTLGF	IGLV2-14, IGLV2-8	4	NA	NA	NA	NA	NA	NA	NA	NA	NA	NA	NA	NA	NA	NA	3	NA	NA	NA	5	NA	NA	NA	2	NA	NA	NA	NA	NA	NA	NA	NA	NA	NA	NA	1	NA
CSSYTSSSTLGF	IGLV2-14, IGLV2-8, IGLV2-23	4	NA	NA	NA	NA	NA	NA	NA	NA	NA	NA	NA	NA	NA	NA	1	NA	NA	NA	3	NA	NA	NA	NA	NA	NA	NA	NA	NA	NA	NA	1	NA	NA	NA	1	NA
CSSYTSSSTLGGVF	IGLV2-14, IGLV2-8, IGLV2-23	4	NA	NA	1	NA	NA	NA	NA	NA	NA	NA	NA	NA	NA	NA	2	NA	NA	NA	4	NA	NA	NA	NA	NA	NA	NA	NA	NA	NA	NA	1	NA	NA	NA	NA	NA
CSSYTSSSTLGVVF	IGLV2-14, IGLV2-8, IGLV2-23	4	NA	NA	2	NA	NA	NA	NA	NA	NA	NA	NA	NA	NA	NA	2	NA	NA	NA	4	NA	NA	NA	NA	NA	NA	NA	NA	NA	NA	NA	2	NA	NA	NA	NA	NA
CSSYTSSSTLGYVF	IGLV2-14, IGLV2-8, IGLV2-23	4	NA	NA	NA	NA	NA	NA	NA	NA	NA	NA	1	NA	NA	NA	3	NA	NA	NA	1	NA	NA	NA	NA	NA	NA	NA	NA	NA	NA	NA	3	NA	NA	NA	NA	NA
CSSYTSSSTLKVF	IGLV2-14, IGLV2-8, IGLV2-23	4	NA	NA	1	NA	NA	NA	NA	NA	NA	NA	NA	NA	NA	NA	4	NA	NA	NA	5	NA	NA	NA	NA	NA	NA	NA	NA	NA	NA	NA	1	NA	NA	NA	NA	NA
CSSYTSSSTLLYVF	IGLV2-14, IGLV2-8	4	NA	NA	NA	NA	NA	NA	NA	NA	NA	NA	2	NA	NA	NA	1	NA	NA	NA	9	NA	NA	NA	NA	NA	NA	NA	NA	NA	NA	NA	NA	NA	NA	NA	2	NA
CSSYTSSSTLYVF	IGLV2-14	4	NA	NA	NA	NA	NA	NA	NA	NA	NA	NA	35	NA	NA	NA	NA	NA	NA	NA	NA	NA	NA	NA	5	NA	NA	NA	NA	NA	NA	NA	19	NA	NA	NA	6	NA
CSSYTSSSTLYVF	IGLV2-14, IGLV2-8	4	NA	NA	NA	NA	NA	NA	NA	NA	NA	NA	NA	NA	NA	NA	29	NA	NA	NA	60	NA	NA	NA	NA	NA	NA	NA	NA	NA	NA	NA	6	NA	NA	NA	4	NA
CSSYTSSSTPF	IGLV2-14, IGLV2-8, IGLV2-23	4	NA	NA	NA	NA	NA	NA	1	NA	NA	NA	NA	NA	NA	NA	1	NA	NA	NA	1	NA	NA	NA	NA	NA	NA	NA	NA	NA	NA	NA	1	NA	NA	NA	NA	NA
CSSYTSSSTPLF	IGLV2-14, IGLV2-8, IGLV2-23	4	NA	NA	NA	NA	NA	NA	NA	NA	NA	NA	1	NA	NA	NA	NA	NA	NA	NA	3	NA	NA	NA	NA	NA	NA	NA	NA	NA	NA	NA	2	NA	NA	NA	1	NA
CSSYTSSSTPLVF	IGLV2-14, IGLV2-8, IGLV2-23	4	NA	NA	NA	NA	NA	NA	1	NA	NA	NA	NA	NA	NA	NA	2	NA	NA	NA	2	NA	NA	NA	NA	NA	NA	NA	NA	NA	NA	NA	2	NA	NA	NA	NA	NA
CSSYTSSSTPLYVF	IGLV2-14, IGLV2-8, IGLV2-23	4	NA	NA	NA	NA	NA	NA	NA	NA	NA	NA	NA	NA	NA	NA	6	NA	NA	NA	10	NA	NA	NA	NA	NA	NA	NA	NA	NA	NA	NA	1	NA	NA	NA	1	NA
CSSYTSSSTPVF	IGLV2-14, IGLV2-8	4	NA	NA	NA	NA	NA	NA	2	NA	NA	NA	NA	NA	NA	NA	NA	NA	NA	NA	1	NA	NA	NA	3	NA	NA	NA	NA	NA	NA	NA	NA	NA	NA	NA	4	NA
CSSYTSSSTPVF	IGLV2-14, IGLV2-8, IGLV2-23	4	NA	NA	4	NA	NA	NA	NA	NA	NA	NA	NA	NA	NA	NA	3	NA	NA	NA	8	NA	NA	NA	NA	NA	NA	NA	NA	NA	NA	NA	3	NA	NA	NA	NA	NA
CSSYTSSSTPVVF	IGLV2-14, IGLV2-23	4	NA	NA	4	NA	NA	NA	1	NA	NA	NA	NA	NA	NA	NA	29	NA	NA	NA	NA	NA	NA	NA	2	NA	NA	NA	NA	NA	NA	NA	NA	NA	NA	NA	NA	NA
CSSYTSSSTPWVF	IGLV2-14, IGLV2-8	4	NA	NA	NA	NA	NA	NA	3	NA	NA	NA	NA	NA	NA	NA	2	NA	NA	NA	2	NA	NA	NA	NA	NA	NA	NA	NA	NA	NA	NA	11	NA	NA	NA	NA	NA
CSSYTSSSTPYVVF	IGLV2-14, IGLV2-8, IGLV2-23	4	NA	NA	NA	NA	NA	NA	1	NA	NA	NA	NA	NA	NA	NA	3	NA	NA	NA	5	NA	NA	NA	NA	NA	NA	NA	NA	NA	NA	NA	1	NA	NA	NA	NA	NA
CSSYTSSSTRVVF	IGLV2-14, IGLV2-8, IGLV2-23	4	NA	NA	NA	NA	NA	NA	1	NA	NA	NA	NA	NA	NA	NA	2	NA	NA	NA	2	NA	NA	NA	NA	NA	NA	NA	NA	NA	NA	NA	1	NA	NA	NA	NA	NA
CSSYTSSSTSVVF	IGLV2-14, IGLV2-23, IGLV2-8	4	NA	NA	1	NA	NA	NA	NA	NA	NA	NA	NA	NA	NA	NA	27	NA	NA	NA	4	NA	NA	NA	NA	NA	NA	NA	NA	NA	NA	NA	1	NA	NA	NA	NA	NA
CSSYTSSSTSWVF	IGLV2-14, IGLV2-23, IGLV2-8	4	NA	NA	1	NA	NA	NA	NA	NA	NA	NA	NA	NA	NA	NA	6	NA	NA	NA	1	NA	NA	NA	NA	NA	NA	NA	NA	NA	NA	NA	4	NA	NA	NA	NA	NA
CSSYTSSSTSWVF	IGLV2-14, IGLV2-8, IGLV2-23	4	NA	NA	NA	NA	NA	NA	NA	NA	NA	NA	1	NA	NA	NA	3	NA	NA	NA	NA	NA	NA	NA	1	NA	NA	NA	NA	NA	NA	NA	1	NA	NA	NA	NA	NA
CSSYTSSSTSYVF	IGLV2-14, IGLV2-23, IGLV2-8	4	NA	NA	1	NA	NA	NA	NA	NA	NA	NA	NA	NA	NA	NA	24	NA	NA	NA	5	NA	NA	NA	NA	NA	NA	NA	NA	NA	NA	NA	1	NA	NA	NA	NA	NA
CSSYTSSSTVF	IGLV2-14, IGLV2-8, IGLV2-23	4	NA	NA	4	NA	NA	NA	NA	NA	NA	NA	NA	NA	NA	NA	1	NA	NA	NA	8	NA	NA	NA	NA	NA	NA	NA	NA	NA	NA	NA	15	NA	NA	NA	NA	NA
CSSYTSSSTYVF	IGLV2-14, IGLV2-8, IGLV2-23	4	NA	NA	38	NA	NA	NA	18	NA	NA	NA	NA	NA	NA	NA	237	NA	NA	NA	NA	NA	NA	NA	NA	NA	NA	NA	NA	NA	NA	NA	54	NA	NA	NA	NA	NA
CSSYTSSSTYVVF	IGLV2-14, IGLV2-23, IGLV2-8	4	NA	NA	5	NA	NA	NA	1	NA	NA	NA	4	NA	NA	NA	12	NA	NA	NA	NA	NA	NA	NA	NA	NA	NA	NA	NA	NA	NA	NA	NA	NA	NA	NA	NA	NA
CSSYTSSTVVF	IGLV2-14, IGLV2-8, IGLV2-23	4	NA	NA	NA	NA	NA	NA	NA	NA	NA	NA	NA	NA	NA	NA	3	NA	NA	NA	3	NA	NA	NA	2	NA	NA	NA	NA	NA	NA	NA	1	NA	NA	NA	NA	NA
CSSYTTTSTLVF	IGLV2-14, IGLV2-23, IGLV2-8	4	NA	NA	3	NA	NA	NA	NA	NA	NA	NA	NA	NA	NA	NA	1	NA	NA	NA	NA	NA	NA	NA	NA	NA	NA	NA	1	NA	NA	NA	NA	NA	NA	NA	1	NA
CVLYMGSGFWVF	IGLV8-61	4	NA	NA	NA	NA	NA	NA	1	NA	NA	NA	NA	NA	NA	NA	2	NA	NA	NA	2	NA	NA	NA	NA	NA	NA	NA	NA	NA	NA	NA	3	NA	NA	NA	NA	NA
CVLYMGSGIRVF	IGLV8-61	4	NA	NA	1	NA	NA	NA	1	NA	NA	NA	NA	NA	NA	NA	1	NA	NA	NA	2	NA	NA	NA	NA	NA	NA	NA	NA	NA	NA	NA	NA	NA	NA	NA	NA	NA
CVLYMGSGIVVF	IGLV8-61	4	NA	NA	NA	NA	NA	NA	NA	NA	NA	NA	9	NA	NA	NA	NA	NA	NA	NA	1	NA	NA	NA	NA	NA	NA	NA	NA	NA	NA	NA	3	NA	NA	NA	24	NA
CVLYMGSGMVF	IGLV8-61	4	NA	NA	1	NA	NA	NA	NA	NA	NA	NA	NA	NA	NA	NA	1	NA	NA	NA	1	NA	NA	NA	NA	NA	NA	NA	NA	NA	NA	NA	1	NA	NA	NA	NA	NA
CYSAADNNQGVF	IGLV3-27	4	NA	NA	NA	NA	NA	NA	NA	NA	NA	NA	1	NA	NA	NA	NA	NA	NA	NA	1	NA	NA	NA	NA	NA	NA	NA	NA	NA	NA	NA	1	NA	NA	NA	2	NA
CYSAADNNVVF	IGLV3-27	4	NA	NA	NA	NA	NA	NA	NA	NA	NA	NA	1	NA	NA	NA	2	NA	NA	NA	1	NA	NA	NA	NA	NA	NA	NA	NA	NA	NA	NA	NA	NA	NA	NA	8	NA
CYSTDSSGNHSWVF	IGLV3-10	4	NA	NA	NA	NA	NA	NA	NA	NA	NA	NA	1	NA	NA	NA	1	NA	NA	NA	3	NA	NA	NA	NA	NA	NA	NA	NA	NA	NA	NA	2	NA	NA	NA	NA	NA
GQRTYNAPRTF	IGKV1-37	4	NA	1	NA	NA	NA	NA	NA	NA	NA	NA	NA	NA	NA	1	NA	NA	NA	1	NA	NA	NA	1	NA	NA	NA	NA	NA	NA	NA	NA	NA	NA	NA	NA	NA	NA
CAAWDDSLFWVF	IGLV1-47, IGLV1-44	3	NA	NA	NA	NA	NA	NA	NA	NA	NA	NA	NA	NA	NA	NA	3	NA	NA	NA	7	NA	NA	NA	NA	NA	NA	NA	NA	NA	NA	NA	2	NA	NA	NA	NA	NA
CAAWDDSLGWVF	IGLV1-47, IGLV1-44	3	NA	NA	NA	NA	NA	NA	NA	NA	NA	NA	NA	NA	NA	NA	2	NA	NA	NA	NA	NA	NA	NA	1	NA	NA	NA	NA	NA	NA	NA	NA	NA	NA	NA	1	NA
CAAWDDSLKGVF	IGLV1-47, IGLV1-44	3	NA	NA	NA	NA	NA	NA	NA	NA	NA	NA	NA	NA	NA	NA	1	NA	NA	NA	NA	NA	NA	NA	NA	NA	NA	NA	1	NA	NA	NA	1	NA	NA	NA	NA	NA
CAAWDDSLKVF	IGLV1-47, IGLV1-44	3	NA	NA	NA	NA	NA	NA	NA	NA	NA	NA	NA	NA	NA	NA	4	NA	NA	NA	2	NA	NA	NA	NA	NA	NA	NA	NA	NA	NA	NA	2	NA	NA	NA	NA	NA
CAAWDDSLNAFYVF	IGLV1-44, IGLV1-47	3	NA	NA	NA	NA	NA	NA	NA	NA	NA	NA	NA	NA	NA	NA	2	NA	NA	NA	2	NA	NA	NA	NA	NA	NA	NA	NA	NA	NA	NA	NA	NA	NA	NA	1	NA
CAAWDDSLNGHYVF	IGLV1-44, IGLV1-47	3	NA	NA	NA	NA	NA	NA	NA	NA	NA	NA	1	NA	NA	NA	NA	NA	NA	NA	4	NA	NA	NA	NA	NA	NA	NA	NA	NA	NA	NA	2	NA	NA	NA	NA	NA
CAAWDDSLNGHYVF	IGLV1-44, IGLV1-47, IGLV1-36	3	NA	NA	NA	NA	NA	NA	NA	NA	NA	NA	NA	NA	NA	NA	NA	NA	NA	NA	3	NA	NA	NA	NA	NA	NA	NA	1	NA	NA	NA	NA	NA	NA	NA	1	NA
CAAWDDSLNGLLF	IGLV1-44, IGLV1-47	3	NA	NA	1	NA	NA	NA	NA	NA	NA	NA	2	NA	NA	NA	NA	NA	NA	NA	1	NA	NA	NA	NA	NA	NA	NA	NA	NA	NA	NA	NA	NA	NA	NA	NA	NA
CAAWDDSLNGPDVVF	IGLV1-44, IGLV1-47	3	NA	NA	NA	NA	NA	NA	NA	NA	NA	NA	23	NA	NA	NA	2	NA	NA	NA	1	NA	NA	NA	NA	NA	NA	NA	NA	NA	NA	NA	NA	NA	NA	NA	NA	NA
CAAWDDSLNGPGVF	IGLV1-44, IGLV1-47	3	NA	NA	1	NA	NA	NA	NA	NA	NA	NA	1	NA	NA	NA	NA	NA	NA	NA	3	NA	NA	NA	NA	NA	NA	NA	NA	NA	NA	NA	NA	NA	NA	NA	NA	NA
CAAWDDSLNGPVF	IGLV1-36	3	NA	NA	NA	NA	NA	NA	NA	NA	NA	NA	NA	NA	NA	NA	2	NA	NA	NA	1	NA	NA	NA	2	NA	NA	NA	NA	NA	NA	NA	NA	NA	NA	NA	NA	NA
CAAWDDSLNGPVVF	IGLV1-44, IGLV1-47, IGLV1-36	3	NA	NA	NA	NA	NA	NA	1	NA	NA	NA	1	NA	NA	NA	NA	NA	NA	NA	1	NA	NA	NA	NA	NA	NA	NA	NA	NA	NA	NA	NA	NA	NA	NA	NA	NA
CAAWDDSLNGPWVF	IGLV1-44, IGLV1-47	3	NA	NA	NA	NA	NA	NA	NA	NA	NA	NA	NA	NA	NA	NA	3	NA	NA	NA	2	NA	NA	NA	NA	NA	NA	NA	NA	NA	NA	NA	4	NA	NA	NA	NA	NA
CAAWDDSLNGPYVF	IGLV1-44, IGLV1-47, IGLV1-36	3	NA	NA	NA	NA	NA	NA	NA	NA	NA	NA	1	NA	NA	NA	NA	NA	NA	NA	NA	NA	NA	NA	NA	NA	NA	NA	NA	NA	NA	NA	1	NA	NA	NA	1	NA
CAAWDDSLNGPYVVF	IGLV1-44, IGLV1-47	3	NA	NA	NA	NA	NA	NA	NA	NA	NA	NA	2	NA	NA	NA	NA	NA	NA	NA	2	NA	NA	NA	1	NA	NA	NA	NA	NA	NA	NA	NA	NA	NA	NA	NA	NA
CAAWDDSLNGQVF	IGLV1-36	3	NA	NA	NA	NA	NA	NA	2	NA	NA	NA	1	NA	NA	NA	NA	NA	NA	NA	3	NA	NA	NA	NA	NA	NA	NA	NA	NA	NA	NA	NA	NA	NA	NA	NA	NA
CAAWDDSLNGRVF	IGLV1-44, IGLV1-47, IGLV1-36	3	NA	NA	NA	NA	NA	NA	NA	NA	NA	NA	NA	NA	NA	NA	NA	NA	NA	NA	1	NA	NA	NA	NA	NA	NA	NA	NA	NA	NA	NA	2	NA	NA	NA	2	NA
CAAWDDSLNGSWVF	IGLV1-44, IGLV1-47	3	NA	NA	NA	NA	NA	NA	NA	NA	NA	NA	NA	NA	NA	NA	3	NA	NA	NA	8	NA	NA	NA	NA	NA	NA	NA	NA	NA	NA	NA	3	NA	NA	NA	NA	NA
CAAWDDSLNGSYVF	IGLV1-44, IGLV1-47	3	NA	NA	2	NA	NA	NA	NA	NA	NA	NA	NA	NA	NA	NA	4	NA	NA	NA	1	NA	NA	NA	NA	NA	NA	NA	NA	NA	NA	NA	NA	NA	NA	NA	NA	NA
CAAWDDSLNGVVF	IGLV1-36	3	NA	NA	4	NA	NA	NA	NA	NA	NA	NA	NA	NA	NA	NA	2	NA	NA	NA	NA	NA	NA	NA	NA	NA	NA	NA	NA	NA	NA	NA	NA	NA	NA	NA	3	NA
CAAWDDSLNVVF	IGLV1-44, IGLV1-47	3	NA	NA	NA	NA	NA	NA	NA	NA	NA	NA	NA	NA	NA	NA	5	NA	NA	NA	3	NA	NA	NA	NA	NA	NA	NA	NA	NA	NA	NA	2	NA	NA	NA	NA	NA
CAAWDDSLNWVF	IGLV1-47, IGLV1-44	3	NA	NA	NA	NA	NA	NA	NA	NA	NA	NA	NA	NA	NA	NA	1	NA	NA	NA	NA	NA	NA	NA	1	NA	NA	NA	NA	NA	NA	NA	2	NA	NA	NA	NA	NA
CAAWDDSLRGPVF	IGLV1-44, IGLV1-47	3	NA	NA	NA	NA	NA	NA	3	NA	NA	NA	NA	NA	NA	NA	NA	NA	NA	NA	2	NA	NA	NA	NA	NA	NA	NA	NA	NA	NA	NA	1	NA	NA	NA	NA	NA
CAAWDDSLSALYVF	IGLV1-47, IGLV1-44	3	NA	NA	NA	NA	NA	NA	NA	NA	NA	NA	NA	NA	NA	NA	3	NA	NA	NA	1	NA	NA	NA	NA	NA	NA	NA	NA	NA	NA	NA	1	NA	NA	NA	NA	NA
CAAWDDSLSGCWVF	IGLV1-47, IGLV1-44	3	NA	NA	1	NA	NA	NA	NA	NA	NA	NA	NA	NA	NA	NA	1	NA	NA	NA	1	NA	NA	NA	NA	NA	NA	NA	NA	NA	NA	NA	NA	NA	NA	NA	NA	NA
CAAWDDSLSGFNWVF	IGLV1-47, IGLV1-44	3	NA	NA	NA	NA	NA	NA	1	NA	NA	NA	NA	NA	NA	NA	NA	NA	NA	NA	1	NA	NA	NA	NA	NA	NA	NA	NA	NA	NA	NA	2	NA	NA	NA	NA	NA
CAAWDDSLSGKVF	IGLV1-47, IGLV1-44	3	NA	NA	NA	NA	NA	NA	NA	NA	NA	NA	NA	NA	NA	NA	6	NA	NA	NA	1	NA	NA	NA	NA	NA	NA	NA	NA	NA	NA	NA	3	NA	NA	NA	NA	NA
CAAWDDSLSGLAVF	IGLV1-47, IGLV1-44	3	NA	NA	1	NA	NA	NA	NA	NA	NA	NA	NA	NA	NA	NA	1	NA	NA	NA	1	NA	NA	NA	NA	NA	NA	NA	NA	NA	NA	NA	NA	NA	NA	NA	NA	NA
CAAWDDSLSGPDVVF	IGLV1-47, IGLV1-44	3	NA	NA	NA	NA	NA	NA	NA	NA	NA	NA	NA	NA	NA	NA	NA	NA	NA	NA	3	NA	NA	NA	NA	NA	NA	NA	NA	NA	NA	NA	1	NA	NA	NA	75	NA
CAAWDDSLSGPGWVF	IGLV1-47, IGLV1-44	3	NA	NA	1	NA	NA	NA	NA	NA	NA	NA	1	NA	NA	NA	NA	NA	NA	NA	NA	NA	NA	NA	NA	NA	NA	NA	NA	NA	NA	NA	1	NA	NA	NA	NA	NA
CAAWDDSLSGPHVVF	IGLV1-47, IGLV1-44	3	NA	NA	NA	NA	NA	NA	NA	NA	NA	NA	NA	NA	NA	NA	4	NA	NA	NA	1	NA	NA	NA	NA	NA	NA	NA	NA	NA	NA	NA	1	NA	NA	NA	NA	NA
CAAWDDSLSGPLF	IGLV1-44, IGLV1-47	3	NA	NA	3	NA	NA	NA	NA	NA	NA	NA	2	NA	NA	NA	1	NA	NA	NA	NA	NA	NA	NA	NA	NA	NA	NA	NA	NA	NA	NA	NA	NA	NA	NA	NA	NA
CAAWDDSLSGPLF	IGLV1-47, IGLV1-44	3	NA	NA	NA	NA	NA	NA	NA	NA	NA	NA	1	NA	NA	NA	2	NA	NA	NA	3	NA	NA	NA	NA	NA	NA	NA	NA	NA	NA	NA	NA	NA	NA	NA	NA	NA
CAAWDDSLSGPRVVF	IGLV1-47, IGLV1-44	3	NA	NA	NA	NA	NA	NA	1	NA	NA	NA	NA	NA	NA	NA	NA	NA	NA	NA	1	NA	NA	NA	NA	NA	NA	NA	NA	NA	NA	NA	1	NA	NA	NA	NA	NA
CAAWDDSLSGPYVVF	IGLV1-47, IGLV1-44	3	NA	NA	NA	NA	NA	NA	NA	NA	NA	NA	4	NA	NA	NA	3	NA	NA	NA	2	NA	NA	NA	NA	NA	NA	NA	NA	NA	NA	NA	NA	NA	NA	NA	NA	NA
CAAWDDSLSVFYVF	IGLV1-47, IGLV1-44	3	NA	NA	NA	NA	NA	NA	NA	NA	NA	NA	NA	NA	NA	NA	NA	NA	NA	NA	2	NA	NA	NA	NA	NA	NA	NA	NA	NA	NA	NA	1	NA	NA	NA	2	NA
CAAWDDSLSVNWVF	IGLV1-47, IGLV1-44	3	NA	NA	1	NA	NA	NA	NA	NA	NA	NA	NA	NA	NA	NA	1	NA	NA	NA	3	NA	NA	NA	NA	NA	NA	NA	NA	NA	NA	NA	NA	NA	NA	NA	NA	NA
CAAWDDSLTVVF	IGLV1-44, IGLV1-47	3	NA	NA	1	NA	NA	NA	NA	NA	NA	NA	NA	NA	NA	NA	1	NA	NA	NA	1	NA	NA	NA	NA	NA	NA	NA	NA	NA	NA	NA	NA	NA	NA	NA	NA	NA
CAAWDDSLTWVF	IGLV1-47, IGLV1-44	3	NA	NA	NA	NA	NA	NA	NA	NA	NA	NA	NA	NA	NA	NA	1	NA	NA	NA	1	NA	NA	NA	NA	NA	NA	NA	NA	NA	NA	NA	1	NA	NA	NA	NA	NA
CAAWDDSLWVF	IGLV1-47, IGLV1-44	3	NA	NA	NA	NA	NA	NA	NA	NA	NA	NA	NA	NA	NA	NA	5	NA	NA	NA	2	NA	NA	NA	NA	NA	NA	NA	NA	NA	NA	NA	1	NA	NA	NA	NA	NA
CAIWYSSTWVF	IGLV5-45, IGLV5-48	3	NA	NA	NA	NA	NA	NA	NA	NA	NA	NA	NA	NA	NA	NA	3	NA	NA	NA	3	NA	NA	NA	NA	NA	NA	NA	1	NA	NA	NA	NA	NA	NA	NA	NA	NA
CAKFRANSWYADFDRW	IGHV3-23	3	NA	NA	NA	NA	NA	NA	NA	NA	NA	NA	NA	3	NA	NA	NA	NA	NA	NA	NA	NA	NA	NA	NA	2	NA	NA	NA	1	NA	NA	NA	NA	NA	NA	NA	NA
CAKVIDSSSSPNDYW	IGHV3-23	3	NA	NA	NA	NA	NA	NA	NA	4	NA	NA	NA	NA	NA	NA	NA	NA	NA	NA	NA	1	NA	NA	NA	NA	NA	NA	NA	NA	NA	NA	NA	4	NA	NA	NA	NA
CARDVYCGGDCHLDYFDYW	IGHV3-7	3	NA	NA	NA	9	NA	NA	NA	NA	NA	NA	NA	NA	NA	NA	NA	2	NA	NA	NA	NA	NA	NA	NA	NA	NA	NA	NA	3	NA	NA	NA	NA	NA	NA	NA	NA
CAREGRATVVNPFDYW	IGHV1-69	3	NA	NA	NA	5	NA	NA	NA	NA	NA	NA	NA	NA	NA	NA	NA	3	NA	NA	NA	NA	NA	NA	NA	NA	NA	NA	NA	1	NA	NA	NA	NA	NA	NA	NA	NA
CARESPVPVITLVRADAFDIW	IGHV3-21	3	NA	NA	NA	2	NA	NA	NA	NA	NA	NA	NA	NA	NA	NA	NA	1	NA	NA	NA	NA	NA	NA	NA	NA	NA	NA	NA	1	NA	NA	NA	NA	NA	NA	NA	NA
CARGDATYSDFWSGQQNRVFYFDFW	IGHV4-34	3	NA	NA	NA	27	NA	NA	NA	NA	NA	NA	NA	NA	NA	NA	NA	6	NA	NA	NA	NA	NA	NA	NA	NA	NA	NA	NA	7	NA	NA	NA	NA	NA	NA	NA	NA
CARGGDFAENKLWGGASDIW	IGHV3-30, IGHV3-33	3	NA	NA	NA	2	NA	NA	NA	NA	NA	NA	NA	NA	1	NA	NA	1	NA	NA	NA	NA	NA	NA	NA	NA	NA	NA	NA	NA	NA	NA	NA	NA	NA	NA	NA	NA
CARGGDFAENKLWGGASDIW	IGHV3-33, IGHV3-30	3	NA	NA	NA	14	NA	NA	NA	NA	NA	NA	NA	NA	NA	NA	NA	10	NA	NA	NA	NA	NA	NA	NA	NA	NA	NA	NA	6	NA	NA	NA	NA	NA	NA	NA	NA
CARGGNFAENKLWGGASDIW	IGHV3-30, IGHV3-33	3	NA	NA	NA	2	NA	NA	NA	NA	NA	NA	NA	NA	NA	NA	NA	2	NA	NA	NA	NA	NA	NA	NA	NA	NA	NA	NA	1	NA	NA	NA	NA	NA	NA	NA	NA
CARGLWAPYCTILSCHPNWFDPW	IGHV3-7	3	NA	NA	NA	9	NA	NA	NA	NA	NA	NA	NA	NA	NA	NA	NA	4	NA	NA	NA	NA	NA	NA	NA	NA	NA	NA	NA	1	NA	NA	NA	NA	NA	NA	NA	NA
CARGRLSGTDRPSGGGFDVW	IGHV4-34	3	NA	NA	NA	4	NA	NA	NA	NA	NA	NA	NA	NA	NA	NA	NA	6	NA	NA	NA	NA	NA	NA	NA	NA	NA	NA	NA	2	NA	NA	NA	NA	NA	NA	NA	NA
CARLPGLEQQHRDAFDIW	IGHV5-51	3	NA	NA	NA	NA	NA	NA	NA	NA	NA	NA	NA	NA	NA	NA	NA	NA	NA	NA	NA	NA	NA	NA	NA	2	NA	NA	NA	1	NA	NA	NA	NA	NA	NA	NA	1
CARVHAFDDFWSFQSDAYGLDVW	IGHV3-7	3	1	NA	NA	NA	NA	NA	NA	NA	NA	NA	NA	NA	1	NA	NA	NA	NA	NA	NA	NA	NA	NA	NA	NA	4	NA	NA	NA	NA	NA	NA	NA	NA	NA	NA	NA
CASWDDSLSGVVF	IGLV1-47, IGLV1-44	3	NA	NA	1	NA	NA	NA	NA	NA	NA	NA	NA	NA	NA	NA	23	NA	NA	NA	1	NA	NA	NA	NA	NA	NA	NA	NA	NA	NA	NA	NA	NA	NA	NA	NA	NA
CASWDDSLSGWVF	IGLV1-47, IGLV1-44	3	NA	NA	NA	NA	NA	NA	1	NA	NA	NA	NA	NA	NA	NA	2	NA	NA	NA	NA	NA	NA	NA	NA	NA	NA	NA	3	NA	NA	NA	NA	NA	NA	NA	NA	NA
CATWDDSLNGPVF	IGLV1-44, IGLV1-47	3	NA	NA	2	NA	NA	NA	NA	NA	NA	NA	2	NA	NA	NA	NA	NA	NA	NA	NA	NA	NA	NA	NA	NA	NA	NA	NA	NA	NA	NA	NA	NA	NA	NA	6	NA
CATWDDSLNGVVF	IGLV1-44, IGLV1-47	3	NA	NA	NA	NA	NA	NA	NA	NA	NA	NA	1	NA	NA	NA	1	NA	NA	NA	NA	NA	NA	NA	NA	NA	NA	NA	NA	NA	NA	NA	NA	NA	NA	NA	1	NA
CATWDDSLNGWVF	IGLV1-44, IGLV1-47	3	NA	NA	NA	NA	NA	NA	2	NA	NA	NA	3	NA	NA	NA	NA	NA	NA	NA	NA	NA	NA	NA	NA	NA	NA	NA	NA	NA	NA	NA	1	NA	NA	NA	NA	NA
CATWDDSLSGRVF	IGLV1-47, IGLV1-44	3	NA	NA	NA	NA	NA	NA	4	NA	NA	NA	11	NA	NA	NA	NA	NA	NA	NA	NA	NA	NA	NA	NA	NA	NA	NA	1	NA	NA	NA	NA	NA	NA	NA	NA	NA
CATWDSSLSAVVF	IGLV1-51	3	NA	NA	1	NA	NA	NA	NA	NA	NA	NA	NA	NA	NA	NA	1	NA	NA	NA	NA	NA	NA	NA	NA	NA	NA	NA	5	NA	NA	NA	NA	NA	NA	NA	NA	NA
CAVWDDSLNGPVF	IGLV1-44, IGLV1-47	3	NA	NA	NA	NA	NA	NA	NA	NA	NA	NA	NA	NA	NA	NA	1	NA	NA	NA	NA	NA	NA	NA	NA	NA	NA	NA	NA	NA	NA	NA	2	NA	NA	NA	1	NA
CCSYAGRTTWVF	IGLV2-23, IGLV2-14	3	NA	NA	NA	NA	NA	NA	1	NA	NA	NA	NA	NA	NA	NA	NA	NA	NA	NA	NA	NA	NA	NA	NA	NA	NA	NA	NA	NA	NA	NA	1	NA	NA	NA	1	NA
CCSYAGRVF	IGLV2-23, IGLV2-14	3	NA	NA	NA	NA	NA	NA	NA	NA	NA	NA	NA	NA	NA	NA	2	NA	NA	NA	3	NA	NA	NA	NA	NA	NA	NA	NA	NA	NA	NA	1	NA	NA	NA	NA	NA
CCSYAGRVVF	IGLV2-23	3	NA	NA	NA	NA	NA	NA	NA	NA	NA	NA	NA	NA	NA	NA	8	NA	NA	NA	NA	NA	NA	NA	NA	NA	NA	NA	NA	NA	NA	NA	1	NA	NA	NA	1	NA
CCSYAGSDVVF	IGLV2-23	3	NA	NA	NA	NA	NA	NA	NA	NA	NA	NA	NA	NA	NA	NA	2	NA	NA	NA	3	NA	NA	NA	NA	NA	NA	NA	NA	NA	NA	NA	1	NA	NA	NA	NA	NA
CCSYAGSFNYVF	IGLV2-11, IGLV2-8	3	NA	NA	1	NA	NA	NA	NA	NA	NA	NA	NA	NA	NA	NA	NA	NA	NA	NA	1	NA	NA	NA	NA	NA	NA	NA	NA	NA	NA	NA	1	NA	NA	NA	NA	NA
CCSYAGSFTWVF	IGLV2-23, IGLV2-14	3	NA	NA	NA	NA	NA	NA	1	NA	NA	NA	NA	NA	NA	NA	1	NA	NA	NA	1	NA	NA	NA	NA	NA	NA	NA	NA	NA	NA	NA	NA	NA	NA	NA	NA	NA
CCSYAGSFVVF	IGLV2-11, IGLV2-8	3	NA	NA	NA	NA	NA	NA	NA	NA	NA	NA	NA	NA	NA	NA	11	NA	NA	NA	2	NA	NA	NA	NA	NA	NA	NA	NA	NA	NA	NA	1	NA	NA	NA	NA	NA
CCSYAGSGTLVF	IGLV2-23, IGLV2-14	3	NA	NA	NA	NA	NA	NA	1	NA	NA	NA	1	NA	NA	NA	NA	NA	NA	NA	NA	NA	NA	NA	NA	NA	NA	NA	NA	NA	NA	NA	NA	NA	NA	NA	2	NA
CCSYAGSGTWVF	IGLV2-23, IGLV2-14	3	NA	NA	1	NA	NA	NA	NA	NA	NA	NA	NA	NA	NA	NA	NA	NA	NA	NA	1	NA	NA	NA	NA	NA	NA	NA	1	NA	NA	NA	NA	NA	NA	NA	NA	NA
CCSYAGSGTYVF	IGLV2-23, IGLV2-14	3	NA	NA	NA	NA	NA	NA	NA	NA	NA	NA	2	NA	NA	NA	NA	NA	NA	NA	NA	NA	NA	NA	NA	NA	NA	NA	2	NA	NA	NA	NA	NA	NA	NA	1	NA
CCSYAGSIVF	IGLV2-23	3	NA	NA	NA	NA	NA	NA	NA	NA	NA	NA	NA	NA	NA	NA	1	NA	NA	NA	1	NA	NA	NA	NA	NA	NA	NA	NA	NA	NA	NA	1	NA	NA	NA	NA	NA
CCSYAGSLVVF	IGLV2-11, IGLV2-8	3	NA	NA	NA	NA	NA	NA	NA	NA	NA	NA	NA	NA	NA	NA	2	NA	NA	NA	1	NA	NA	NA	NA	NA	NA	NA	NA	NA	NA	NA	NA	NA	NA	NA	1	NA
CCSYAGSLVVF	IGLV2-23	3	NA	NA	NA	NA	NA	NA	NA	NA	NA	NA	2	NA	NA	NA	1	NA	NA	NA	NA	NA	NA	NA	NA	NA	NA	NA	NA	NA	NA	NA	NA	NA	NA	NA	2	NA
CCSYAGSLYVF	IGLV2-11, IGLV2-8	3	NA	NA	NA	NA	NA	NA	NA	NA	NA	NA	NA	NA	NA	NA	3	NA	NA	NA	5	NA	NA	NA	NA	NA	NA	NA	NA	NA	NA	NA	1	NA	NA	NA	NA	NA
CCSYAGSNVVF	IGLV2-23, IGLV2-14	3	NA	NA	NA	NA	NA	NA	NA	NA	NA	NA	NA	NA	NA	NA	NA	NA	NA	NA	NA	NA	NA	NA	1	NA	NA	NA	NA	NA	NA	NA	1	NA	NA	NA	2	NA
CCSYAGSNWVF	IGLV2-23	3	NA	NA	NA	NA	NA	NA	NA	NA	NA	NA	NA	NA	NA	NA	9	NA	NA	NA	2	NA	NA	NA	NA	NA	NA	NA	NA	NA	NA	NA	1	NA	NA	NA	NA	NA
CCSYAGSPWVF	IGLV2-11, IGLV2-8	3	NA	NA	NA	NA	NA	NA	NA	NA	NA	NA	NA	NA	NA	NA	5	NA	NA	NA	2	NA	NA	NA	NA	NA	NA	NA	NA	NA	NA	NA	4	NA	NA	NA	NA	NA
CCSYAGSPWVF	IGLV2-23	3	NA	NA	2	NA	NA	NA	NA	NA	NA	NA	NA	NA	NA	NA	NA	NA	NA	NA	1	NA	NA	NA	NA	NA	NA	NA	NA	NA	NA	NA	1	NA	NA	NA	NA	NA
CCSYAGSPYVF	IGLV2-11, IGLV2-8	3	NA	NA	NA	NA	NA	NA	NA	NA	NA	NA	1	NA	NA	NA	1	NA	NA	NA	NA	NA	NA	NA	NA	NA	NA	NA	NA	NA	NA	NA	2	NA	NA	NA	NA	NA
CCSYAGSRGVF	IGLV2-23	3	NA	NA	2	NA	NA	NA	NA	NA	NA	NA	NA	NA	NA	NA	3	NA	NA	NA	1	NA	NA	NA	NA	NA	NA	NA	NA	NA	NA	NA	NA	NA	NA	NA	NA	NA
CCSYAGSRVVF	IGLV2-23	3	NA	NA	NA	NA	NA	NA	2	NA	NA	NA	NA	NA	NA	NA	2	NA	NA	NA	NA	NA	NA	NA	NA	NA	NA	NA	NA	NA	NA	NA	1	NA	NA	NA	NA	NA
CCSYAGSSHVVF	IGLV2-11, IGLV2-8	3	NA	NA	NA	NA	NA	NA	NA	NA	NA	NA	NA	NA	NA	NA	NA	NA	NA	NA	1	NA	NA	NA	1	NA	NA	NA	NA	NA	NA	NA	NA	NA	NA	NA	1	NA
CCSYAGSSHVVF	IGLV2-23, IGLV2-14	3	NA	NA	NA	NA	NA	NA	NA	NA	NA	NA	1	NA	NA	NA	2	NA	NA	NA	1	NA	NA	NA	NA	NA	NA	NA	NA	NA	NA	NA	NA	NA	NA	NA	NA	NA
CCSYAGSSKVF	IGLV2-23	3	NA	NA	NA	NA	NA	NA	NA	NA	NA	NA	1	NA	NA	NA	4	NA	NA	NA	7	NA	NA	NA	NA	NA	NA	NA	NA	NA	NA	NA	NA	NA	NA	NA	NA	NA
CCSYAGSSLYVF	IGLV2-23	3	NA	NA	NA	NA	NA	NA	NA	NA	NA	NA	2	NA	NA	NA	1	NA	NA	NA	2	NA	NA	NA	NA	NA	NA	NA	NA	NA	NA	NA	NA	NA	NA	NA	NA	NA
CCSYAGSSPLF	IGLV2-23, IGLV2-14	3	NA	NA	1	NA	NA	NA	NA	NA	NA	NA	NA	NA	NA	NA	1	NA	NA	NA	1	NA	NA	NA	NA	NA	NA	NA	NA	NA	NA	NA	NA	NA	NA	NA	NA	NA
CCSYAGSSSHVVF	IGLV2-23	3	NA	NA	NA	NA	NA	NA	NA	NA	NA	NA	1	NA	NA	NA	1	NA	NA	NA	1	NA	NA	NA	NA	NA	NA	NA	NA	NA	NA	NA	NA	NA	NA	NA	NA	NA
CCSYAGSSSVVF	IGLV2-23	3	NA	NA	NA	NA	NA	NA	NA	NA	NA	NA	NA	NA	NA	NA	12	NA	NA	NA	12	NA	NA	NA	NA	NA	NA	NA	NA	NA	NA	NA	1	NA	NA	NA	NA	NA
CCSYAGSSSYVF	IGLV2-11, IGLV2-8	3	NA	NA	NA	NA	NA	NA	NA	NA	NA	NA	NA	NA	NA	NA	1	NA	NA	NA	1	NA	NA	NA	NA	NA	NA	NA	NA	NA	NA	NA	1	NA	NA	NA	NA	NA
CCSYAGSSSYVF	IGLV2-23, IGLV2-14	3	NA	NA	NA	NA	NA	NA	1	NA	NA	NA	61	NA	NA	NA	NA	NA	NA	NA	NA	NA	NA	NA	1	NA	NA	NA	NA	NA	NA	NA	NA	NA	NA	NA	NA	NA
CCSYAGSSTDVVF	IGLV2-23	3	NA	NA	NA	NA	NA	NA	NA	NA	NA	NA	NA	NA	NA	NA	7	NA	NA	NA	NA	NA	NA	NA	NA	NA	NA	NA	NA	NA	NA	NA	3	NA	NA	NA	3	NA
CCSYAGSSTEVF	IGLV2-23	3	NA	NA	NA	NA	NA	NA	1	NA	NA	NA	NA	NA	NA	NA	1	NA	NA	NA	NA	NA	NA	NA	NA	NA	NA	NA	NA	NA	NA	NA	NA	NA	NA	NA	1	NA
CCSYAGSSTF	IGLV2-23	3	NA	NA	NA	NA	NA	NA	NA	NA	NA	NA	NA	NA	NA	NA	9	NA	NA	NA	7	NA	NA	NA	NA	NA	NA	NA	NA	NA	NA	NA	5	NA	NA	NA	NA	NA
CCSYAGSSTFAVF	IGLV2-23	3	NA	NA	NA	NA	NA	NA	NA	NA	NA	NA	NA	NA	NA	NA	1	NA	NA	NA	8	NA	NA	NA	2	NA	NA	NA	NA	NA	NA	NA	NA	NA	NA	NA	NA	NA
CCSYAGSSTFAVVF	IGLV2-23, IGLV2-14	3	NA	NA	NA	NA	NA	NA	NA	NA	NA	NA	NA	NA	NA	NA	2	NA	NA	NA	2	NA	NA	NA	NA	NA	NA	NA	NA	NA	NA	NA	NA	NA	NA	NA	3	NA
CCSYAGSSTFDVF	IGLV2-23	3	NA	NA	NA	NA	NA	NA	NA	NA	NA	NA	NA	NA	NA	NA	2	NA	NA	NA	12	NA	NA	NA	NA	NA	NA	NA	NA	NA	NA	NA	2	NA	NA	NA	NA	NA
CCSYAGSSTFEF	IGLV2-23, IGLV2-14	3	NA	NA	NA	NA	NA	NA	NA	NA	NA	NA	NA	NA	NA	NA	1	NA	NA	NA	2	NA	NA	NA	NA	NA	NA	NA	NA	NA	NA	NA	1	NA	NA	NA	NA	NA
CCSYAGSSTFEVF	IGLV2-23, IGLV2-14	3	NA	NA	1	NA	NA	NA	NA	NA	NA	NA	NA	NA	NA	NA	NA	NA	NA	NA	NA	NA	NA	NA	NA	NA	NA	NA	NA	NA	NA	NA	1	NA	NA	NA	1	NA
CCSYAGSSTFGF	IGLV2-23	3	NA	NA	NA	NA	NA	NA	NA	NA	NA	NA	NA	NA	NA	NA	2	NA	NA	NA	3	NA	NA	NA	NA	NA	NA	NA	NA	NA	NA	NA	2	NA	NA	NA	NA	NA
CCSYAGSSTFGVF	IGLV2-23, IGLV2-14	3	NA	NA	NA	NA	NA	NA	1	NA	NA	NA	NA	NA	NA	NA	NA	NA	NA	NA	3	NA	NA	NA	NA	NA	NA	NA	NA	NA	NA	NA	NA	NA	NA	NA	1	NA
CCSYAGSSTFGVVF	IGLV2-23	3	NA	NA	NA	NA	NA	NA	NA	NA	NA	NA	NA	NA	NA	NA	3	NA	NA	NA	8	NA	NA	NA	NA	NA	NA	NA	NA	NA	NA	NA	4	NA	NA	NA	NA	NA
CCSYAGSSTFGWVF	IGLV2-23	3	NA	NA	3	NA	NA	NA	NA	NA	NA	NA	NA	NA	NA	NA	2	NA	NA	NA	2	NA	NA	NA	NA	NA	NA	NA	NA	NA	NA	NA	NA	NA	NA	NA	NA	NA
CCSYAGSSTFHVVF	IGLV2-23, IGLV2-14	3	NA	NA	3	NA	NA	NA	NA	NA	NA	NA	NA	NA	NA	NA	NA	NA	NA	NA	NA	NA	NA	NA	NA	NA	NA	NA	NA	NA	NA	NA	1	NA	NA	NA	1	NA
CCSYAGSSTFLYVF	IGLV2-23	3	NA	NA	3	NA	NA	NA	NA	NA	NA	NA	NA	NA	NA	NA	2	NA	NA	NA	5	NA	NA	NA	NA	NA	NA	NA	NA	NA	NA	NA	NA	NA	NA	NA	NA	NA
CCSYAGSSTFNWVF	IGLV2-23	3	NA	NA	NA	NA	NA	NA	NA	NA	NA	NA	NA	NA	NA	NA	1	NA	NA	NA	3	NA	NA	NA	NA	NA	NA	NA	NA	NA	NA	NA	1	NA	NA	NA	NA	NA
CCSYAGSSTFNYVF	IGLV2-23	3	NA	NA	NA	NA	NA	NA	NA	NA	NA	NA	NA	NA	NA	NA	3	NA	NA	NA	6	NA	NA	NA	NA	NA	NA	NA	NA	NA	NA	NA	1	NA	NA	NA	NA	NA
CCSYAGSSTFYVVF	IGLV2-23, IGLV2-14	3	NA	NA	NA	NA	NA	NA	NA	NA	NA	NA	2	NA	NA	NA	1	NA	NA	NA	NA	NA	NA	NA	NA	NA	NA	NA	NA	NA	NA	NA	NA	NA	NA	NA	3	NA
CCSYAGSSTFYYVF	IGLV2-23	3	NA	NA	NA	NA	NA	NA	NA	NA	NA	NA	NA	NA	NA	NA	1	NA	NA	NA	4	NA	NA	NA	NA	NA	NA	NA	NA	NA	NA	NA	1	NA	NA	NA	NA	NA
CCSYAGSSTGVF	IGLV2-23	3	NA	NA	NA	NA	NA	NA	NA	NA	NA	NA	NA	NA	NA	NA	1	NA	NA	NA	1	NA	NA	NA	NA	NA	NA	NA	NA	NA	NA	NA	2	NA	NA	NA	NA	NA
CCSYAGSSTGVVF	IGLV2-23	3	NA	NA	NA	NA	NA	NA	NA	NA	NA	NA	NA	NA	NA	NA	3	NA	NA	NA	NA	NA	NA	NA	NA	NA	NA	NA	NA	NA	NA	NA	3	NA	NA	NA	1	NA
CCSYAGSSTKVF	IGLV2-23	3	NA	NA	NA	NA	NA	NA	NA	NA	NA	NA	NA	NA	NA	NA	2	NA	NA	NA	4	NA	NA	NA	NA	NA	NA	NA	NA	NA	NA	NA	1	NA	NA	NA	NA	NA
CCSYAGSSTKVF	IGLV2-23, IGLV2-14	3	NA	NA	NA	NA	NA	NA	NA	NA	NA	NA	NA	NA	NA	NA	1	NA	NA	NA	1	NA	NA	NA	1	NA	NA	NA	NA	NA	NA	NA	NA	NA	NA	NA	NA	NA
CCSYAGSSTLGVF	IGLV2-23	3	NA	NA	NA	NA	NA	NA	NA	NA	NA	NA	NA	NA	NA	NA	4	NA	NA	NA	5	NA	NA	NA	NA	NA	NA	NA	NA	NA	NA	NA	3	NA	NA	NA	NA	NA
CCSYAGSSTPF	IGLV2-23	3	NA	NA	NA	NA	NA	NA	1	NA	NA	NA	NA	NA	NA	NA	2	NA	NA	NA	2	NA	NA	NA	NA	NA	NA	NA	NA	NA	NA	NA	NA	NA	NA	NA	NA	NA
CCSYAGSSTPNWVF	IGLV2-23	3	NA	NA	NA	NA	NA	NA	3	NA	NA	NA	NA	NA	NA	NA	1	NA	NA	NA	10	NA	NA	NA	NA	NA	NA	NA	NA	NA	NA	NA	NA	NA	NA	NA	NA	NA
CCSYAGSSTPNYVF	IGLV2-23, IGLV2-14	3	NA	NA	NA	NA	NA	NA	NA	NA	NA	NA	1	NA	NA	NA	1	NA	NA	NA	NA	NA	NA	NA	NA	NA	NA	NA	NA	NA	NA	NA	NA	NA	NA	NA	2	NA
CCSYAGSSTPRVF	IGLV2-23, IGLV2-14	3	NA	NA	NA	NA	NA	NA	NA	NA	NA	NA	1	NA	NA	NA	NA	NA	NA	NA	3	NA	NA	NA	NA	NA	NA	NA	NA	NA	NA	NA	1	NA	NA	NA	NA	NA
CCSYAGSSTPVF	IGLV2-23	3	NA	NA	NA	NA	NA	NA	1	NA	NA	NA	NA	NA	NA	NA	6	NA	NA	NA	1	NA	NA	NA	NA	NA	NA	NA	NA	NA	NA	NA	NA	NA	NA	NA	NA	NA
CCSYAGSSTRYVF	IGLV2-23, IGLV2-14	3	NA	NA	NA	NA	NA	NA	NA	NA	NA	NA	NA	NA	NA	NA	1	NA	NA	NA	2	NA	NA	NA	2	NA	NA	NA	NA	NA	NA	NA	NA	NA	NA	NA	NA	NA
CCSYAGSSTSF	IGLV2-23, IGLV2-14	3	NA	NA	NA	NA	NA	NA	NA	NA	NA	NA	2	NA	NA	NA	NA	NA	NA	NA	2	NA	NA	NA	NA	NA	NA	NA	NA	NA	NA	NA	1	NA	NA	NA	NA	NA
CCSYAGSSTSPYVF	IGLV2-23, IGLV2-14	3	NA	NA	1	NA	NA	NA	NA	NA	NA	NA	NA	NA	NA	NA	NA	NA	NA	NA	NA	NA	NA	NA	NA	NA	NA	NA	NA	NA	NA	NA	2	NA	NA	NA	2	NA
CCSYAGSSTSYVVF	IGLV2-23	3	NA	NA	NA	NA	NA	NA	NA	NA	NA	NA	NA	NA	NA	NA	2	NA	NA	NA	2	NA	NA	NA	NA	NA	NA	NA	NA	NA	NA	NA	1	NA	NA	NA	NA	NA
CCSYAGSSTWVVF	IGLV2-23	3	NA	NA	NA	NA	NA	NA	2	NA	NA	NA	NA	NA	NA	NA	NA	NA	NA	NA	2	NA	NA	NA	NA	NA	NA	NA	NA	NA	NA	NA	1	NA	NA	NA	NA	NA
CCSYAGSSTYWVF	IGLV2-23	3	NA	NA	NA	NA	NA	NA	NA	NA	NA	NA	NA	NA	NA	NA	4	NA	NA	NA	18	NA	NA	NA	NA	NA	NA	NA	NA	NA	NA	NA	3	NA	NA	NA	NA	NA
CCSYAGSSTYYVF	IGLV2-23	3	NA	NA	NA	NA	NA	NA	1	NA	NA	NA	NA	NA	NA	NA	NA	NA	NA	NA	4	NA	NA	NA	NA	NA	NA	NA	NA	NA	NA	NA	2	NA	NA	NA	NA	NA
CCSYAGSSVVF	IGLV2-11, IGLV2-8	3	NA	NA	NA	NA	NA	NA	NA	NA	NA	NA	NA	NA	NA	NA	5	NA	NA	NA	3	NA	NA	NA	NA	NA	NA	NA	NA	NA	NA	NA	3	NA	NA	NA	NA	NA
CCSYAGSSVYVF	IGLV2-23	3	NA	NA	NA	NA	NA	NA	NA	NA	NA	NA	NA	NA	NA	NA	NA	NA	NA	NA	3	NA	NA	NA	NA	NA	NA	NA	NA	NA	NA	NA	1	NA	NA	NA	1	NA
CCSYAGSSWVF	IGLV2-11, IGLV2-8	3	NA	NA	NA	NA	NA	NA	NA	NA	NA	NA	NA	NA	NA	NA	6	NA	NA	NA	7	NA	NA	NA	NA	NA	NA	NA	NA	NA	NA	NA	1	NA	NA	NA	NA	NA
CCSYAGSTWVF	IGLV2-23, IGLV2-14	3	NA	NA	NA	NA	NA	NA	1	NA	NA	NA	2	NA	NA	NA	2	NA	NA	NA	NA	NA	NA	NA	NA	NA	NA	NA	NA	NA	NA	NA	NA	NA	NA	NA	NA	NA
CCSYAGSVVF	IGLV2-23, IGLV2-14	3	NA	NA	1	NA	NA	NA	NA	NA	NA	NA	NA	NA	NA	NA	NA	NA	NA	NA	1	NA	NA	NA	NA	NA	NA	NA	NA	NA	NA	NA	NA	NA	NA	NA	3	NA
CCSYAGSWVF	IGLV2-23	3	NA	NA	NA	NA	NA	NA	NA	NA	NA	NA	NA	NA	NA	NA	3	NA	NA	NA	24	NA	NA	NA	NA	NA	NA	NA	NA	NA	NA	NA	5	NA	NA	NA	NA	NA
CCSYAGSWVF	IGLV2-23, IGLV2-14	3	NA	NA	NA	NA	NA	NA	2	NA	NA	NA	NA	NA	NA	NA	2	NA	NA	NA	NA	NA	NA	NA	NA	NA	NA	NA	NA	NA	NA	NA	NA	NA	NA	NA	1	NA
CCSYAGSYIFYVF	IGLV2-11, IGLV2-8	3	NA	NA	2	NA	NA	NA	NA	NA	NA	NA	NA	NA	NA	NA	NA	NA	NA	NA	1	NA	NA	NA	NA	NA	NA	NA	NA	NA	NA	NA	2	NA	NA	NA	NA	NA
CCSYAGSYIYVF	IGLV2-11, IGLV2-8	3	NA	NA	1	NA	NA	NA	NA	NA	NA	NA	NA	NA	NA	NA	NA	NA	NA	NA	1	NA	NA	NA	NA	NA	NA	NA	NA	NA	NA	NA	NA	NA	NA	NA	4	NA
CCSYAGSYKVF	IGLV2-11, IGLV2-8	3	NA	NA	NA	NA	NA	NA	NA	NA	NA	NA	NA	NA	NA	NA	3	NA	NA	NA	1	NA	NA	NA	NA	NA	NA	NA	NA	NA	NA	NA	1	NA	NA	NA	NA	NA
CCSYAGSYLYVF	IGLV2-11, IGLV2-8	3	NA	NA	NA	NA	NA	NA	NA	NA	NA	NA	NA	NA	NA	NA	6	NA	NA	NA	5	NA	NA	NA	NA	NA	NA	NA	NA	NA	NA	NA	1	NA	NA	NA	NA	NA
CCSYAGSYSLVF	IGLV2-11, IGLV2-8	3	NA	NA	2	NA	NA	NA	NA	NA	NA	NA	NA	NA	NA	NA	2	NA	NA	NA	NA	NA	NA	NA	NA	NA	NA	NA	1	NA	NA	NA	NA	NA	NA	NA	NA	NA
CCSYAGSYSYVF	IGLV2-11	3	NA	NA	NA	NA	NA	NA	2	NA	NA	NA	NA	NA	NA	NA	3	NA	NA	NA	3	NA	NA	NA	NA	NA	NA	NA	NA	NA	NA	NA	NA	NA	NA	NA	NA	NA
CCSYAGSYTCVF	IGLV2-11, IGLV2-8	3	NA	NA	NA	NA	NA	NA	NA	NA	NA	NA	1	NA	NA	NA	1	NA	NA	NA	NA	NA	NA	NA	1	NA	NA	NA	NA	NA	NA	NA	NA	NA	NA	NA	NA	NA
CCSYAGSYTDVF	IGLV2-11, IGLV2-8	3	NA	NA	NA	NA	NA	NA	NA	NA	NA	NA	NA	NA	NA	NA	NA	NA	NA	NA	1	NA	NA	NA	2	NA	NA	NA	NA	NA	NA	NA	2	NA	NA	NA	NA	NA
CCSYAGSYTDVVF	IGLV2-11, IGLV2-8	3	NA	NA	NA	NA	NA	NA	NA	NA	NA	NA	NA	NA	NA	NA	3	NA	NA	NA	1	NA	NA	NA	NA	NA	NA	NA	NA	NA	NA	NA	1	NA	NA	NA	NA	NA
CCSYAGSYTEVF	IGLV2-11	3	NA	NA	2	NA	NA	NA	1	NA	NA	NA	NA	NA	NA	NA	3	NA	NA	NA	NA	NA	NA	NA	NA	NA	NA	NA	NA	NA	NA	NA	NA	NA	NA	NA	NA	NA
CCSYAGSYTFGVF	IGLV2-11, IGLV2-8	3	NA	NA	NA	NA	NA	NA	NA	NA	NA	NA	1	NA	NA	NA	2	NA	NA	NA	NA	NA	NA	NA	NA	NA	NA	NA	NA	NA	NA	NA	NA	NA	NA	NA	1	NA
CCSYAGSYTFGVVF	IGLV2-11, IGLV2-8	3	NA	NA	NA	NA	NA	NA	NA	NA	NA	NA	NA	NA	NA	NA	6	NA	NA	NA	1	NA	NA	NA	NA	NA	NA	NA	NA	NA	NA	NA	2	NA	NA	NA	NA	NA
CCSYAGSYTFVF	IGLV2-11	3	NA	NA	NA	NA	NA	NA	NA	NA	NA	NA	7	NA	NA	NA	16	NA	NA	NA	1	NA	NA	NA	NA	NA	NA	NA	NA	NA	NA	NA	NA	NA	NA	NA	NA	NA
CCSYAGSYTHWVF	IGLV2-11, IGLV2-8	3	NA	NA	NA	NA	NA	NA	NA	NA	NA	NA	NA	NA	NA	NA	2	NA	NA	NA	1	NA	NA	NA	NA	NA	NA	NA	NA	NA	NA	NA	1	NA	NA	NA	NA	NA
CCSYAGSYTIVVF	IGLV2-11, IGLV2-8	3	NA	NA	2	NA	NA	NA	NA	NA	NA	NA	NA	NA	NA	NA	1	NA	NA	NA	NA	NA	NA	NA	NA	NA	NA	NA	NA	NA	NA	NA	NA	NA	NA	NA	1	NA
CCSYAGSYTLIF	IGLV2-11, IGLV2-8	3	NA	NA	1	NA	NA	NA	NA	NA	NA	NA	NA	NA	NA	NA	2	NA	NA	NA	NA	NA	NA	NA	NA	NA	NA	NA	NA	NA	NA	NA	NA	NA	NA	NA	1	NA
CCSYAGSYTLVVF	IGLV2-11, IGLV2-8	3	NA	NA	NA	NA	NA	NA	NA	NA	NA	NA	NA	NA	NA	NA	10	NA	NA	NA	4	NA	NA	NA	NA	NA	NA	NA	NA	NA	NA	NA	2	NA	NA	NA	NA	NA
CCSYAGSYTRVF	IGLV2-11, IGLV2-8	3	NA	NA	NA	NA	NA	NA	NA	NA	NA	NA	NA	NA	NA	NA	6	NA	NA	NA	4	NA	NA	NA	NA	NA	NA	NA	1	NA	NA	NA	NA	NA	NA	NA	NA	NA
CCSYAGSYTRVF	IGLV2-11, IGLV2-8, IGLV2-18	3	NA	NA	NA	NA	NA	NA	NA	NA	NA	NA	NA	NA	NA	NA	2	NA	NA	NA	NA	NA	NA	NA	NA	NA	NA	NA	NA	NA	NA	NA	1	NA	NA	NA	1	NA
CCSYAGSYTRYVF	IGLV2-11, IGLV2-8	3	NA	NA	NA	NA	NA	NA	NA	NA	NA	NA	1	NA	NA	NA	3	NA	NA	NA	NA	NA	NA	NA	NA	NA	NA	NA	NA	NA	NA	NA	1	NA	NA	NA	NA	NA
CCSYAGSYTSF	IGLV2-11, IGLV2-8	3	NA	NA	NA	NA	NA	NA	NA	NA	NA	NA	NA	NA	NA	NA	4	NA	NA	NA	NA	NA	NA	NA	NA	NA	NA	NA	NA	NA	NA	NA	1	NA	NA	NA	1	NA
CCSYAGSYTSGVF	IGLV2-11, IGLV2-8	3	NA	NA	NA	NA	NA	NA	NA	NA	NA	NA	NA	NA	NA	NA	1	NA	NA	NA	2	NA	NA	NA	NA	NA	NA	NA	NA	NA	NA	NA	1	NA	NA	NA	NA	NA
CCSYAGSYTSRVF	IGLV2-11, IGLV2-8	3	NA	NA	NA	NA	NA	NA	NA	NA	NA	NA	NA	NA	NA	NA	2	NA	NA	NA	2	NA	NA	NA	NA	NA	NA	NA	NA	NA	NA	NA	2	NA	NA	NA	NA	NA
CCSYAGSYTSVF	IGLV2-11	3	NA	NA	1	NA	NA	NA	NA	NA	NA	NA	NA	NA	NA	NA	3	NA	NA	NA	3	NA	NA	NA	NA	NA	NA	NA	NA	NA	NA	NA	NA	NA	NA	NA	NA	NA
CCSYAGSYTVF	IGLV2-11, IGLV2-8	3	NA	NA	NA	NA	NA	NA	1	NA	NA	NA	NA	NA	NA	NA	12	NA	NA	NA	5	NA	NA	NA	NA	NA	NA	NA	NA	NA	NA	NA	NA	NA	NA	NA	NA	NA
CCSYAGSYTYVF	IGLV2-11	3	NA	NA	3	NA	NA	NA	5	NA	NA	NA	NA	NA	NA	NA	NA	NA	NA	NA	72	NA	NA	NA	NA	NA	NA	NA	NA	NA	NA	NA	NA	NA	NA	NA	NA	NA
CCSYAGSYTYWVF	IGLV2-11, IGLV2-8	3	NA	NA	NA	NA	NA	NA	NA	NA	NA	NA	NA	NA	NA	NA	2	NA	NA	NA	3	NA	NA	NA	2	NA	NA	NA	NA	NA	NA	NA	NA	NA	NA	NA	NA	NA
CCSYAGSYVF	IGLV2-11	3	NA	NA	8	NA	NA	NA	NA	NA	NA	NA	NA	NA	NA	NA	3	NA	NA	NA	4	NA	NA	NA	NA	NA	NA	NA	NA	NA	NA	NA	NA	NA	NA	NA	NA	NA
CCSYAGSYVF	IGLV2-23	3	NA	NA	NA	NA	NA	NA	NA	NA	NA	NA	NA	NA	NA	NA	3	NA	NA	NA	6	NA	NA	NA	NA	NA	NA	NA	NA	NA	NA	NA	5	NA	NA	NA	NA	NA
CCSYAGSYVVF	IGLV2-23	3	NA	NA	1	NA	NA	NA	NA	NA	NA	NA	NA	NA	NA	NA	NA	NA	NA	NA	2	NA	NA	NA	NA	NA	NA	NA	NA	NA	NA	NA	3	NA	NA	NA	NA	NA
CCSYTSSATPYVF	IGLV2-5	3	NA	NA	NA	NA	NA	NA	1	NA	NA	NA	NA	NA	NA	NA	NA	NA	NA	NA	1	NA	NA	NA	1	NA	NA	NA	NA	NA	NA	NA	NA	NA	NA	NA	NA	NA
CETWDSNTHWVF	IGLV4-60	3	NA	NA	NA	NA	NA	NA	NA	NA	NA	NA	NA	NA	NA	NA	1	NA	NA	NA	1	NA	NA	NA	NA	NA	NA	NA	NA	NA	NA	NA	1	NA	NA	NA	NA	NA
CETWDSNTPVVF	IGLV4-60	3	NA	NA	2	NA	NA	NA	1	NA	NA	NA	NA	NA	NA	NA	NA	NA	NA	NA	NA	NA	NA	NA	NA	NA	NA	NA	NA	NA	NA	NA	1	NA	NA	NA	NA	NA
CGADHGSGSNFAWVF	IGLV9-49	3	NA	NA	NA	NA	NA	NA	NA	NA	NA	NA	1	NA	NA	NA	1	NA	NA	NA	3	NA	NA	NA	NA	NA	NA	NA	NA	NA	NA	NA	NA	NA	NA	NA	NA	NA
CGADHGSGSNFLWVF	IGLV9-49	3	NA	NA	1	NA	NA	NA	NA	NA	NA	NA	NA	NA	NA	NA	1	NA	NA	NA	1	NA	NA	NA	NA	NA	NA	NA	NA	NA	NA	NA	NA	NA	NA	NA	NA	NA
CGADHGSGSNFSWVF	IGLV9-49	3	NA	NA	NA	NA	NA	NA	NA	NA	NA	NA	NA	NA	NA	NA	1	NA	NA	NA	1	NA	NA	NA	NA	NA	NA	NA	NA	NA	NA	NA	1	NA	NA	NA	NA	NA
CGADHGSGSNFVHVVF	IGLV9-49	3	NA	NA	NA	NA	NA	NA	NA	NA	NA	NA	NA	NA	NA	NA	2	NA	NA	NA	1	NA	NA	NA	NA	NA	NA	NA	NA	NA	NA	NA	NA	NA	NA	NA	1	NA
CGADHGSGSNFVRVF	IGLV9-49	3	NA	NA	NA	NA	NA	NA	1	NA	NA	NA	NA	NA	NA	NA	1	NA	NA	NA	9	NA	NA	NA	NA	NA	NA	NA	NA	NA	NA	NA	NA	NA	NA	NA	NA	NA
CGSYSGSSTVYVF	IGLV2-14, IGLV2-23, IGLV2-8	3	NA	NA	4	NA	NA	NA	NA	NA	NA	NA	NA	NA	NA	NA	1	NA	NA	NA	NA	NA	NA	NA	NA	NA	NA	NA	2	NA	NA	NA	NA	NA	NA	NA	NA	NA
CGTWDSSLRVF	IGLV1-51	3	NA	NA	NA	NA	NA	NA	NA	NA	NA	NA	NA	NA	NA	NA	NA	NA	NA	NA	1	NA	NA	NA	NA	NA	NA	NA	1	NA	NA	NA	4	NA	NA	NA	NA	NA
CGTWDSSLSAAVF	IGLV1-51, IGLV1-41	3	NA	NA	NA	NA	NA	NA	NA	NA	NA	NA	NA	NA	NA	NA	NA	NA	NA	NA	1	NA	NA	NA	1	NA	NA	NA	NA	NA	NA	NA	2	NA	NA	NA	NA	NA
CGTWDSSLSAEVF	IGLV1-51, IGLV1-41	3	NA	NA	1	NA	NA	NA	NA	NA	NA	NA	NA	NA	NA	NA	NA	NA	NA	NA	1	NA	NA	NA	1	NA	NA	NA	NA	NA	NA	NA	NA	NA	NA	NA	NA	NA
CGTWDSSLSAGGVF	IGLV1-51, IGLV1-41	3	NA	NA	NA	NA	NA	NA	NA	NA	NA	NA	1	NA	NA	NA	1	NA	NA	NA	NA	NA	NA	NA	NA	NA	NA	NA	NA	NA	NA	NA	1	NA	NA	NA	NA	NA
CGTWDSSLSAGRVF	IGLV1-51	3	NA	NA	NA	NA	NA	NA	NA	NA	NA	NA	NA	NA	NA	NA	4	NA	NA	NA	3	NA	NA	NA	NA	NA	NA	NA	NA	NA	NA	NA	2	NA	NA	NA	NA	NA
CGTWDSSLSAGSYVF	IGLV1-51	3	NA	NA	NA	NA	NA	NA	NA	NA	NA	NA	1	NA	NA	NA	NA	NA	NA	NA	1	NA	NA	NA	NA	NA	NA	NA	NA	NA	NA	NA	1	NA	NA	NA	NA	NA
CGTWDSSLSAHVVF	IGLV1-51	3	NA	NA	1	NA	NA	NA	NA	NA	NA	NA	NA	NA	NA	NA	NA	NA	NA	NA	1	NA	NA	NA	NA	NA	NA	NA	NA	NA	NA	NA	4	NA	NA	NA	NA	NA
CGTWDSSLSAKVF	IGLV1-51	3	NA	NA	NA	NA	NA	NA	NA	NA	NA	NA	NA	NA	NA	NA	2	NA	NA	NA	2	NA	NA	NA	NA	NA	NA	NA	NA	NA	NA	NA	1	NA	NA	NA	NA	NA
CGTWDSSLSALYVF	IGLV1-51	3	NA	NA	NA	NA	NA	NA	1	NA	NA	NA	1	NA	NA	NA	1	NA	NA	NA	NA	NA	NA	NA	NA	NA	NA	NA	NA	NA	NA	NA	NA	NA	NA	NA	NA	NA
CGTWDSSLSAPYVF	IGLV1-51	3	NA	NA	NA	NA	NA	NA	NA	NA	NA	NA	6	NA	NA	NA	1	NA	NA	NA	NA	NA	NA	NA	NA	NA	NA	NA	NA	NA	NA	NA	1	NA	NA	NA	NA	NA
CGTWDSSLSARVF	IGLV1-51	3	NA	NA	NA	NA	NA	NA	NA	NA	NA	NA	NA	NA	NA	NA	3	NA	NA	NA	3	NA	NA	NA	NA	NA	NA	NA	NA	NA	NA	NA	4	NA	NA	NA	NA	NA
CGTWDSSLSAVWVF	IGLV1-51, IGLV1-41	3	NA	NA	NA	NA	NA	NA	1	NA	NA	NA	NA	NA	NA	NA	1	NA	NA	NA	1	NA	NA	NA	NA	NA	NA	NA	NA	NA	NA	NA	NA	NA	NA	NA	NA	NA
CGTWDSSLSAYVVF	IGLV1-51	3	NA	NA	1	NA	NA	NA	NA	NA	NA	NA	NA	NA	NA	NA	NA	NA	NA	NA	NA	NA	NA	NA	1	NA	NA	NA	NA	NA	NA	NA	1	NA	NA	NA	NA	NA
CGTWDSSLSEVVF	IGLV1-51	3	NA	NA	NA	NA	NA	NA	NA	NA	NA	NA	1	NA	NA	NA	1	NA	NA	NA	NA	NA	NA	NA	NA	NA	NA	NA	1	NA	NA	NA	NA	NA	NA	NA	NA	NA
CGTWDSSLSGWVF	IGLV1-51	3	NA	NA	79	NA	NA	NA	2	NA	NA	NA	NA	NA	NA	NA	2	NA	NA	NA	NA	NA	NA	NA	NA	NA	NA	NA	NA	NA	NA	NA	NA	NA	NA	NA	NA	NA
CGTWDSSLSVGVF	IGLV1-51	3	NA	NA	NA	NA	NA	NA	NA	NA	NA	NA	NA	NA	NA	NA	1	NA	NA	NA	1	NA	NA	NA	NA	NA	NA	NA	NA	NA	NA	NA	1	NA	NA	NA	NA	NA
CGTWDTSLSAGVF	IGLV1-51	3	NA	NA	NA	NA	NA	NA	NA	NA	NA	NA	NA	NA	NA	NA	NA	NA	NA	NA	NA	NA	NA	NA	NA	NA	NA	NA	2	NA	NA	NA	33	NA	NA	NA	1	NA
CHQSSSFPLTF	IGKV6-21	3	NA	1	NA	NA	NA	NA	NA	NA	NA	NA	NA	NA	NA	2	NA	NA	NA	NA	NA	NA	NA	NA	NA	NA	NA	NA	NA	NA	NA	2	NA	NA	NA	NA	NA	NA
CHQSSSLPFTF	IGKV6-21	3	NA	NA	NA	NA	NA	NA	NA	NA	NA	NA	NA	NA	NA	NA	NA	NA	NA	1	NA	NA	NA	1	NA	NA	NA	NA	NA	NA	NA	3	NA	NA	NA	NA	NA	NA
CHQSSSLRGTF	IGKV6-21	3	NA	NA	NA	NA	NA	NA	NA	NA	NA	NA	NA	NA	NA	1	NA	NA	NA	1	NA	NA	NA	NA	NA	NA	NA	NA	NA	NA	NA	2	NA	NA	NA	NA	NA	NA
CHQYYSTPLTF	IGKV4-1	3	NA	NA	NA	NA	NA	1	NA	NA	NA	NA	NA	NA	NA	2	NA	NA	NA	NA	NA	NA	NA	NA	NA	NA	NA	NA	NA	NA	NA	13	NA	NA	NA	NA	NA	NA
CHQYYTTPHTF	IGKV4-1	3	NA	NA	NA	NA	NA	NA	NA	NA	NA	NA	NA	NA	NA	1	NA	NA	NA	1	NA	NA	NA	NA	NA	NA	NA	NA	NA	NA	NA	1	NA	NA	NA	NA	NA	NA
CLLSYNGVRVF	IGLV7-46	3	NA	NA	NA	NA	NA	NA	1	NA	NA	NA	NA	NA	NA	NA	3	NA	NA	NA	NA	NA	NA	NA	NA	NA	NA	NA	NA	NA	NA	NA	1	NA	NA	NA	NA	NA
CLLSYSGAFVVF	IGLV7-46	3	NA	NA	1	NA	NA	NA	NA	NA	NA	NA	NA	NA	NA	NA	3	NA	NA	NA	NA	NA	NA	NA	NA	NA	NA	NA	NA	NA	NA	NA	1	NA	NA	NA	NA	NA
CLLSYSGAFWVF	IGLV7-46	3	NA	NA	NA	NA	NA	NA	NA	NA	NA	NA	NA	NA	NA	NA	2	NA	NA	NA	2	NA	NA	NA	NA	NA	NA	NA	NA	NA	NA	NA	1	NA	NA	NA	NA	NA
CLLSYSGAHAVF	IGLV7-46	3	NA	NA	NA	NA	NA	NA	NA	NA	NA	NA	NA	NA	NA	NA	2	NA	NA	NA	NA	NA	NA	NA	NA	NA	NA	NA	NA	NA	NA	NA	1	NA	NA	NA	1	NA
CLLSYSGAHVVF	IGLV7-46	3	NA	NA	NA	NA	NA	NA	NA	NA	NA	NA	NA	NA	NA	NA	4	NA	NA	NA	NA	NA	NA	NA	1	NA	NA	NA	NA	NA	NA	NA	1	NA	NA	NA	NA	NA
CLLSYSGARNWVF	IGLV7-46	3	NA	NA	NA	NA	NA	NA	NA	NA	NA	NA	NA	NA	NA	NA	2	NA	NA	NA	NA	NA	NA	NA	NA	NA	NA	NA	NA	NA	NA	NA	1	NA	NA	NA	4	NA
CLLSYSGARPRVF	IGLV7-46	3	NA	NA	1	NA	NA	NA	NA	NA	NA	NA	NA	NA	NA	NA	8	NA	NA	NA	2	NA	NA	NA	NA	NA	NA	NA	NA	NA	NA	NA	NA	NA	NA	NA	NA	NA
CLLSYSGARPVVF	IGLV7-46	3	NA	NA	NA	NA	NA	NA	1	NA	NA	NA	NA	NA	NA	NA	5	NA	NA	NA	1	NA	NA	NA	NA	NA	NA	NA	NA	NA	NA	NA	NA	NA	NA	NA	NA	NA
CLLSYSGARQVF	IGLV7-46	3	NA	NA	1	NA	NA	NA	NA	NA	NA	NA	NA	NA	NA	NA	1	NA	NA	NA	NA	NA	NA	NA	NA	NA	NA	NA	NA	NA	NA	NA	3	NA	NA	NA	NA	NA
CLLSYSGASWVF	IGLV7-46	3	NA	NA	NA	NA	NA	NA	NA	NA	NA	NA	NA	NA	NA	NA	4	NA	NA	NA	1	NA	NA	NA	NA	NA	NA	NA	NA	NA	NA	NA	1	NA	NA	NA	NA	NA
CLLSYSGAYVF	IGLV7-46	3	NA	NA	NA	NA	NA	NA	NA	NA	NA	NA	NA	NA	NA	NA	2	NA	NA	NA	3	NA	NA	NA	NA	NA	NA	NA	NA	NA	NA	NA	3	NA	NA	NA	NA	NA
CLLSYSGAYVVF	IGLV7-46	3	NA	NA	NA	NA	NA	NA	NA	NA	NA	NA	3	NA	NA	NA	2	NA	NA	NA	NA	NA	NA	NA	NA	NA	NA	NA	NA	NA	NA	NA	1	NA	NA	NA	NA	NA
CLLSYSGPWVF	IGLV7-46	3	NA	NA	2	NA	NA	NA	NA	NA	NA	NA	NA	NA	NA	NA	5	NA	NA	NA	NA	NA	NA	NA	NA	NA	NA	NA	NA	NA	NA	NA	1	NA	NA	NA	NA	NA
CLLYYGGAHVVF	IGLV7-43	3	NA	NA	NA	NA	NA	NA	NA	NA	NA	NA	NA	NA	NA	NA	NA	NA	NA	NA	2	NA	NA	NA	NA	NA	NA	NA	NA	NA	NA	NA	1	NA	NA	NA	1	NA
CLLYYGGAHWVF	IGLV7-43	3	NA	NA	NA	NA	NA	NA	1	NA	NA	NA	NA	NA	NA	NA	2	NA	NA	NA	NA	NA	NA	NA	NA	NA	NA	NA	NA	NA	NA	NA	2	NA	NA	NA	NA	NA
CLLYYGGALVF	IGLV7-43	3	NA	NA	NA	NA	NA	NA	NA	NA	NA	NA	1	NA	NA	NA	2	NA	NA	NA	NA	NA	NA	NA	NA	NA	NA	NA	NA	NA	NA	NA	1	NA	NA	NA	NA	NA
CLLYYGGAQLRVF	IGLV7-43	3	NA	NA	NA	NA	NA	NA	NA	NA	NA	NA	NA	NA	NA	NA	1	NA	NA	NA	1	NA	NA	NA	NA	NA	NA	NA	NA	NA	NA	NA	1	NA	NA	NA	NA	NA
CLLYYGGAQPNWVF	IGLV7-43	3	NA	NA	NA	NA	NA	NA	1	NA	NA	NA	NA	NA	NA	NA	NA	NA	NA	NA	1	NA	NA	NA	NA	NA	NA	NA	NA	NA	NA	NA	NA	NA	NA	NA	1	NA
CLLYYGGAQPVVF	IGLV7-43	3	NA	NA	NA	NA	NA	NA	NA	NA	NA	NA	NA	NA	NA	NA	1	NA	NA	NA	1	NA	NA	NA	NA	NA	NA	NA	1	NA	NA	NA	NA	NA	NA	NA	NA	NA
CLLYYGGAQPWVF	IGLV7-43	3	NA	NA	NA	NA	NA	NA	NA	NA	NA	NA	NA	NA	NA	NA	8	NA	NA	NA	1	NA	NA	NA	NA	NA	NA	NA	NA	NA	NA	NA	4	NA	NA	NA	NA	NA
CLLYYGGAYVF	IGLV7-43	3	NA	NA	1	NA	NA	NA	NA	NA	NA	NA	NA	NA	NA	NA	NA	NA	NA	NA	5	NA	NA	NA	NA	NA	NA	NA	NA	NA	NA	NA	2	NA	NA	NA	NA	NA
CLLYYGGPWVF	IGLV7-43	3	NA	NA	NA	NA	NA	NA	NA	NA	NA	NA	NA	NA	NA	NA	3	NA	NA	NA	3	NA	NA	NA	NA	NA	NA	NA	NA	NA	NA	NA	NA	NA	NA	NA	26	NA
CLLYYGGVWVF	IGLV7-43	3	NA	NA	NA	NA	NA	NA	NA	NA	NA	NA	1	NA	NA	NA	2	NA	NA	NA	1	NA	NA	NA	NA	NA	NA	NA	NA	NA	NA	NA	NA	NA	NA	NA	NA	NA
CLQDYNYPPTF	IGKV1-6, IGKV1-13, IGKV1-9	3	NA	1	NA	NA	NA	NA	NA	NA	NA	NA	NA	NA	NA	1	NA	NA	NA	NA	NA	NA	NA	NA	NA	NA	NA	NA	NA	NA	NA	NA	NA	NA	NA	2	NA	NA
CLQHDNFPRTF	IGKV5-2	3	NA	NA	NA	NA	NA	NA	NA	NA	NA	NA	NA	NA	NA	1	NA	NA	NA	2	NA	NA	NA	1	NA	NA	NA	NA	NA	NA	NA	NA	NA	NA	NA	NA	NA	NA
CLQHNSYPITF	IGKV1-17, IGKV1-6, IGKV1-9	3	NA	NA	NA	NA	NA	NA	NA	NA	NA	NA	NA	NA	NA	NA	NA	NA	NA	1	NA	NA	NA	NA	NA	NA	NA	3	NA	NA	NA	4	NA	NA	NA	NA	NA	NA
CLQHNSYPLTF	IGKV1-17, IGKV1-9, IGKV1-6	3	NA	NA	NA	NA	NA	NA	NA	NA	NA	1	NA	NA	NA	NA	NA	NA	NA	9	NA	NA	NA	NA	NA	NA	NA	NA	NA	NA	NA	26	NA	NA	NA	NA	NA	NA
CLQHNSYPVTF	IGKV1-17, IGKV1-6, IGKV1-9	3	NA	NA	NA	NA	NA	NA	NA	NA	NA	NA	NA	NA	NA	NA	NA	NA	NA	2	NA	NA	NA	NA	NA	NA	NA	NA	NA	NA	NA	2	NA	NA	NA	1	NA	NA
CLQHNSYPYTF	IGKV1-17, IGKV1-9, IGKV1-6	3	NA	NA	NA	NA	NA	NA	NA	NA	NA	NA	NA	NA	NA	9	NA	NA	NA	NA	NA	NA	NA	NA	NA	NA	NA	NA	NA	NA	NA	21	NA	NA	NA	3	NA	NA
CLQYNSYPQYTF	IGKV1-17, IGKV1-6, IGKV1-9	3	NA	NA	NA	NA	NA	NA	NA	NA	NA	1	NA	NA	NA	NA	NA	NA	NA	NA	NA	NA	NA	3	NA	NA	NA	NA	NA	NA	NA	NA	NA	NA	NA	38	NA	NA
CLQYNTYPQYTF	IGKV1-17, IGKV1-6, IGKV1-9	3	NA	NA	NA	NA	NA	NA	NA	NA	NA	27	NA	NA	NA	NA	NA	NA	NA	NA	NA	NA	NA	11	NA	NA	NA	NA	NA	NA	NA	NA	NA	NA	NA	99	NA	NA
CLQYYTSWTF	IGKV4-1	3	NA	3	NA	NA	NA	NA	NA	NA	NA	NA	NA	NA	NA	4	NA	NA	NA	NA	NA	NA	NA	NA	NA	NA	NA	2	NA	NA	NA	NA	NA	NA	NA	NA	NA	NA
CLSADSSGTPWVF	IGLV3-16	3	NA	NA	NA	NA	NA	NA	NA	NA	NA	NA	1	NA	NA	NA	NA	NA	NA	NA	1	NA	NA	NA	NA	NA	NA	NA	NA	NA	NA	NA	25	NA	NA	NA	NA	NA
CLSADSSGTWVF	IGLV3-16	3	NA	NA	NA	NA	NA	NA	NA	NA	NA	NA	1	NA	NA	NA	NA	NA	NA	NA	2	NA	NA	NA	NA	NA	NA	NA	NA	NA	NA	NA	2	NA	NA	NA	NA	NA
[truncated: 81,563 more rows]
